# Supplementary material for: Kinetic transcriptome analysis reveals an essentially intact induction system in a cellulase hyper-producer Trichoderma reesei strain
Source: Biotechnol Biofuels. 2014 Dec 12;7:173. doi: 10.1186/s13068-014-0173-z (PMC4279801; doi:10.1186/s13068-014-0173-z)
Supplement: Additional file 3: Table S5. — Analytical measurements during fermentation of NG 14 and RUT C30 strains. Concentration measurements of biomass, extracellular proteins, glucose, lactose and galactose are shown for each time point of fed-batch cultures (see Materials and methods for details). [file 13068_2014_173_MOESM3_ESM.xls]

## Sheet: Feuil1
NG14 replicate 1
Fed-batch time (h)	Biomass concentration (g/L)	EC prot. concentration (g/L)	Glucose concentration (g/L)	Lactose concentration (g/L)	Galactose concentration (g/L)
-24	1.64	0.0346591	27.313
-17.5833	2.03	0.0665993
-0.883333			4.31	0	0
-0.3			0.434	0	0
0	16.36	0.0755069	0.036	0	0
1		0.079794	0.04	0.195	0
3		0.0616232	0.028	0	0
6	17.86	0.0642974	0.03	0	0
24	21.94	0.493058	0	0	0
30	24.05	0.667472	0	0	0
48	23.36	1.05614	0	0	0
54.3167	20.89	1.2163	0	0	0
NG14 replicate 2
Fed-batch time (h)	Biomass concentration (g/L)	EC prot. concentration (g/L)	Glucose concentration (g/L)	Lactose concentration (g/L)	Galactose concentration (g/L)
-24	2.52	0	28.4
-17.5833	2.89	0.01
-0.883333			2.03	0	0
-0.3		0.03	0.47	0	0
0	15.34	0.03	0.02	0	0
1		0.04	0.21	0	0
3		0.05	0.25	0	0
6	16.76	0.07	0.172	0	0
6.2		0.09	0.175	0	0
24	17.84	0.49	0.159	0	0
24.2		0.51	0.157	0	0
26.05	17.27	0.65	0.152	0	0
RUT-C30 replicate 1
Fed-batch time (h)	Biomass concentration (g/L)	EC prot. concentration (g/L)	Glucose concentration (g/L)	Lactose concentration (g/L)	Galactose concentration (g/L)
-24	1.4	0.01	29.76
-19.5	1.41	0.005
-2.53			9	0	0
-1.5	16.64	0.095	2.59	0	0
-1.3		0.09	1.26	0	0
0		0.09	0.15	0	0
1		0.09	0.19	0	0
3		0.09	0.09	0	0
6	17.31	0.215	0.1	0	0
24	18.2	0.94	0.07	0	0
30	18.55	1.16	0	0	0
48	18.48	1.76	0	0	0
51.5	19.23	1.86	0	0	0
RUT-C30 replicate 2
Fed-batch time (h)	Biomass concentration (g/L)	EC prot. concentration (g/L)	Glucose concentration (g/L)	Lactose concentration (g/L)	Galactose concentration (g/L)
-23.9833	2.26	0.000248719	25.915
-19.5	1.25	0
-2.53			12.8	0	0
-1.5	16.64	0.096313	2.81	0	0
-1.3		0.1	0.4	0	0
0		0.101387	0.1	0	0
1		0.133823	0.4	0	0
3		0.148798	0.1	0	0
6	15.28	0.237103	0.02	0	0
6.2		0.304959	0.01	0	0
24	15.9	0.789512	0	0	0
30	16.76	1.3392
48	15.94	1.98662
51.5		2.09
