# Supplementary material for: Kinetic transcriptome analysis reveals an essentially intact induction system in a cellulase hyper-producer Trichoderma reesei strain
Source: Biotechnol Biofuels. 2014 Dec 12;7:173. doi: 10.1186/s13068-014-0173-z (PMC4279801; doi:10.1186/s13068-014-0173-z)
Supplement: Additional file 4: Table S1. — Differentially expressed genes found specific for NG 14 or RUT C30 strains. The expression values columns are expressed as log2 expression ratio compared to the reference time 0. Headers indicate the experimental condition studied. [file 13068_2014_173_MOESM4_ESM.xls]

## Sheet: Feuil1
Transcript ID	Annotation	NG14 1 h	NG14 3 h	NG14 6 h	NG14 24 h	RUT C30 1 h	RUT C30 3 h	RUT C30 6 h	RUT C30 24 h
Differentially expressed genes specific for NG14 strain
1751	Putative FAD monooxygenase	0.606157	1.16796	1.02207	0.970154	0.44825	0.133833	0.641708	0.740042
1885	Putative Glycoside hydrolase family 15	-1.7333	-2.83617	-3.00308	-3.11627	-0.0750714	-0.4125	-0.720173	-0.788286
2100	Putative Protein involved in protein trafficking	1.12375	1.14325	1.57925	0.96475	NA	0.2905	NA	-0.18475
3717	Putative 2-keto-3-deoxy-L-galactonate aldolase	-0.621333	-1.3285	-1.176	-1.27354	0.07725	0.092	0.166917	0.0600833
3976	Putative USP domain protein	1.09901	0.55625	-0.149396	0.157775	0.139875	-0.068	-0.454375	-0.301333
4009	Putative Mitochondrial malate dehydrogenase precursor	-0.35525	-0.8645	-1.07062	-1.04025	-0.17125	-0.708	-0.926125	-0.92075
4308	Putative Aminopeptidase	-0.567068	-1.55202	-0.983639	-1.45975	-0.00733929	-0.206156	-0.220616	-0.591844
4561	Putative Glycosyltransferase family 32	-1.21322	-1.99555	-2.27588	-2.59511	-0.02525	NA	NA	-0.428333
5011	Putative Small cysteine rich secreted protein	0.109	0.5185	1.166	1.22025	-0.39025	0.09475	0.24125	0.83375
5270	Putative Non-specific lipid-transfer protein	-0.552063	-0.894	-0.966125	-1.11325	-0.08375	NA	-0.3325	-0.573
5863	Putative Enoyl-CoA hydratase/isomerase	-0.292333	-0.776667	-0.953083	-1.08613	-0.106917	-0.523667	-0.604083	-0.704333
6108	Putative SAM binding domain protein	0.729458	1.13837	1.14617	0.837167	0.497917	0.358542	0.964688	0.926937
21170	Putative 40S ribosomal protein S12 RSP12	0.7165	1.321	0.757125	1.50625	0.35825	-0.02625	-0.0585	0.2275
21450	Putative Aldehyde dehydrogenase	-0.330425	-0.7752	-0.8638	-1.03019	-0.453542	-0.6115	-0.71465	-0.7855
21452	Putative Protein of unknown function	0.0915031	1.25562	1.35799	1.30734	-0.109811	0.634	0.524169	0.691583
21658	Putative 60S ribosomal protein RPL6	0.84	1.2965	0.6435	1.508	0.519	-0.03575	-0.0355	0.4995
21659	Putative cfa48D cellulase formation associated dipeptidyl-peptidase	-0.442444	-1.13658	-0.857733	-1.41372	-0.4992	-0.396042	-0.54715	-0.980875
21668	Putative Dipeptidyl-peptidase	-0.3935	-0.917188	-0.701469	-1.217	-0.26735	-0.43075	-0.52195	-0.900713
21716	Putative Acetate kinase	0.163225	0.679333	1.09796	0.579083	0.2684	-0.17005	0.39255	0.311
21890	Putative 60S ribosomal protein L32 RPL32	0.83775	1.399	0.849	1.58925	0.395	-0.004	0.038	0.39175
21908	Putative Fatty acid elongation protein GSN1	0.9555	1.42599	1.70844	0.8994	0.448542	0.353625	0.250937	-0.03075
22030	Putative Phenylacetyl-CoA ligase	-0.428071	-0.854286	-0.872357	-1.09902	-0.274125	-0.449	-0.4735	-0.6387
22093	Putative Farnesyltransferase/geranylgeranyltransferase	1.15239	0.17625	-0.555625	-1.45354	0.272417	-0.09125	-0.535604	-0.832438
22415	Aldose 1 epimerase AEP1	-0.6885	-0.968625	-0.89975	-1.12613	-0.2895	-0.521	NA	-0.75325
22489	Putative Electron transfer flavoprotein	-0.72825	-1.244	-0.959667	-1.21892	-0.1415	-0.00625	-0.2885	-0.394875
22741	Putative Succinate semialdehyde dehydrogenase	-0.76515	-1.00159	-0.572183	-0.804983	-0.15295	-0.361375	-0.439462	-0.612967
22914	Putative Glycoside hydrolase family 72	0.388083	0.462792	0.203958	1.06133	0.16595	0.0031125	0.2438	0.5544
23059	Putative 60S ribosomal protein L26 RPL26A	0.6485	1.171	0.71475	1.38475	0.223	0.15	0.01325	0.43025
23367	Putative Choline oxidase	-0.367306	-0.556778	-1.07885	-1.46064	-0.403917	-0.347875	-0.751263	-0.902667
26642	Putative MFS transporter	-0.073625	0.19165	0.736125	1.5465	-0.125	-0.0185	0.185333	0.729
38812	Putative Iron regulated transporter	1.76771	1.81821	1.97477	2.76863	-0.11125	0.081625	-0.0299375	0.65925
39221	Putative Fungal C6 transcription factor	-0.26275	0.501458	1.01669	0.849098	NA	NA	0.376625	0.127125
43398	Putative Protein of unknown function	-1.5585	-1.65525	-0.35	-1.2835	0.7175	-0.4135	0.07875	NA
43906	Putative 60S ribosomal protein L10a RPL1	0.627	1.02883	0.416417	1.22892	0.1095	0.066	0.001	0.28825
44434	Putative 60S ribosomal protein L4 RPL4	0.583063	1.16556	0.5485	1.24863	0.31325	0.125062	-0.05525	0.232813
44868	Putative Phosphatidylethanolamine N-methyltransferase	0.714878	0.90925	0.875453	1.10897	0.506944	0.356083	0.548675	0.434
44956	Putative MFS transporter	0.353587	0.483253	0.869889	1.07107	0.311646	0.3396	-0.0222375	0.79565
44967	Putative Protein of unknown function	-0.124	0.699	1.16875	1.24958	0.843917	0.907833	0.660583	0.978083
45736	Putative Protein involved in cross-pathway control CPC2	0.592875	1.23063	0.614875	1.3755	0.168	0.062	0.034	0.11725
46238	Putative S-adenosylmethionine synthetase	1.27592	1.11042	0.238167	0.521312	0.343062	0.213104	0.13425	0.487938
46244	Putative Methylenetetrahydrofolate dehydrogenase [NAD+]	0.37425	0.744625	0.48125	1.02775	-0.00275	0.098	0.23925	0.308125
46490	Putative 40S ribosomal protein S16 RPS16B	0.76525	1.2865	0.623	1.4495	0.355	0.1615	-0.03875	0.2265
46936	Putative 2-deoxy-D-gluconate 3-dehydrogenase	-0.479625	-0.72875	-0.830875	-1.63738	NA	-0.2265	-0.25825	-0.61375
47286	Putative Zinc metalloprotease	1.02592	0.387083	-0.121069	-1.07396	0.435521	-0.132646	-0.22875	-0.741958
47432	Putative Mitochondrial NAD(P) transhydrogenase	-0.132327	-0.634885	-0.500615	-1.42105	-0.378833	0.129448	-0.0131667	-0.879
47603	Putative Succinyl-CoA:3-ketoacid-coenzyme A transferase	-1.14837	-1.79717	-1.5552	-1.6965	0.0749	-0.294125	-0.3004	-0.13475
47733	Putative Protein of unknown function	0.885125	0.868125	0.612125	2.13638	0.67825	0.031	0.1545	0.8215
47897	Putative ABC transporter	0.138048	1.0352	0.914987	1.60543	0.0895417	0.0427692	0.387061	0.91495
48170	Putative 60S ribosomal protein RPL27B	0.58025	1.1715	0.80675	1.329	0.3675	-0.01075	0.007	0.1475
48516	Putative Peroxisomal ATP-binding cassette transporter	-0.541773	-0.880667	-0.820909	-1.00638	-0.38925	-0.649	-0.292438	-0.51602
48788	Putative Fatty acid synthase subunit alpha FAS2	1.49104	1.95741	1.51108	1.43214	0.899494	0.938542	0.518921	0.80582
49970	Putative Nucleoside transporter CntA	-1.03656	-1.79166	-1.32675	-1.2795	-0.73085	-0.7833	-0.959925	-0.5794
49979	Putative ATP-dependent DNA helicase	-0.0830417	-0.0981731	0.304404	1.03035	0.0730313	0.239429	0.491813	0.813639
50491	Putative Protein of unknown function	-0.440135	-0.695353	-0.965908	-1.1127	-0.308329	-0.327	-0.643875	-0.781922
51212	Putative 60S ribosomal protein L5 RPL5	0.753917	1.41483	0.844333	1.60125	0.1755	0.0405	-0.0760833	0.283667
51499	Putative Mitochondrial acetohydroxyacid reductoisomerase	0.734875	1.41456	0.44175	1.00481	0.514917	0.416	0.281375	0.703688
51686	Putative Dienelactone hydrolase	0.00125	0.518625	1.11787	1.30275	NA	-0.071	0.494375	0.5165
52375	Putative Betaine aldehyde dehydrogenase	-0.526298	-0.784893	-0.980155	-1.124	-0.23325	NA	NA	-0.6548
52489	Putative Plasma membrane pyridoxine (vitamin B6) transporter	-0.838938	-1.02875	0.175069	1.41134	NA	0.0378333	0.511854	0.817
52956	Putative ATP-dependent RNA helicase	-0.451958	-0.741839	-0.978625	-1.01578	NA	-0.389	-0.44425	-0.670312
53495	Putative PLC-like phosphodiesterase	-0.393396	-0.583375	-0.665312	-1.01887	-0.0778125	0.03025	-0.0857292	-0.33025
54086	Putative Sorbitol utilization protein	0.335625	0.976875	1.20525	1.23275	NA	0.393	0.551625	0.467875
54525	Putative Aldehyde dehydrogenase	-1.08046	-2.47363	-2.42475	-2.53704	-0.391688	-0.46325	-0.867587	-0.980425
54694	Putative Norsolorinic acid reductase	-0.860333	0.0674167	1.6805	0.0781667	0.119375	-0.2965	0.14025	-0.252667
54703	Putative Protein of unknown function	0.229937	0.633192	0.742781	1.04728	0.13475	0.001625	0.2901	0.80805
54736	Putative ATP-dependent RNA helicase DED1	1.13167	0.910625	0.420208	1.195	0.0125833	0.195	0.171583	0.937458
54991	Putative Dehydrogenase	-0.287396	-0.94875	-1.27081	-1.25248	NA	-0.407	-0.504125	-0.452375
55272	Putative Protein of unknown function	1.02053	1.46471	1.20221	2.93161	0.16635	0.00383333	0.135125	0.54755
55766	Putative Nucleolar GTP-binding protein	1.39629	1.41813	1.13029	1.78992	0.227917	0.22225	0.36775	0.730104
56176	Putative ABC transporter	-0.581125	0.280568	0.912396	1.18372	-0.190026	0.386117	0.807634	0.598931
56432	Putative Mitochondrial cytochrome b2	-0.415717	-1.13763	-1.31275	-1.19917	-0.0385833	-0.354438	-0.658625	-0.541375
57370	Putative Phenylacetyl-CoA ligase	-0.384507	-0.6318	-1.12787	-0.963689	0.136112	0.0499375	-0.232333	-0.307
57671	Putative Ankryn repeat protein	-0.269236	-0.798864	-0.749342	-1.02574	NA	-0.35275	-0.215167	NA
57857	Putative Glycoside hydrolase family 2	0.360283	-1.60279	-1.91238	-1.3604	-0.36325	-0.009	-0.358708	-0.204111
58162	Putative Alkaline dihydroceramidase	-0.491542	0.245917	1.06612	0.257417	NA	NA	0.163625	-0.47325
58282	Putative Carbohydrate Esterase family 9	-0.562619	-1.24029	-1.37208	-0.950992	-0.319264	-0.518361	-0.817156	-0.896775
58607	Putative Chromosome condensation protein	0.057625	0.0833833	0.419425	1.14302	NA	-0.056	0.464917	0.443875
59082	Putative Glycoside hydrolase family 18 CHI18-2	-0.123625	-0.739167	-0.667875	-1.13321	NA	-0.672	NA	-0.044125
59642	Putative Alpha/beta-hydrolase	-0.628583	-1.23769	-1.0035	-1.58646	-0.14375	-0.0995	NA	NA
60116	Putative ABC transporter	-0.320125	-0.365736	-0.575438	-1.3592	-0.185583	-0.0101563	-0.0280667	-0.372862
60490	Putative 2-nitropropane dioxygenase	-0.6815	-1.10183	-1.1555	-1.64167	-0.321625	-0.887	-0.608	-0.65625
60518	Putative Short chain dehydrogenase	0.10775	-0.496917	-0.737917	-1.53713	NA	NA	-0.39525	-0.534875
60847	Putative Mitochondrial ATP synthase protein 9	-0.847458	-1.20758	-1.81075	-2.63163	-0.155625	-0.29475	-0.741	-0.960125
60945	Putative MFS transporter	0.221036	1.02157	0.956607	0.116464	NA	NA	0.202	0.36775
61212	Putative Cytochrome P450 : isotrichodermin C-15 hydroxylase	-1.65185	-3.135	-1.51583	-2.79144	-0.269725	-0.69175	-0.261862	-0.46025
61223	Putative cAMP-independent regulatory protein PAC2	0.1941	0.493262	1.0628	1.30821	0.360583	0.448125	0.661937	0.81675
61374	Putative MFS transporter	-0.767338	-2.32802	-2.4342	-1.93534	-0.439	NA	-0.15475	-0.35
61595	Putative 60S ribosomal protein RPL23a	0.951	1.40175	0.888625	1.66637	0.31875	0.599	0.147	0.42275
61912	Putative Cytoplasmic aspartyl aminopeptidase APE4	-1.13358	-1.40013	-0.983792	-0.87135	-0.526625	-0.38525	-0.623437	-0.885
62100	Chaperone HSP23	-0.66675	-0.484312	1.1529	1.66956	0.085	-0.039	0.14475	-0.06925
62439	Putative Dehydrogenase	-0.408333	-0.955208	-1.20092	-1.65204	-0.177125	-0.54	-0.808083	-0.65275
62651	Putative Long fatty acid transporter and synthase protein	-0.991633	-1.85019	-1.63532	-1.9756	-0.8275	NA	NA	-0.445583
62693	Putative ABC transporter STE6	1.39452	0.907521	0.246896	-1.41316	0.436762	0.0729167	0.130012	-0.1425
62820	Putative 60S ribosomal protein L15 RPL15	0.8965	1.262	0.69125	1.54175	0.43575	0.17525	-0.089	0.3445
63413	Putative Protein of unknown function	1.01058	0.792083	0.888292	1.087	0.12875	0.8235	0.25925	0.7305
63727	Putative Acyl-CoA dehydrogenase family protein	-0.477075	-0.827375	-1.0193	-1.20738	0.0371667	NA	-0.425812	-0.505583
63813	Putative Cytochrome b5	-0.795	-1.225	-0.732	-1.2915	-0.5995	-0.2255	-0.807	-0.76275
63882	Putative Mitochondrial 3-hydroxyisobutyryl-CoA hydrolase	-0.615486	-1.17246	-1.09737	-1.22982	-0.155333	-0.35275	-0.489812	-0.387125
64066	Putative Acetyltransferase	-0.825027	-1.39733	-1.37383	-1.83128	-0.19375	-0.457625	-0.181583	-0.395333
64330	Putative Tryptophan 2,3-dioxygenase or indoleamine 2,3-dioxygenase	-0.6255	-0.8105	-0.6425	-1.22975	NA	-0.711	-0.34425	-0.37875
64345	Putative Mitochondrial methylcrotonoyl-CoA carboxylase beta chain	-1.33983	-2.42963	-2.18262	-2.3204	-0.101375	-0.14625	-0.298417	-0.45045
64397	cfa71C cellulase formation associated ceramidase	-0.810853	-1.39429	-0.579723	-0.0984484	-0.422208	-0.6291	-0.12795	0.00116667
64925	Putative Glycosyltransferase family 32	-0.525375	-0.8588	-1.12779	-0.943125	0.357	0.48925	0.597625	0.859917
65292	Putative Acetyl-CoA synthetase	-0.403025	-1.30823	-1.27471	-1.27361	-0.047275	-0.236667	-0.45375	-0.35935
65921	Putative Mitochondrial methylcrotonoyl-CoA carboxylase alpha chain	-1.09093	-2.09921	-1.78771	-2.04312	-0.475	-0.40675	-0.50375	-0.602563
65933	Eliciting plant response-like EPL1 / SM1	-0.58525	-0.58075	-0.628	-1.0455	-0.17675	0.1005	-0.022	NA
66175	Putative Rhamnolipids biosynthesis 3-oxoacyl-[acyl-carrier-protein] reductase	-0.574083	-1.16058	-1.0955	-1.71117	-0.18525	-0.78575	-0.727083	-0.75675
66436	Putative Component of the SSU processome involved in processing of pre-18S rRNA NOP1	1.21988	1.328	0.921	1.65587	0.412375	0.22375	0.342375	0.614875
66541	Putative Mitochondrial Isocitrate lyase ICL2	-1.0981	-1.3665	-1.3611	-1.57218	0.3975	NA	-0.07585	-0.3347
66647	Putative HAD superfamily hydrolase	-0.309208	-0.975	-1.22983	-1.67687	-0.198125	-0.31275	-0.547375	-0.9245
67275	Putative Guanine nucleotide exchange factor	0.611019	0.800749	0.816634	1.02768	-0.181625	0.16475	NA	0.197594
67334	Putative MFS sugar transporter	0.45183	0.496173	0.392464	1.07525	0.07375	0.301125	0.8545	0.930656
67469	Putative Maltose permease	-0.533964	-1.00232	-0.679643	-0.378714	0.0833	-0.146187	-0.0678	-0.3417
67557	Putative Peptidylprolyl-cis/trans-isomerase	-0.57125	-0.8935	-0.91925	-1.03575	-0.2035	-0.1065	-0.66875	-0.74625
67761	Putative Calpain	0.595727	0.765614	0.398278	1.28534	NA	NA	0.371625	0.55905
68338	Putative NipSnap family protein	-0.524342	-1.19879	-1.19817	-1.40265	-0.559146	-0.59675	-0.54075	-0.942813
68618	Putative Ankryn repeat protein	-0.341019	-0.961911	-1.15102	-1.26489	NA	-0.512	NA	-0.388917
68812	Putative MFS sugar transporter	-0.347865	0.753263	0.1695	1.36197	-0.22245	0.0590625	0.46745	0.12415
68909	Putative 40s ribosomal protein RPS26	0.779	1.2535	0.86575	1.43525	0.31675	0.345	-0.086	0.164
69026	Putative MFS transporter	-0.668375	-1.36821	-1.29725	-1.96867	-0.05845	-0.46775	-0.1895	-0.71955
69061	Putative Phosphomutase	-0.684417	-1.20362	-1.18217	-1.29398	NA	NA	-0.07925	-0.039875
69611	Putative MFS transporter	0.917661	1.04756	0.596375	0.991098	NA	0.3505	0.400333	0.84075
70349	Putative MFS H+-pantothenate transporter LIZ1 / FEN2	-0.804875	-2.11523	-1.24558	-0.963125	NA	NA	0.11225	0.005375
70373	Putative DUF1237 family protein	-0.1765	-1.17	-0.809542	-0.8815	-0.370125	NA	NA	-0.686667
70375	Putative General amidase	-0.906115	-2.69927	-2.74481	-2.71935	-0.9955	NA	NA	-0.808542
70847	Putative Lipase	0.226958	0.769458	1.09775	0.960875	0.210333	0.178813	0.408979	0.494
71094	Putative Extracellular dioxygenase	-0.208167	-1.46058	-2.22581	-3.41567	NA	-0.212	-0.296667	NA
71363	Putative Elongation factor 3	1.24845	1.37066	0.770068	1.37455	0.356944	0.263778	0.364667	0.960833
71380	Putative 3-hydroxy-3-methylglutaryl-coenzyme A reductase	1.02145	0.827716	0.209395	0.342579	0.395403	0.2676	0.148948	0.0657273
71851	Putative Cyanovirin-N domain protein	0.30275	-0.0665	-0.81675	-1.06075	-0.263	-0.20425	-0.15625	-0.6895
72611	Putative Zn(2)Cys6 transcription factor	-0.906069	-2.14955	-2.04042	-2.30052	NA	-0.2295	-0.377375	-0.324
72643	Putative Arginosuccinate synthase	0.2191	1.1097	0.84575	1.208	0.40025	0.347833	0.21275	0.610417
73559	Putative Zn(2)Cys6 transcription factor	-0.106833	-0.964	-1.19636	-1.16093	-0.0395	-0.065	0.0205625	0.072275
73587	Putative Galactose oxidase	0.791368	0.875566	0.464446	1.2808	NA	NA	0.519036	0.924714
73623	Putative Salicylate hydroxylase	1.66793	1.80129	-0.0106875	-0.384937	-0.102125	0.15225	-0.689063	-0.780062
73708	Putative Protein of unknown function	0.070875	1.21138	0.9575	0.606375	-0.539625	0.159	-0.355875	-0.168375
73765	Putative 60S ribosomal protein L3 RPL3	0.840938	1.38744	0.682375	1.56344	0.225583	-0.00483333	-0.0770833	0.270667
73840	Putative 60S ribosomal protein L8 RPL8	0.539625	1.15263	0.46625	1.20162	0.3205	0.084	-0.03625	0.267875
73853	Putative NADH-cytochrome b5 reductase	0.878375	1.22375	1.07654	1.10262	0.404833	0.6235	0.620833	0.638083
73985	Putative 40S ribosomal subunit component RPS10A	0.7835	1.25225	0.6525	1.40175	0.30925	0.2085	-0.072	0.114
74156	Putative Secreted pepsin PROA	-2.48563	-3.98369	-3.51988	-3.52302	NA	0.2415	0.04475	-0.01
74194	D-mannitol 2-dehydrogenase LXR1	-1.14762	-1.59688	-0.770125	-1.23887	-0.38725	-0.6765	-0.5505	-0.9045
74453	Putative 3-hydroxybutyryl-CoA dehydrogenase	-0.664125	-1.75694	-1.99275	-1.99769	-0.0113333	-0.213333	-0.630833	-0.710917
74568	Putative 40S ribosomal protein S4 RPS4A	0.883	1.30475	0.64	1.5415	0.28875	0.1515	-0.04825	0.40875
75000	Putative Isopropylmalate isomerase	0.239589	1.06427	0.341929	1.35345	0.29325	0.3436	0.0729405	0.676643
75159	Putative Aminopeptidase	-0.49639	-1.01036	-0.766282	-0.89507	-0.306108	-0.474156	-0.507528	-0.7818
75175	Putative Mitochondrial short/branched chain specific acyl-CoA dehydrogenase	-0.97925	-1.877	-1.42494	-1.613	-0.171313	-0.549292	-0.570438	-0.64075
75258	Putative NEDD8-specific deneddylases DEN1 / DenA	0.543833	0.79	1.03	1.11133	0.29075	0.237	0.257875	0.6805
75290	Putative Dynamin GTPase	-0.262077	-0.90791	-0.968	-1.25834	-0.09725	0.1585	0.0745625	0.0500833
75564	Putative 60S ribosomal protein L11 RPL11A	0.725875	1.0945	0.592625	1.262	0.32125	0.0775	-0.0295	0.1745
75589	Putative Hydroxymethylglutaryl CoA synthase	1.1457	0.93245	0.291	0.68715	0.891	0.586833	0.17175	0.57825
75609	Putative 60S ribosomal protein RPL18	0.77675	1.28638	0.616375	1.476	0.36	0.084125	-0.0465	0.488875
75704	Putative Adenylylsulfate kinase	0.57825	1.09462	1.04688	1.16025	0.36275	0.51075	0.43625	0.473625
75713	Putative Cytochrome P450	-0.06915	0.7657	1.67921	1.2475	0.2335	0.495125	0.688333	0.557375
76010	20S proteasome alpha subunit 7 PSA7 / PRE6	-0.56875	-0.75575	-0.619667	-1.07	-0.504375	0.0045	-0.46475	-0.702875
76117	Putative Secreted histidine acid phosphatase	-0.818333	-1.25769	-0.892062	-1.19619	-0.41185	-0.192583	-0.76515	-0.830125
76155	Putative Acid phosphatase	-0.301083	-1.42362	-1.33177	-2.18113	NA	NA	-0.497875	-0.113458
76227	Glycoside hydrolase family 3 CEL3E	0.871283	1.25364	1.20304	0.600836	0.794896	0.612	0.803708	0.430625
76532	Putative 60S ribosomal protein RPP0	0.547438	1.277	0.830125	1.46275	0.325125	0.325625	0.05575	0.502625
76696	Putative Flavin-containing monooxygenase	0.857	1.04526	1.19136	0.945104	0.472667	0.4652	0.51915	0.4792
76766	Putative Purine transporter	0.145357	0.74781	1.20749	1.66933	-0.219867	0.0767917	0.221167	0.373917
76784	Putative Zinc binding dehydrogenase family protein	-0.36725	-1.0797	-1.2182	-1.87835	0.282708	0.52125	-0.280813	-0.450937
76887	Putative Secreted pepsin	-0.248667	-0.6718	-0.722896	-1.1369	-0.360875	-0.389	-0.3468	-0.806483
76910	Putative MFS transporter	-0.426625	-0.444	-0.520625	-1.06688	NA	-0.3435	NA	-0.31525
76939	Putative 40S ribosomal protein S9 RPS9B	0.777875	1.26075	0.497875	1.4115	0.351	-0.019625	-0.182125	0.2405
77309	Putative S-adenosylmethionine decarboxylase	0.857731	0.941964	0.700917	1.08121	0.325813	0.264833	0.3505	0.490687
77481	Putative D-xylulose 5-phosphate/D-fructose 6-phosphate phosphoketolase	0.773271	2.3036	2.04612	2.77217	0.837694	0.661993	0.996472	0.800333
77706	Putative Protein of unknown function	0.462375	0.716812	0.592812	1.22412	-0.0757083	0.137625	0.157312	0.774062
77739	Putative Homogentisate 1,2-dioxygenase HmgA	-1.24171	-1.8326	-1.67227	-1.65799	-0.2035	-0.486	-0.3255	-0.465612
77749	Putative Fumarylacetoacetatase	-1.08957	-2.19604	-2.08452	-2.23738	-0.31725	-0.53475	-0.229417	-0.442479
77906	Putative 40S ribosomal protein S0 RPS0B	0.750125	1.278	0.606125	1.4365	0.38375	-0.00075	-0.14825	0.2445
78191	Putative Protein of unknown function	-0.281225	0.673	1.01355	0.667467	0.153521	-0.0575	0.126625	0.10755
78233	Putative 40s ribosomal protein RPS21B	0.393	0.943	0.452	1.214	NA	0.009	0.1065	0.3005
78552	Putative Aromatic-L-amino-acid decarboxylase	-1.39242	-1.70618	-1.98455	-1.78471	-0.57375	-0.4725	NA	-0.469275
78591	Putative Fatty acid synthase beta subunit	1.32311	1.75425	1.34325	1.37971	0.786349	0.274	0.517879	0.857024
78650	Putative Homeobox and C2H2 transcription factor	-0.229735	0.0507969	-0.649431	-1.03741	NA	NA	-0.218833	-0.27775
78688	Putative Heat shock factor protein	-0.216222	0.413861	1.06036	1.45094	-0.242536	-0.440161	-0.230107	-0.210607
78797	Putative Xanthine dehydrogenase	-0.30146	-0.928694	-1.00692	-1.23102	-0.336929	-0.3796	-0.448442	-0.554332
78836	Putative Mitochondrial phosphate carrier	0.922917	1.27717	0.785917	0.912167	0.10675	0.02125	-0.115125	0.12425
78870	Putative 60S ribosomal protein L9 RPL9A	1.1125	1.582	0.859	1.86825	0.3045	0.25975	0.05575	0.40325
79258	Putative Magnesium-transporting Mg2+-ATPase	-0.0300326	1.01402	1.19829	1.16124	0.0535872	0.402054	0.635172	0.631754
79324	Putative Nucleoside-diphosphate-sugar epimerase	-0.119	1.69069	2.65081	1.97481	NA	0.291	0.296625	NA
79426	Putative Clavaminate synthase	-0.429	-0.714917	-0.759333	-1.13542	NA	-0.27375	-0.185375	-0.331875
79448	Putative Hydrophobin	0.231333	0.63625	1.35158	1.61208	0.33775	0.32325	0.53675	0.929
79545	Putative Inosine-5'-monophosphate dehydrogenase	0.957125	1.10304	0.593938	1.42568	0.150229	0.204187	0.291875	0.696875
79686	Putative eIF4A ATP-dependent RNA helicase	1.15986	1.06748	0.729285	1.32958	0.152693	0.160089	0.0915312	0.715063
79947	Putative Mitochondrial RNA polymerase	1.02618	0.536093	0.502538	0.65274	-0.0284167	0.209333	0.1176	0.22105
80007	Putative PH domain protein	1.35363	0.881	0.315125	-0.63925	NA	-0.188	NA	0.067375
80211	Putative 60S ribosomal protein L14 RPL14B	0.51925	1.17025	0.90275	1.27475	0.209	-0.0385	-0.0375	0.312
80340	Putative Putative Alpha-1,6-mannosyltransferase	0.845562	1.24681	0.703937	0.369937	0.712125	0.462	0.372375	0.694792
80484	Putative 40S ribosomal protein S22 RPS1A	0.717437	1.22456	0.676	1.36294	0.3395	0.161875	-0.041125	0.42275
80621	Putative 2-methylcitrate synthase	-1.33655	-2.6038	-2.34335	-2.2087	-0.17	-0.388833	-0.517425	-0.611775
80639	Putative Plasma membrane iron permease	-0.37425	-0.0662	1.21788	1.81884	-0.19475	0.0783333	0.708917	0.699083
80716	Putative L-ornithine transaminase	-0.842875	-1.61725	-1.33088	-1.8845	-0.361167	-0.693	-0.548625	-0.792
80867	Putative Mitochondrial ribosomal protein of the small subunit YMR31	0.4815	1.101	0.9905	1.008	0.268	0.269	0.27425	0.47525
81110	Putative Acetyl-CoA carboxylase	0.749386	1.02391	0.725207	0.520253	0.564976	0.354016	0.366203	0.37775
81115	Putative X-Pro aminopeptidase	-0.78655	-1.55015	-1.18765	-1.28315	-0.30475	-0.549	-0.448875	-0.725938
81148	Putative Aflatoxin B1 aldehyde reductase member 2	0.05425	0.7405	1.23058	1.10117	0.305417	0.377333	0.650167	0.611083
81522	Putative Selenocysteine lyase-like protein	-0.802133	-1.2154	-1.13437	-1.31239	-0.130958	-0.5855	-0.3835	-0.3985
81599	Putative Nucleolar Box C/D snoRNP complexes component	1.135	1.40204	0.941	1.6145	0.306912	0.2345	0.247125	0.461333
81670	Putative MFS transporter	0.849911	0.619527	0.487339	1.07713	0.449	-0.116	0.6705	0.847333
81690	Putative Carbon catabolite repression protein CreD	0.891205	1.33845	1.46607	1.89557	0.164268	0.364071	0.536857	0.686643
81700	Mannose-6-phosphate isomerase	-0.613119	-1.00118	-0.802879	-0.877964	-0.43295	-0.561425	-0.88205	-0.97645
81713	Putative 40S ribosomal protein RPS24A	0.67975	1.1605	0.68375	1.449	0.35425	0.4615	-0.06175	0.4575
81906	Putative S-adenosylmethionine-dependent methyltransferase	0.881542	0.851125	0.771858	1.04871	0.12975	0.039	0.0388333	0.27525
82032	Putative Protein of unknown function	0.751917	1.02731	1.09844	0.0766042	0.2565	0.176333	-0.0653333	-0.274333
82037	Putative MFS transporter	-0.837756	-1.49813	-1.27775	-0.836208	-0.608225	-0.68	-0.33635	0.04175
82146	Putative Glycoside hydrolase family 16	0.146152	-0.149608	-0.688268	-1.15234	0.014875	-0.04125	-0.3415	-0.304625
82601	Putative Mitochondrial delta-1-pyrroline-5-carboxylate dehydrogenase precursor	-1.26095	-2.4155	-1.9891	-2.36578	NA	-0.219	NA	-0.686
102437	Putative Protein of unknown function	0.0357727	-0.95613	-1.18469	-0.953149	-0.335	-0.37275	-0.517583	-0.2415
102737	Putative Transcription factor VosA	1.22351	1.22072	1.07674	1.41735	0.0680833	0.52125	0.4194	0.580725
102766	Putative Aldo-keto reductase	-0.652983	-0.66825	-0.440987	-1.45014	-0.559417	-0.093375	-0.620333	-0.616563
102820	Putative Secreted multicopper oxidase	1.14843	1.23475	-0.747687	-1.8383	0.110667	-0.02925	-0.183375	0.133
103275	Putative Zn-finger domain protein	0.515097	-0.298434	-0.559906	-1.06378	-0.01675	0.3315	0.07525	0.025
103822	Putative Protein of unknown function	-0.248167	-0.71225	-1.01812	-0.59375	-0.56525	-0.137	NA	-0.63725
103853	Putative Mitochondrial inner membrane carnitine transporter	-0.595	-0.9455	-0.943	-1.16837	NA	NA	-0.2325	-0.3865
104140	Putative Mitochondrial 3-hydroxyisobutyrate dehydrogenase	-0.695875	-1.34187	-0.734167	-1.32229	NA	NA	0.297917	-0.02025
104277	Putative Cell wall protein similar to A. niger CwpA	-0.530708	-2.35558	-2.42142	-2.12304	-0.124625	-0.187125	-0.42325	-0.516
104390	Putative Glutathione S-transferase	-0.041	-0.42	-0.43975	-1.56913	-0.2645	0.1425	NA	0.15625
104842	Putative Transthyretin-like protein	-0.45275	-0.77575	-0.54875	-1.20425	-0.209	-0.2275	-0.21775	-0.6825
105860	Putative Protein of unknown function	-1.4172	-1.531	-0.1416	0.3878	-0.17625	NA	0.211083	0.38725
105968	Putative PcbC family protein	-0.721333	-1.03667	-0.465417	-0.347333	-0.321125	-0.766833	-0.561083	-0.33975
106356	Putative Sphingoid long-chain base transporter	-0.775708	-1.15842	-0.829875	-1.19479	-0.590583	-0.397167	-0.624	-0.948458
106936	Putative Ferric reductase transmembrane component	0.71125	1.28861	0.704583	-0.26825	0.34775	-0.002	0.27625	NA
107340	Putative PH domain protein	-1.01419	-0.711187	0.105625	-0.587125	-0.06425	0.598	0.348917	-0.148417
107670	Putative Alpha/beta-hydrolase	-0.440583	-0.842667	-0.932179	-1.07964	NA	-0.384	-0.432688	-0.556896
107784	Putative 60S ribosomal protein L20 RPL20A	0.772875	1.33563	0.796875	1.59163	0.35025	0.3365	-0.0875	0.2095
108201	Putative Levodione reductase	-0.667708	-1.02344	-1.03069	-1.32298	-0.505875	-0.49	-0.604583	-0.583708
108459	Putative Carbamoyl phosphate synthetase large subunit	0.667615	1.10354	0.482236	1.11103	0.398111	0.4495	0.193281	0.480132
108732	Putative Mitochondrial isovaleryl-CoA dehydrogenase precursor	-1.24746	-2.36313	-2.08496	-2.19713	NA	-0.2335	-0.108313	-0.362812
108920	Putative Quinone oxydoreductase	-0.3095	-0.771917	-0.757083	-1.12242	-0.1405	-0.29925	-0.74125	-0.915625
109078	Putative Farnesyltransferase RAM1	1.0435	0.5745	-0.0374167	-0.8355	0.264375	-0.0856667	-0.199563	-0.255937
109088	Putative Heterochromatin factor	0.741625	0.924	1.0465	0.620125	0.51	0.76825	0.41225	0.693125
109716	Putative Protein of unknown function	0.474267	0.326111	0.393719	1.27724	-0.108115	-0.212	-0.122987	0.678219
110261	Putative Protein of unknown function	-1.49	-2.32025	-2.00125	-2.18375	NA	-0.7385	NA	-0.9005
110653	Putative Protein of unknown function	-0.56925	0.74525	1.7525	1.22975	-0.3775	0.3715	0.58	0.66975
110761	Putative Protein of unknown function	-0.116917	-0.10425	0.54655	1.23765	0.077875	0.2275	0.553083	0.583583
110853	Putative Glutathione S-transferase	-0.637479	0.0454375	0.221625	-1.16231	-0.274333	NA	NA	-0.656625
111251	Putative GTPase	-0.0265625	-1.15944	-1.70406	-2.38354	-0.46475	NA	NA	-0.889833
111803	Putative Small cysteine rich secreted protein	-0.07425	-0.45575	-0.6465	-1.10175	-0.20425	-0.1015	-0.4825	-0.2785
111837	Putative Lipase/esterase	0.1755	-0.032125	0.405542	1.04812	NA	NA	0.633375	0.53675
111932	Putative Delta-1-pyrroline-5-carboxylate dehydrogenase	1.17072	0.730781	0.446058	-0.00640625	0.451062	0.5105	0.248	0.722908
112094	Putative Protein of unknown function	-0.476281	-0.652722	-0.607611	-1.08528	-0.1275	-0.111	-0.0615	-0.18975
119551	Putative Mitochondrial carrier protein LEU5	-0.809375	-1.26806	-0.757188	-0.932813	-0.37	0.147	-0.21125	-0.119208
119710	Putative MFS transporter	-0.269619	1.45328	1.55103	1.06247	-0.0923125	-0.0540833	-0.0362083	-0.126542
119860	Putative Protein of unknown function	-0.284087	-0.849865	-0.937167	-1.31706	NA	NA	0.041875	-0.2847
119896	Putative NADP-dependent malic enzyme	0.374	0.78015	1.00465	0.783375	NA	0.9845	0.21225	-0.00491667
120079	Putative Mitochondrial Acetyl-CoA acetyltransferase	-1.56067	-3.5734	-3.10876	-3.38896	NA	-0.916	-0.63175	-0.78
120193	Putative Protein of unknown function	-0.184667	-0.799625	-1.30992	-0.803167	-0.566125	-0.965	-0.776917	-0.4645
120300	Putative Electron transfer flavoprotein alpha subunit	-0.891083	-1.63958	-1.37442	-1.66633	-0.170875	-0.79925	-0.6095	-0.854125
120473	Putative Lipoamide acyltransferase	-1.27437	-2.13408	-1.72129	-1.89515	0.104375	-0.193875	-0.101292	-0.287333
120621	Putative 60S ribosomal protein L33a RPL33A	0.82625	1.44625	1.04225	1.603	0.1835	0.28775	-0.10075	0.47475
120698	Putative pH-response transcription factor Rim101	0.685379	-0.124906	-1.14368	-1.07068	0.24395	-0.3149	-0.647042	-0.575525
120765	Putative Mitochondrial enoyl-CoA hydratase	-0.9225	-1.80317	-1.59842	-2.04392	-0.18275	-0.6905	-0.543875	-0.730292
120781	Putative 40S ribosomal protein S6 RPS6A	0.68875	1.2585	0.623625	1.487	0.205	0.317	0.092	0.387
120786	Putative Mitochondrial hydroxymethylglutaryl-CoA lyase	-1.04588	-1.27687	-0.955167	-1.16908	-0.231	-0.2565	-0.1375	-0.475375
120803	Putative Protein of unknown function	0.248625	-0.595167	-1.10533	-0.941083	-0.194917	-0.236583	-0.534625	-0.469975
120823	Putative Cell wall mannoprotein	0.0868333	0.659143	0.292875	2.13313	0.805856	0.179417	0.262844	0.438875
120868	Putative 40S ribosomal protein S13 RPS13	0.69225	1.29038	0.722375	1.60238	0.45825	0.186375	0.040125	0.673875
120978	Putative 60S ribosomal protein L34 RPL24A	0.8775	1.412	0.92175	1.447	0.252	0.18325	0.012	0.1445
121003	Putative 40S ribosomal protein S18 RPS18	0.702375	1.2035	0.705625	1.37787	0.19275	0.09575	-0.187375	0.053
121009	Putative Proteasome component PRE2	-0.568813	-0.573313	-0.6215	-1.04856	-0.257688	-0.100167	-0.512208	-0.972063
121107	Putative Zn(2)Cys6 transcription factor	-0.143514	-0.529392	-0.58535	-1.07803	NA	NA	-0.181333	-0.30825
121126	Putative Integral membrane protein	-0.053125	1.0675	1.98087	1.252	0.693875	0.599	0.866625	0.382125
121278	Putative 60S ribosomal protein RPL21B	0.606625	1.15962	0.695625	1.29025	0.20325	0.04725	0.041	0.34375
121336	Putative Protein of unknown function	-0.434091	-1.01514	-0.841789	-1.81404	NA	-0.155	NA	-0.182542
121343	Putative Proteasome alpha subunit PRE5	-0.477875	-0.625625	-0.504625	-1.06231	-0.398167	-0.3125	-0.63125	-0.945167
121405	Putative 4-aminobutyrate aminotransferase	-0.758667	-1.71842	-1.44542	-0.886333	-0.523	-0.50375	-0.60375	-0.999375
121475	Putative Glycoside hydrolase	-0.421969	-0.926142	-0.952137	-1.01228	-0.208875	-0.0675	-0.498156	-0.6145
121491	Putative Glycosyltransferase family 4	0.444077	1.16327	1.37935	1.1814	0.58385	0.265583	0.20825	-0.02515
121534	Putative Pyruvate decarboxylase PDC1	0.612649	2.04993	2.32971	2.035	0.725667	0.650667	0.409667	0.291375
121629	Putative Isovaleryl-CoA dehydrogenase	-0.702092	-1.05154	-0.915417	-1.43213	-0.452188	-0.386937	-0.829688	-0.8
121670	Putative Frequency clock protein frq-1	0.0273056	0.273831	0.607553	1.08322	0.225266	0.386778	0.167057	0.563705
121686	Putative Serine hydroxymethyltransferase	1.07944	1.37912	0.749125	1.14962	0.366812	0.2165	0.257812	0.58075
121741	Putative 40S ribosomal protein S7 RPS7B	0.873375	1.27487	0.680625	1.57238	0.2825	0.118	0.0255	0.3245
121801	Putative Component of the SSU processome NOP58	1.13813	1.31372	0.939893	1.72713	0.203708	0.315	0.3458	0.564717
121834	Putative Adenine nucleotide translocator	0.8795	1.08706	0.6265	0.824688	0.498333	0.344333	0.268917	0.46
121837	Putative 40S ribosomal protein S5 RPS5	0.816625	1.37488	0.6855	1.40138	0.3635	0.15975	-0.06	0.3645
121839	Putative Heat shock protein family Hsp70	0.0612946	-0.716531	-1.09481	-0.657781	-0.454708	-0.470667	-0.684917	-0.775042
121864	Putative Protein of unknown function	0.1795	-0.375437	-0.634437	-1.05594	0.31625	0.274	0.0133333	-0.3765
121878	Putative 40S ribosomal protein S19 RPS19A	0.349	0.9185	0.5345	1.17325	0.20025	0.26275	-0.122	0.2635
121904	Putative 60S ribosomal protein L7 RPL7B	0.9655	1.45487	0.862688	1.71494	0.254167	-0.118917	-0.0159167	0.397083
122001	Putative 60S ribosomal protein L23 RPL23B	0.79525	1.2775	0.75675	1.50225	0.289	0.03625	-0.04725	0.459
122036	Putative 40S ribosomal protein S2 RPS2	0.821	1.348	0.71425	1.3425	0.46125	0.04275	0.11275	0.336
122040	Putative 60S ribosomal protein L31 RPL31B	0.99275	1.48475	0.851	1.62462	0.17825	0.07175	-0.062875	0.11475
122069	Putative D-arabinitol 2-dehydrogenase	0.370542	-0.0925833	-0.811292	-1.00937	NA	NA	-0.533625	-0.530125
122141	Putative 60S ribosomal protein L28 RPL28	0.82025	1.394	0.75325	1.39125	0.26725	0.12125	-0.074	0.09275
122166	Putative Cytochrome P450 C-22 sterol desaturase ERG5	0.5329	1.20743	0.767062	0.83895	0.562917	0.6625	0.343542	0.763333
122233	Putative 3-isopropylmalate dehydrogenase	0.442	1.31275	0.754188	1.33544	0.349625	0.203083	-0.03025	0.442417
122487	Putative DNAse	0.997	1.125	0.761375	1.35813	0.21375	0.4675	0.1645	0.629
122499	Putative Adenylate Cyclase	1.0087	1.26343	1.37081	1.20653	0.542333	0.444	0.44375	0.164583
122523	Putative Zn(2)Cys6 transcription factor	-0.643792	1.35069	1.68338	1.23506	0.0389167	0.03075	0.33625	0.0545833
122582	Putative Mitochondrial dihydrodipicolinate synthase	-0.442	-1.58492	-1.60058	-1.03417	NA	0.044	NA	0.442833
122587	Putative 40S ribosomal protein S11 RPS11B	0.885	1.20725	0.853	1.4615	0.3865	0.13425	-0.1525	0.12125
122644	Putative Choline/ethanolaminephosphotransferase	0.696845	1.06696	1.40818	1.35779	0.379875	0.5795	0.7921	0.77885
122653	Putative Squalene synthetase	1.04177	0.885625	0.712335	1.30431	0.145917	0.4015	0.452937	0.929375
122679	Putative AIM38 protein	0.480375	0.93275	1.097	1.19542	0.392125	0.28275	0.058625	-0.0705
122745	Putative Mitochondrial 2-oxoisovalerate dehydrogenase beta subunit	-1.17013	-2.31583	-1.75975	-1.92278	NA	NA	-0.16875	-0.351375
122774	Putative 2-nitropropane dioxygenase	-0.7155	-1.08517	-0.937583	-1.54583	-0.207	-0.5905	-0.522	-0.832375
122879	Xylanase promoter-binding protein 1 XPP1	0.90285	1.04055	0.82365	0.99315	0.0488333	0.140917	0.42675	0.826167
122952	Putative Protein of unknown function	0.563417	0.605	0.414125	1.76367	-0.489	-0.139125	-0.158125	0.213
122956	Putative 40S ribosomal protein S27 RPS27B	0.5715	0.73525	0.451	1.0585	0.303	0.1415	0.0685	0.293
122963	Putative Copper amine oxidase	-2.34448	-3.29475	-3.1797	-3.17734	-0.47805	-0.336375	-0.723179	-0.808036
123009	Putative Protein of unknown function	0.603667	0.890917	0.546	1.4185	0.528625	0.5075	0.716458	0.828083
123145	Putative 60S ribosomal protein L17 RPL17A	0.68675	1.2955	0.70725	1.49575	0.264	0.242	-0.07175	0.356
123176	Putative 60S ribosomal protein L12 RPL12A	0.8915	1.582	0.95	1.9595	0.34825	0.4045	0.302	0.56975
123293	Putative ABC transporter	-0.436167	1.43349	1.4601	0.998155	-0.113042	0.368955	0.707	0.723726
123327	Putative SWI-SNF chromatin remodeling complex protein	0.1435	-0.67225	-0.857	-1.43175	0.111	-0.0195	-0.426	-0.516
123499	Putative HET domain protein	0.195588	0.56857	0.568382	1.15249	-0.2545	-0.0435	0.248806	0.316617
123611	Putative Proline permease	-1.19204	-1.19184	-1.08699	-1.83058	-0.338375	NA	-0.369667	-0.17975
123658	Putative Guanylate-binding domain protein	0.120419	-0.35156	-0.561232	-1.12187	-0.0490625	-0.2285	-0.248607	-0.291181
123820	Putative Branched chain amino acid aminotransferase	-0.724667	-1.52008	-1.49746	-1.82042	NA	0.0595	-0.173	-0.3025
123946	Glucose-ribitol dehydrogenase 1 (component of the cellulase regulon) GRD1	-0.355167	-0.46875	-0.829	-1.16467	0.141375	-0.256	-0.20275	-0.663375
124010	Putative 60S ribosomal protein L13a RPL16A	0.5455	1.24362	0.73825	1.32288	0.3615	0.178375	-0.040625	0.209375
124016	Glycoside hydrolase family 36 AGL2	-0.468917	0.0123938	1.57692	0.409025	-0.530625	-0.96675	-0.9276	-0.640587
124031	Putative 20S proteasome alpha 3 subunit PRE9	-0.5405	-0.5825	-0.45075	-1.008	-0.58475	NA	-0.40825	-0.80025
124110	Putative 60S ribosomal protein L17a RPL8A	0.871812	1.427	0.814875	1.59065	0.247667	-0.03425	-0.0403333	0.373583
124113	Putative GPCR PTH11 type receptor	0.60405	1.1015	0.486875	0.549833	NA	NA	0.317625	0.480417
124136	Putative Oxidoreductase	-0.1655	-0.70375	-0.8665	-1.5065	NA	-0.0075	NA	-0.83975
Differentially expressed genes specific for RUT C30 strain
4480	Putative Dihydroxyacetone kinase DAK1	-0.207361	-0.526493	-0.575024	-0.954571	-0.470821	-0.567833	-1.01182	-1.32664
5182	Putative Dimeric alpha+beta barrel protein	-0.276	-0.16475	-0.072625	0.013625	NA	0.253	0.4035	1.0525
21373	Putative Serine/threonine protein kinase SPS1	0.0750754	-0.269778	-0.76527	-0.738486	-0.335583	-0.418708	-0.9525	-1.09625
22341	Putative Microtubule-associated protein ASE1	0.247375	-0.060225	-0.7075	-0.9233	-0.444531	-0.301857	-0.876927	-1.16297
23115	Expansin like protein EEL2	0.64	0.809917	0.226083	0.637917	0.619	0.52625	0.413333	1.16058
25225	Putative Replication factor subunit RFC1	NA	0.0605744	0.124125	0.137968	0.17675	0.6635	0.765167	1.27256
46002	Putative Protein of unknown function	0.050125	-0.717125	-0.72425	-0.594375	-0.367	-0.489	-0.87	-1.43875
47221	Putative Nucleoside diphosphate kinase	-0.602	-0.71225	-0.8585	-0.52425	-0.57375	-0.54875	-0.77125	-1.2445
48211	Putative Protein of unknown function	NA	-0.636364	NA	0.0655625	-0.833271	-1.38667	-1.14179	-1.23253
49589	Putative Protein of unknown function	0.367656	-0.0198438	0.0558125	-0.175746	0.356	0.2987	0.69055	1.20585
51650	Putative Phosphate metabolism protein	0.047125	-0.2126	-0.796775	-0.00448636	-0.553875	-0.746964	-1.346	-1.45972
52463	Putative Zinc metalloprotease	-0.341617	0.2603	0.450188	-0.42775	-0.4033	-0.074625	-0.59255	-1.3302
54198	Putative Glycoside hydrolase	-0.2911	-0.33055	-0.6441	-0.5795	0.0375	-0.131	-0.637417	-1.00842
54511	Putative POZ domain protein	0.411083	0.269	0.371667	0.91925	0.447833	0.573333	1.06508	1.41958
54675	Putative Transcription factor VIB1	0.670158	0.30855	0.395675	0.361725	NA	0.4345	0.582625	1.06902
55644	Putative 20S proteasome alpha 5 subunit involved in ubiquitin-dependent catabolism PUP2	-0.459	-0.73625	-0.70675	-0.967875	-0.5875	-0.5645	-0.65275	-1.1675
61408	Putative GTPase-activating protein SAR1	0.592202	0.180784	-0.0268182	0.497523	0.392043	0.603125	0.41531	1.01525
62377	Putative Glycosyltransferase family 47	0.287833	0.375583	0.393583	0.659833	0.4185	0.5105	0.724833	1.07996
63001	Putative Pyridoxamine phosphate oxidase	0.616375	0.881625	0.7515	0.978	NA	-0.049	0.79975	1.2115
64790	Putative Acetate permease	0.115333	0.489	0.336417	0.88075	0.429	0.876	1.34375	2.07325
66016	Putative Dienelactone hydrolase	-0.714375	-0.597125	0.165125	-0.5145	-0.640625	-0.5735	-0.504625	-1.099
66041	Putative Glycoside hydrolase family 18 CHI18-18	0.15275	0.24535	0.11725	0.50975	-0.22925	0.285625	0.635625	1.09594
68036	Putative Cystathionine gamma-synthase	0.0959896	-0.370924	-0.751323	-0.743406	-0.339292	-0.690688	-1.10054	-1.47525
69115	Putative Dienelactone hydrolase	-0.809375	0.554125	0.413125	-0.303375	NA	0.835	1.23725	0.2115
72859	Putative RNA-binding protein RTC3	-0.699	-0.53775	NA	-0.50575	-1.176	-0.952	-1.0095	-1.707
74020	Putative Orotidine-5'-phosphate (OMP) decarboxylase	0.67735	0.1576	-0.428525	-0.11205	-0.0695	-0.0901667	-0.221458	1.02894
76288	Putative Aldose reductase	-0.685875	-0.444667	-0.2935	-0.876417	-0.527	-0.126583	-0.600667	-1.00342
77154	Putative Homeobox protein PAH1 / kal-1	0.799353	0.897826	0.536625	0.964281	0.6573	0.41565	0.80435	1.30225
77513	Putative Fungal C6 transcription factor ACE3	0.719955	0.8663	0.798432	0.960864	0.599436	0.601354	1.01664	1.27718
77577	Putative plasma membrane sensor-transducer	0.63015	0.6989	0.47775	0.87695	0.0652917	0.34125	0.595667	1.20883
77579	Putative Secreted vacuolar pepsin	-0.3575	-0.48675	-0.43075	-0.71655	-0.567438	-0.706896	-0.793625	-1.13594
77747	Putative RNA-binding protein VIP1 (Shz. Pombe)	-0.487625	-0.78225	-0.511	-0.7745	-1.11375	-0.711625	-0.4485	-1.2535
78496	Putative Flavin-containing monooxygenase	0.350929	0.422071	0.199286	0.411393	0.780417	0.484875	0.9	1.11775
80142	Putative Heat shock protein Hsp98	-0.53515	-0.05815	0.703925	0.40935	-0.259825	-0.319294	-0.46705	-1.29215
80920	Putative Alcohol dehydrogenase ADH5	-0.313563	-0.5695	-0.706375	-0.77425	1.18531	0.606313	0.629125	0.35375
81598	Putative Glycoside hydrolase family 18 CHI18-7	0.0622333	-0.51925	-0.519292	-0.922583	-0.565583	-0.65225	-0.7395	-1.26692
82374	Putative Protein of unknown function	NA	-0.479	0.32625	-0.04425	-0.9775	-0.7935	-0.876	-1.1265
82512	Putative 26S proteasome Transcription factor RPN4	0.839458	0.821405	0.908425	0.931833	0.4577	0.35615	0.1314	1.02595
103886	Putative DUF1774 family protein	-0.372917	-0.938	-0.139167	-0.546583	-0.981	-1.28025	-1.16637	-1.7965
107571	Putative Protein of unknown function	0.365361	0.531365	0.356781	0.838446	NA	0.189	0.821125	1.38072
107715	Putative Protein of unknown function	0.067625	-0.01325	-0.086	0.316	0.08025	0.588	1.22625	1.60712
107776	D-xylose reductase XYL1	0.604833	0.79025	0.991833	0.958417	1.36267	1.04492	1.24308	1.4945
108914	Putative Betaine lipid synthase	0.802833	0.867191	0.428781	0.183708	0.808885	0.757232	0.758875	1.29088
109275	Putative Protein of unknown function	0.85275	0.13325	0.468	0.606	0.045	0.833	0.4845	1.012
109945	Putative Protein of unknown function	0.421309	-0.449819	-0.712503	0.191614	-0.464045	-0.668795	-0.526824	-1.29156
112081	Putative Methionine synthase vitamin-B12 independent	-0.126938	-0.228604	-0.310375	-0.468062	-0.301792	-0.384667	-0.687917	-1.03129
119806	Putative Protein of unknown function	0.394833	0.5245	0.441958	0.80425	0.26175	0.409	0.802458	1.35292
119813	Putative Protein of unknown function	-0.34125	-0.618	-0.49075	-0.69725	-0.28075	-0.447	-0.6995	-1.046
120198	Putative Glycosyltransferase Family 35	-0.352321	-0.773339	-0.535597	-0.699786	-0.600075	-0.8202	-0.78125	-1.25772
120424	Putative Lactoylglutathione lyase	-0.535833	-0.83925	-0.416583	-0.586104	-0.449875	-0.72675	-0.707208	-1.12044
121397	Translocation protein SEC61	0.941125	0.99355	0.65895	0.834	0.852125	1.24508	1.279	1.40381
121522	Putative Histone H2A	0.12525	0.15575	-0.373	-0.493	-0.3745	-0.853	-1.2565	-1.79275
121789	Putative Triosephosphate isomerase	-0.651167	-0.54975	-0.367333	-0.848167	-0.328875	-0.6345	-0.703375	-1.00263
121800	Putative SPFH domain protein	-0.8461	-0.8427	0.0061875	-0.36755	-1.22292	-1.02483	-0.537583	-1.25067
122079	Putative Short chain dehydrogenase	0.595375	-0.194125	-0.2435	-0.170625	-0.37625	-0.506875	-0.7965	-1.16625
122087	Putative Protein of unknown function	0.1275	-0.457313	-0.707562	-0.718125	-0.403167	-0.504167	-0.935333	-1.073
122095	Putative Protein of unknown function	NA	-0.17425	NA	0.40175	-0.54425	-0.8735	-1.09575	-1.078
122301	Putative O-acetylhomoserine	0.230417	0.409917	-0.172667	0.1935	0.49975	0.129333	0.422167	1.07567
122590	Putative Protein of unknown function	0.143313	0.349167	0.608125	0.731083	-1.19188	-0.909625	-0.655	-0.472625
123056	Woronin body protein HEX1	0.22325	-0.097125	-0.695625	-0.736875	-0.01475	-0.59125	-0.825375	-1.21237
123538	Putative Glycoside hydrolase family 72	0.321708	0.4395	-0.0933333	0.404708	0.0504375	-0.468	-1.07506	-0.601938
123914	Putative Protein of unknown function	0.482417	0.478958	0.984354	0.471979	0.306125	0.727167	1.58613	2.16158
