# Supplementary material for: Kinetic transcriptome analysis reveals an essentially intact induction system in a cellulase hyper-producer Trichoderma reesei strain
Source: Biotechnol Biofuels. 2014 Dec 12;7:173. doi: 10.1186/s13068-014-0173-z (PMC4279801; doi:10.1186/s13068-014-0173-z)
Supplement: Additional file 5: Table S2. — Differentially expressed genes annotation. Genes identified as differentially expressed in at least one time point of the global transcriptome analysis performed to study cellulase induction in NG 14 and RUT C30 strains. Full expert annotation and FunCat categories are indicated for each gene. The expression values columns are expressed as log2 expression ratio compared to the reference time 0. Headers indicate the experimental condition studied. [file 13068_2014_173_MOESM5_ESM.xls]

## Sheet: cluster
Transcript ID	Annotation	Category FunCat	FunCat number	Cluster	NG14 1 h	NG14 3 h	NG14 6 h	NG14 24 h	RUT C30 1 h	RUT C30 3 h	RUT C30 6 h	RUT C30 24 h
1751	Putative FAD monooxygenase	secondary metabolism	01_20	1	0.606157	1.16796	1.02207	0.970154	0.44825	0.133833	0.641708	0.740042
1885	Putative Glycoside hydrolase family 15	extracellular metabolism	01_25	3	-1.7333	-2.83617	-3.00308	-3.11627	-0.0750714	-0.4125	-0.720173	-0.788286
2100	Putative Protein involved in protein trafficking	vesicular transport	20_09_07	1	1.12375	1.14325	1.57925	0.96475	NA	0.2905	NA	-0.18475
2392	Putative Peroxisomal hydratase-dehydrogenase-epimerase	lipid, fatty acid and isoprenoid metabolism	01_06	2	-0.805125	-1.52547	-1.45978	-1.94244	-0.53125	-0.791875	-1.30665	-1.488
3405	Putative MFS Cellulose response transporter CRT1	transported compounds	20_01	8	1.99285	2.14145	1.71745	2.3766	1.94525	1.97556	NA	NA
3464	Putative Acyl-CoA dehydrogenase family protein	lipid, fatty acid and isoprenoid metabolism	01_06	2	-0.620054	-1.24392	-1.23158	-1.29098	-0.4151	-0.9565	-0.98605	-1.1108
3716	Putative L-PSP endoribonuclease family protein BRT1	unclassified	0	3	-0.992375	-2.75637	-2.59325	-2.1835	-0.843	-0.5695	-1.36763	-1.31
3717	Putative 2-keto-3-deoxy-L-galactonate aldolase	metabolism	01_00	4	-0.621333	-1.3285	-1.176	-1.27354	0.07725	0.092	0.166917	0.0600833
3976	Putative USP domain protein	unknown	0	NC	1.09901	0.55625	-0.149396	0.157775	0.139875	-0.068	-0.454375	-0.301333
4009	Putative Mitochondrial malate dehydrogenase precursor	energy metabolism	02_00	4	-0.35525	-0.8645	-1.07062	-1.04025	-0.17125	-0.708	-0.926125	-0.92075
4213	Putative Secreted Ribonuclease	unclassified	0	5	1.66	1.30475	0.89525	1.04231	1.73379	1.41633	1.37292	0.99175
4308	Putative Aminopeptidase	extracellular protein degradation	01_25_03	4	-0.567068	-1.55202	-0.983639	-1.45975	-0.00733929	-0.206156	-0.220616	-0.591844
4480	Putative Dihydroxyacetone kinase DAK1	metabolism	01_00	6	-0.207361	-0.526493	-0.575024	-0.954571	-0.470821	-0.567833	-1.01182	-1.32664
4561	Putative Glycosyltransferase family 32	extracellular metabolism	01_25	3	-1.21322	-1.99555	-2.27588	-2.59511	-0.02525	NA	NA	-0.428333
5011	Putative Small cysteine rich secreted protein	interaction with the environnement	34_00	7	0.109	0.5185	1.166	1.22025	-0.39025	0.09475	0.24125	0.83375
5016	Putative Protein of unknown function	unknown	0	2	-0.81875	-1.36387	-0.542	-1.0965	-0.74675	-1.327	-1.39825	-1.15637
5182	Putative Dimeric alpha+beta barrel protein	unclassified	0	5	-0.276	-0.16475	-0.072625	0.013625	NA	0.253	0.4035	1.0525
5270	Putative Non-specific lipid-transfer protein	lipid, fatty acid and isoprenoid metabolism	01_06	4	-0.552063	-0.894	-0.966125	-1.11325	-0.08375	NA	-0.3325	-0.573
5863	Putative Enoyl-CoA hydratase/isomerase	lipid, fatty acid and isoprenoid metabolism	01_06	4	-0.292333	-0.776667	-0.953083	-1.08613	-0.106917	-0.523667	-0.604083	-0.704333
6108	Putative SAM binding domain protein	protein modification	14_07	5	0.729458	1.13837	1.14617	0.837167	0.497917	0.358542	0.964688	0.926937
21170	Putative 40S ribosomal protein S12 RSP12	ribosome biogenesis	12_01	1	0.7165	1.321	0.757125	1.50625	0.35825	-0.02625	-0.0585	0.2275
21373	Putative Serine/threonine protein kinase SPS1	Cellular communication, signal transduction	30_00	6	0.0750754	-0.269778	-0.76527	-0.738486	-0.335583	-0.418708	-0.9525	-1.09625
21433	Putative Transcription factor	transcriptional control	11_2_3_4	5	1.06642	1.04231	0.854563	0.7939	0.479	0.330062	0.579625	1.02906
21450	Putative Aldehyde dehydrogenase	metabolism	01_00	4	-0.330425	-0.7752	-0.8638	-1.03019	-0.453542	-0.6115	-0.71465	-0.7855
21452	Putative Protein of unknown function	unknown	0	7	0.0915031	1.25562	1.35799	1.30734	-0.109811	0.634	0.524169	0.691583
21658	Putative 60S ribosomal protein RPL6	ribosome biogenesis	12_01	1	0.84	1.2965	0.6435	1.508	0.519	-0.03575	-0.0355	0.4995
21659	Putative cfa48D cellulase formation associated dipeptidyl-peptidase	extracellular protein degradation	01_25_03	4	-0.442444	-1.13658	-0.857733	-1.41372	-0.4992	-0.396042	-0.54715	-0.980875
21668	Putative Dipeptidyl-peptidase	extracellular protein degradation	01_25_03	4	-0.3935	-0.917188	-0.701469	-1.217	-0.26735	-0.43075	-0.52195	-0.900713
21716	Putative Acetate kinase	metabolism	01_00	7	0.163225	0.679333	1.09796	0.579083	0.2684	-0.17005	0.39255	0.311
21758	Putative Isocitrate lyase ICL1	gluconeogenesis	02_01	3	-0.983313	-2.182	-2.18219	-2.84711	-0.378625	-0.822042	-1.28646	-1.68033
21824	Putative Peroxisomal hydratase-dehydrogenase-epimerase	lipid, fatty acid and isoprenoid metabolism	01_06	2	-0.59525	-1.21581	-1.53019	-1.847	-0.30975	-0.518083	-1.126	-1.325
21836	Putative Phosphoglucomutase PGM2	metabolism	01_00	6	-0.7935	-1.0182	-0.55045	-0.548433	-0.709075	-0.8717	-0.844042	-1.01046
21890	Putative 60S ribosomal protein L32 RPL32	ribosome biogenesis	12_01	1	0.83775	1.399	0.849	1.58925	0.395	-0.004	0.038	0.39175
21908	Putative Fatty acid elongation protein GSN1	lipid, fatty acid and isoprenoid metabolism	01_06	1	0.9555	1.42599	1.70844	0.8994	0.448542	0.353625	0.250937	-0.03075
21960	Putative Phospholipase E	metabolism	01_00	7	-0.01405	0.339167	1.31809	1.71809	0.101875	0.23775	0.6045	1.2569
22030	Putative Phenylacetyl-CoA ligase	secondary metabolism	01_20	4	-0.428071	-0.854286	-0.872357	-1.09902	-0.274125	-0.449	-0.4735	-0.6387
22093	Putative Farnesyltransferase/geranylgeranyltransferase	vesicular transport	20_09_07	NC	1.15239	0.17625	-0.555625	-1.45354	0.272417	-0.09125	-0.535604	-0.832438
22197	Glycoside hydrolase family 1 CEL1B	extracellular metabolism	01_25	8	1.20356	1.39237	1.55681	1.15623	2.08812	1.39696	2.51394	2.58162
22284	Putative SMP-30/Gluconolactonase/LRE-like domain protein	metabolism	01_00	8	1.66392	1.98108	1.59617	1.53358	2.15625	1.46117	1.99042	1.85033
22341	Putative Microtubule-associated protein ASE1	unclassified	0	6	0.247375	-0.060225	-0.7075	-0.9233	-0.444531	-0.301857	-0.876927	-1.16297
22415	Aldose 1 epimerase AEP1	metabolism	01_00	4	-0.6885	-0.968625	-0.89975	-1.12613	-0.2895	-0.521	NA	-0.75325
22489	Putative Electron transfer flavoprotein	energy metabolism	02_00	4	-0.72825	-1.244	-0.959667	-1.21892	-0.1415	-0.00625	-0.2885	-0.394875
22654	Putative Ferredoxin reductase	unclassified	0	6	-0.922506	-1.24869	-0.476375	-0.708351	-0.60675	-0.8795	-0.903979	-1.22673
22741	Putative Succinate semialdehyde dehydrogenase	amino acid metabolism	01_01	4	-0.76515	-1.00159	-0.572183	-0.804983	-0.15295	-0.361375	-0.439462	-0.612967
22912	Putative High Affinity Glucose Transporter HXT1	transported compounds	20_01	3	-1.55844	-2.90159	-3.77411	-2.95471	-0.203987	-0.932625	-1.57225	-1.6006
22914	Putative Glycoside hydrolase family 72	extracellular metabolism	01_25	NC	0.388083	0.462792	0.203958	1.06133	0.16595	0.0031125	0.2438	0.5544
22945	Putative Uracil phosphoribosyltransferase	nucleotide metabolism	01_03	4	-0.571083	-0.88925	-0.7985	-1.16133	-0.610875	-0.47775	-0.881625	-1.0695
23059	Putative 60S ribosomal protein L26 RPL26A	ribosome biogenesis	12_01	1	0.6485	1.171	0.71475	1.38475	0.223	0.15	0.01325	0.43025
23062	Putative Protein of unknown function	unknown	0	5	0.82475	0.7945	0.9715	1.5085	0.21725	0.472	0.9705	1.604
23115	Expansin like protein EEL2	extracellular metabolism	01_25	5	0.64	0.809917	0.226083	0.637917	0.619	0.52625	0.413333	1.16058
23271	Putative COPII-coated vesicle protein ERV41	vesicular transport	20_09_07	5	0.728583	0.853583	0.9665	1.062	0.795	0.9805	1.05275	1.02375
23367	Putative Choline oxidase	detoxification	32_07	4	-0.367306	-0.556778	-1.07885	-1.46064	-0.403917	-0.347875	-0.751263	-0.902667
23408	Putative Protein of unknown function	unknown	0	2	-0.679887	-1.40165	-1.2676	-1.75841	-0.707	-0.89025	-0.840333	-1.29025
25225	Putative Replication factor subunit RFC1	DNA metabolism	10_01	5	NA	0.0605744	0.124125	0.137968	0.17675	0.6635	0.765167	1.27256
26642	Putative MFS transporter	transported compounds	20_01	7	-0.073625	0.19165	0.736125	1.5465	-0.125	-0.0185	0.185333	0.729
28563	Putative Folliculin domain protein	unclassified	0	1	0.751875	1.53188	1.47296	1.96125	0.615437	0.689833	0.678188	1.06494
38812	Putative Iron regulated transporter	transported compounds	20_01	1	1.76771	1.81821	1.97477	2.76863	-0.11125	0.081625	-0.0299375	0.65925
39221	Putative Fungal C6 transcription factor	transcriptional control	11_2_3_4	7	-0.26275	0.501458	1.01669	0.849098	NA	NA	0.376625	0.127125
41035	Putative GPCR receptor	Cellular communication, signal transduction	30_00	2	-0.27575	-0.8945	-2.11212	-1.05763	-1.28625	-1.182	-2.376	-2.32825
43129	Putative Protein of unknown function	unknown	0	2	-0.83375	-1.5965	-1.15025	-1.58225	-0.92875	-0.90225	-0.74525	-1.27175
43398	Putative Protein of unknown function	unknown	0	4	-1.5585	-1.65525	-0.35	-1.2835	0.7175	-0.4135	0.07875	NA
43906	Putative 60S ribosomal protein L10a RPL1	ribosome biogenesis	12_01	1	0.627	1.02883	0.416417	1.22892	0.1095	0.066	0.001	0.28825
44214	Carbohydrate Esterase family 5 AXE2	extracellular metabolism	01_25	2	-1.04642	-1.55625	-0.975583	-0.9325	-0.655875	-1.1025	-0.46475	-0.92075
44434	Putative 60S ribosomal protein L4 RPL4	ribosome biogenesis	12_01	1	0.583063	1.16556	0.5485	1.24863	0.31325	0.125062	-0.05525	0.232813
44868	Putative Phosphatidylethanolamine N-methyltransferase	unclassified	0	1	0.714878	0.90925	0.875453	1.10897	0.506944	0.356083	0.548675	0.434
44956	Putative MFS transporter	transported compounds	20_01	NC	0.353587	0.483253	0.869889	1.07107	0.311646	0.3396	-0.0222375	0.79565
44967	Putative Protein of unknown function	unknown	0	NC	-0.124	0.699	1.16875	1.24958	0.843917	0.907833	0.660583	0.978083
45250	Putative delta-12 fatty acid desaturase	lipid, fatty acid and isoprenoid metabolism	01_06	8	1.70835	2.2057	1.4731	1.61535	1.246	1.26506	1.28756	1.98606
45445	Secreted tyrosinase TYR2	detoxification	32_07	6	0.185833	0.213417	0.360083	1.01092	0.101917	-0.626333	-1.03817	-0.91425
45624	Putative DUF3712 family protein	unknown	0	2	-1.05075	-1.83292	-1.7618	-1.641	-0.954583	-1.2395	-1.3845	-1.30542
45736	Putative Protein involved in cross-pathway control CPC2	Cellular communication, signal transduction	30_00	1	0.592875	1.23063	0.614875	1.3755	0.168	0.062	0.034	0.11725
46002	Putative Protein of unknown function	unknown	0	6	0.050125	-0.717125	-0.72425	-0.594375	-0.367	-0.489	-0.87	-1.43875
46238	Putative S-adenosylmethionine synthetase	amino acid metabolism	01_01	1	1.27592	1.11042	0.238167	0.521312	0.343062	0.213104	0.13425	0.487938
46244	Putative Methylenetetrahydrofolate dehydrogenase [NAD+]	amino acid metabolism	01_01	1	0.37425	0.744625	0.48125	1.02775	-0.00275	0.098	0.23925	0.308125
46490	Putative 40S ribosomal protein S16 RPS16B	ribosome biogenesis	12_01	1	0.76525	1.2865	0.623	1.4495	0.355	0.1615	-0.03875	0.2265
46794	Putative MFS peptide transporter	transported compounds	20_01	3	-1.39455	-2.26098	-3.35507	-4.54558	-1.57671	-2.21097	-3.56771	-3.87513
46936	Putative 2-deoxy-D-gluconate 3-dehydrogenase	metabolism	01_00	4	-0.479625	-0.72875	-0.830875	-1.63738	NA	-0.2265	-0.25825	-0.61375
47221	Putative Nucleoside diphosphate kinase	metabolism	01_00	6	-0.602	-0.71225	-0.8585	-0.52425	-0.57375	-0.54875	-0.77125	-1.2445
47286	Putative Zinc metalloprotease	unknown	0	NC	1.02592	0.387083	-0.121069	-1.07396	0.435521	-0.132646	-0.22875	-0.741958
47432	Putative Mitochondrial NAD(P) transhydrogenase	energy metabolism	02_00	4	-0.132327	-0.634885	-0.500615	-1.42105	-0.378833	0.129448	-0.0131667	-0.879
47603	Putative Succinyl-CoA:3-ketoacid-coenzyme A transferase	lipid, fatty acid and isoprenoid metabolism	01_06	4	-1.14837	-1.79717	-1.5552	-1.6965	0.0749	-0.294125	-0.3004	-0.13475
47710	Putative MFS Cellobiose transporter STP1	transported compounds	20_01	2	-0.58075	-1.17267	-1.50708	-0.646417	-0.73845	-1.48145	-1.87545	-1.3547
47733	Putative Protein of unknown function	unknown	0	1	0.885125	0.868125	0.612125	2.13638	0.67825	0.031	0.1545	0.8215
47897	Putative ABC transporter	stress response	32_01	NC	0.138048	1.0352	0.914987	1.60543	0.0895417	0.0427692	0.387061	0.91495
47971	Putative F-Box and WD40 repeat protein	unknown	0	5	1.29154	0.803899	NA	1.17721	0.181	0.583167	0.4208	1.68807
48170	Putative 60S ribosomal protein RPL27B	ribosome biogenesis	12_01	1	0.58025	1.1715	0.80675	1.329	0.3675	-0.01075	0.007	0.1475
48211	Putative Protein of unknown function	unknown	0	6	NA	-0.636364	NA	0.0655625	-0.833271	-1.38667	-1.14179	-1.23253
48482	Putative Protein similar to MEMO1	unknown	0	2	-0.506708	-0.98585	-0.798488	-1.26081	-0.644375	-0.665125	-0.923625	-1.4525
48516	Putative Peroxisomal ATP-binding cassette transporter	stress response	32_01	4	-0.541773	-0.880667	-0.820909	-1.00638	-0.38925	-0.649	-0.292438	-0.51602
48788	Putative Fatty acid synthase subunit alpha FAS2	lipid, fatty acid and isoprenoid metabolism	01_06	1	1.49104	1.95741	1.51108	1.43214	0.899494	0.938542	0.518921	0.80582
49081	Glycoside hydrolase family 74 CEL74A	extracellular metabolism	01_25	9	NA	4.76287	5.87008	6.03283	1.79539	1.8315	3.77357	5.14432
49589	Putative Protein of unknown function	unknown	0	5	0.367656	-0.0198438	0.0558125	-0.175746	0.356	0.2987	0.69055	1.20585
49970	Putative Nucleoside transporter CntA	transported compounds	20_01	2	-1.03656	-1.79166	-1.32675	-1.2795	-0.73085	-0.7833	-0.959925	-0.5794
49976	Putative Glycoside hydrolase family 45	extracellular metabolism	01_25	9	NA	4.13875	5.12587	6.17925	2.6925	2.58137	4.5215	5.92587
49979	Putative ATP-dependent DNA helicase	transported compounds	20_01	7	-0.0830417	-0.0981731	0.304404	1.03035	0.0730313	0.239429	0.491813	0.813639
50249	Putative Oligopeptidase	extracellular protein degradation	01_25_03	2	-0.7209	-1.4778	-1.53469	-1.85889	-0.528792	-0.623708	-1.04167	-1.25875
50491	Putative Protein of unknown function	unknown	0	4	-0.440135	-0.695353	-0.965908	-1.1127	-0.308329	-0.327	-0.643875	-0.781922
50618	Putative MFS sugar transporter	transported compounds	20_01	8	0.452292	2.51235	2.88232	3.68261	-0.0526667	0.478687	1.16348	2.23171
50894	Putative MFS pentose transporter	transported compounds	20_01	8	NA	0.665271	1.80363	3.03345	1.85316	1.14705	2.3994	3.28285
51212	Putative 60S ribosomal protein L5 RPL5	ribosome biogenesis	12_01	1	0.753917	1.41483	0.844333	1.60125	0.1755	0.0405	-0.0760833	0.283667
51365	Subtilisin-like P8048	extracellular protein degradation	01_25_03	2	0.349042	-0.536875	-1.67025	-1.85694	-0.172222	-0.862153	-2.22333	-2.06203
51499	Putative Mitochondrial acetohydroxyacid reductoisomerase	lipid, fatty acid and isoprenoid metabolism	01_06	1	0.734875	1.41456	0.44175	1.00481	0.514917	0.416	0.281375	0.703688
51650	Putative Phosphate metabolism protein	unknown	0	6	0.047125	-0.2126	-0.796775	-0.00448636	-0.553875	-0.746964	-1.346	-1.45972
51686	Putative Dienelactone hydrolase	secondary metabolism	01_20	7	0.00125	0.518625	1.11787	1.30275	NA	-0.071	0.494375	0.5165
51893	Putative Linoleate synthase	lipid, fatty acid and isoprenoid metabolism	01_06	6	0.0159375	-0.453562	-1.33319	-0.683071	-0.34175	-0.656375	-1.36467	-1.08392
52267	Putative Mannitol-1-phosphate dehydrogenase	metabolism	01_00	1	0.576608	1.01562	0.625708	0.688292	1.23094	0.703708	0.400729	0.0205
52375	Putative Betaine aldehyde dehydrogenase	metabolism	01_00	4	-0.526298	-0.784893	-0.980155	-1.124	-0.23325	NA	NA	-0.6548
52463	Putative Zinc metalloprotease	extracellular protein degradation	01_25_03	6	-0.341617	0.2603	0.450188	-0.42775	-0.4033	-0.074625	-0.59255	-1.3302
52489	Putative Plasma membrane pyridoxine (vitamin B6) transporter	transported compounds	20_01	7	-0.838938	-1.02875	0.175069	1.41134	NA	0.0378333	0.511854	0.817
52956	Putative ATP-dependent RNA helicase	ribosome biogenesis	12_01	4	-0.451958	-0.741839	-0.978625	-1.01578	NA	-0.389	-0.44425	-0.670312
53238	Putative GPCR receptor	Cellular communication, signal transduction	30_00	5	0.528417	0.544194	0.01615	1.22331	0.4612	0.240833	0.843375	1.33675
53495	Putative PLC-like phosphodiesterase	unclassified	0	4	-0.393396	-0.583375	-0.665312	-1.01887	-0.0778125	0.03025	-0.0857292	-0.33025
54086	Putative Sorbitol utilization protein	metabolism	01_00	NC	0.335625	0.976875	1.20525	1.23275	NA	0.393	0.551625	0.467875
54198	Putative Glycoside hydrolase	extracellular metabolism	01_25	6	-0.2911	-0.33055	-0.6441	-0.5795	0.0375	-0.131	-0.637417	-1.00842
54511	Putative POZ domain protein	unknown	0	5	0.411083	0.269	0.371667	0.91925	0.447833	0.573333	1.06508	1.41958
54525	Putative Aldehyde dehydrogenase	metabolism	01_00	3	-1.08046	-2.47363	-2.42475	-2.53704	-0.391688	-0.46325	-0.867587	-0.980425
54632	Putative MFS sugar transporter	transported compounds	20_01	8	NA	2.10758	NA	2.86433	1.84621	0.916083	2.05675	2.12617
54675	Putative Transcription factor VIB1	transcriptional control	11_2_3_4	5	0.670158	0.30855	0.395675	0.361725	NA	0.4345	0.582625	1.06902
54694	Putative Norsolorinic acid reductase	metabolism	01_00	7	-0.860333	0.0674167	1.6805	0.0781667	0.119375	-0.2965	0.14025	-0.252667
54703	Putative Protein of unknown function	transcriptional control	11_2_3_4	7	0.229937	0.633192	0.742781	1.04728	0.13475	0.001625	0.2901	0.80805
54736	Putative ATP-dependent RNA helicase DED1	ribosome biogenesis	12_01	1	1.13167	0.910625	0.420208	1.195	0.0125833	0.195	0.171583	0.937458
54991	Putative Dehydrogenase	metabolism	01_00	4	-0.287396	-0.94875	-1.27081	-1.25248	NA	-0.407	-0.504125	-0.452375
55272	Putative Protein of unknown function	unknown	0	1	1.02053	1.46471	1.20221	2.93161	0.16635	0.00383333	0.135125	0.54755
55644	Putative 20S proteasome alpha 5 subunit involved in ubiquitin-dependent catabolism PUP2	protein/peptide degradation	14_13	6	-0.459	-0.73625	-0.70675	-0.967875	-0.5875	-0.5645	-0.65275	-1.1675
55766	Putative Nucleolar GTP-binding protein	transcription	11_00	1	1.39629	1.41813	1.13029	1.78992	0.227917	0.22225	0.36775	0.730104
55802	Putative Glycoside hydrolase family 76	extracellular metabolism	01_25	5	1.00605	0.9522	0.927925	0.770167	NA	0.3015	0.7495	1.07623
55999	Putative Glycoside hydrolase family 31	extracellular metabolism	01_25	5	0.291167	0.641333	0.93725	1.38504	0.48125	0.3425	1.01596	1.30017
56077	Putative Transcription factor	transcriptional control	11_2_3_4	5	1.37488	0.905967	0.60735	1.22717	1.06325	0.9785	0.857958	0.916787
56176	Putative ABC transporter	stress response	32_01	7	-0.581125	0.280568	0.912396	1.18372	-0.190026	0.386117	0.807634	0.598931
56432	Putative Mitochondrial cytochrome b2	energy metabolism	02_00	4	-0.415717	-1.13763	-1.31275	-1.19917	-0.0385833	-0.354438	-0.658625	-0.541375
56684	Putative MFS sugar transporter	transported compounds	20_01	8	1.40544	1.90595	2.4276	3.02833	0.863167	0.92425	1.75804	2.17292
57370	Putative Phenylacetyl-CoA ligase	secondary metabolism	01_20	4	-0.384507	-0.6318	-1.12787	-0.963689	0.136112	0.0499375	-0.232333	-0.307
57671	Putative Ankryn repeat protein	unclassified	0	4	-0.269236	-0.798864	-0.749342	-1.02574	NA	-0.35275	-0.215167	NA
57857	Putative Glycoside hydrolase family 2	extracellular metabolism	01_25	4	0.360283	-1.60279	-1.91238	-1.3604	-0.36325	-0.009	-0.358708	-0.204111
58114	Putative Protein of unknown function	unknown	0	5	0.800083	1.119	1.03167	1.34767	NA	0.908833	0.950667	1.53117
58162	Putative Alkaline dihydroceramidase	lipid, fatty acid and isoprenoid metabolism	01_06	7	-0.491542	0.245917	1.06612	0.257417	NA	NA	0.163625	-0.47325
58282	Putative Carbohydrate Esterase family 9	extracellular metabolism	01_25	4	-0.562619	-1.24029	-1.37208	-0.950992	-0.319264	-0.518361	-0.817156	-0.896775
58356	Putative Glycerol kinase	metabolism	01_00	2	-0.476577	-1.628	-1.68846	-2.93132	-0.837812	-0.887083	-1.67996	-1.746
58427	Putative ATP-dependent RNA helicase DBP2	ribosome biogenesis	12_01	1	1.59686	1.40476	0.9515	1.70695	0.138375	0.221875	0.388562	1.10819
58607	Putative Chromosome condensation protein	transcription	11_00	7	0.057625	0.0833833	0.419425	1.14302	NA	-0.056	0.464917	0.443875
59082	Putative Glycoside hydrolase family 18 CHI18-2	extracellular metabolism	01_25	4	-0.123625	-0.739167	-0.667875	-1.13321	NA	-0.672	NA	-0.044125
59272	Putative MFS transporter	transported compounds	20_01	1	0.0698333	1.73439	1.44061	2.37403	0.4482	0.34375	1.27615	0.7573
59642	Putative Alpha/beta-hydrolase	unclassified	0	4	-0.628583	-1.23769	-1.0035	-1.58646	-0.14375	-0.0995	NA	NA
60116	Putative ABC transporter	stress response	32_01	4	-0.320125	-0.365736	-0.575438	-1.3592	-0.185583	-0.0101563	-0.0280667	-0.372862
60490	Putative 2-nitropropane dioxygenase	detoxification	32_07	4	-0.6815	-1.10183	-1.1555	-1.64167	-0.321625	-0.887	-0.608	-0.65625
60518	Putative Short chain dehydrogenase	metabolism	01_00	4	0.10775	-0.496917	-0.737917	-1.53713	NA	NA	-0.39525	-0.534875
60847	Putative Mitochondrial ATP synthase protein 9	energy metabolism	02_00	2	-0.847458	-1.20758	-1.81075	-2.63163	-0.155625	-0.29475	-0.741	-0.960125
60945	Putative MFS transporter	transported compounds	20_01	NC	0.221036	1.02157	0.956607	0.116464	NA	NA	0.202	0.36775
61078	Putative Protein of unknown function	extracellular metabolism	01_25	6	-1.1095	-0.74575	0.61075	0.06075	-1.062	-0.9675	-1.30575	-1.613
61212	Putative Cytochrome P450 : isotrichodermin C-15 hydroxylase	secondary metabolism	01_20	3	-1.65185	-3.135	-1.51583	-2.79144	-0.269725	-0.69175	-0.261862	-0.46025
61223	Putative cAMP-independent regulatory protein PAC2	Cellular communication, signal transduction	30_00	7	0.1941	0.493262	1.0628	1.30821	0.360583	0.448125	0.661937	0.81675
61374	Putative MFS transporter	transported compounds	20_01	3	-0.767338	-2.32802	-2.4342	-1.93534	-0.439	NA	-0.15475	-0.35
61408	Putative GTPase-activating protein SAR1	vesicular transport	20_09_07	5	0.592202	0.180784	-0.0268182	0.497523	0.392043	0.603125	0.41531	1.01525
61595	Putative 60S ribosomal protein RPL23a	ribosome biogenesis	12_01	1	0.951	1.40175	0.888625	1.66637	0.31875	0.599	0.147	0.42275
61912	Putative Cytoplasmic aspartyl aminopeptidase APE4	extracellular protein degradation	01_25_03	4	-1.13358	-1.40013	-0.983792	-0.87135	-0.526625	-0.38525	-0.623437	-0.885
62078	Putative Protein of unknown function	unknown	0	NC	NA	1.09675	1.13125	1.627	0.1935	0.7965	0.6865	1.09075
62100	Chaperone HSP23	stress response	32_01	7	-0.66675	-0.484312	1.1529	1.66956	0.085	-0.039	0.14475	-0.06925
62377	Putative Glycosyltransferase family 47	extracellular metabolism	01_25	5	0.287833	0.375583	0.393583	0.659833	0.4185	0.5105	0.724833	1.07996
62439	Putative Dehydrogenase	metabolism	01_00	4	-0.408333	-0.955208	-1.20092	-1.65204	-0.177125	-0.54	-0.808083	-0.65275
62651	Putative Long fatty acid transporter and synthase protein	transported compounds	20_01	2	-0.991633	-1.85019	-1.63532	-1.9756	-0.8275	NA	NA	-0.445583
62693	Putative ABC transporter STE6	stress response	32_01	NC	1.39452	0.907521	0.246896	-1.41316	0.436762	0.0729167	0.130012	-0.1425
62820	Putative 60S ribosomal protein L15 RPL15	ribosome biogenesis	12_01	1	0.8965	1.262	0.69125	1.54175	0.43575	0.17525	-0.089	0.3445
63001	Putative Pyridoxamine phosphate oxidase	amino acid metabolism	01_01	5	0.616375	0.881625	0.7515	0.978	NA	-0.049	0.79975	1.2115
63413	Putative Protein of unknown function	unknown	0	1	1.01058	0.792083	0.888292	1.087	0.12875	0.8235	0.25925	0.7305
63727	Putative Acyl-CoA dehydrogenase family protein	metabolism	01_00	4	-0.477075	-0.827375	-1.0193	-1.20738	0.0371667	NA	-0.425812	-0.505583
63813	Putative Cytochrome b5	energy metabolism	02_00	4	-0.795	-1.225	-0.732	-1.2915	-0.5995	-0.2255	-0.807	-0.76275
63882	Putative Mitochondrial 3-hydroxyisobutyryl-CoA hydrolase	lipid, fatty acid and isoprenoid metabolism	01_06	4	-0.615486	-1.17246	-1.09737	-1.22982	-0.155333	-0.35275	-0.489812	-0.387125
64066	Putative Acetyltransferase	metabolism	01_00	4	-0.825027	-1.39733	-1.37383	-1.83128	-0.19375	-0.457625	-0.181583	-0.395333
64330	Putative Tryptophan 2,3-dioxygenase or indoleamine 2,3-dioxygenase	amino acid metabolism	01_01	4	-0.6255	-0.8105	-0.6425	-1.22975	NA	-0.711	-0.34425	-0.37875
64345	Putative Mitochondrial methylcrotonoyl-CoA carboxylase beta chain	amino acid metabolism	01_01	3	-1.33983	-2.42963	-2.18262	-2.3204	-0.101375	-0.14625	-0.298417	-0.45045
64397	cfa71C cellulase formation associated ceramidase	lipid, fatty acid and isoprenoid metabolism	01_06	4	-0.810853	-1.39429	-0.579723	-0.0984484	-0.422208	-0.6291	-0.12795	0.00116667
64790	Putative Acetate permease	transported compounds	20_01	5	0.115333	0.489	0.336417	0.88075	0.429	0.876	1.34375	2.07325
64925	Putative Glycosyltransferase family 32	extracellular metabolism	01_25	4	-0.525375	-0.8588	-1.12779	-0.943125	0.357	0.48925	0.597625	0.859917
65292	Putative Acetyl-CoA synthetase	secondary metabolism	01_20	4	-0.403025	-1.30823	-1.27471	-1.27361	-0.047275	-0.236667	-0.45375	-0.35935
65333	Putative Glycoside hydrolase family 15	extracellular metabolism	01_25	6	-1.19264	-0.708273	0.731179	-0.323273	-0.814927	-1.10925	-0.695972	-1.09489
65410	Putative 3'-phosphoadenylsulfate reductase	amino acid metabolism	01_01	5	0.871854	1.12685	0.868875	1.17837	NA	0.382	0.740375	1.22988
65508	Putative Fructose-1,6-bisphosphatase FBP1	gluconeogenesis	02_01	2	-1.00313	-1.72125	-1.40725	-2.00719	-0.36025	-1.0885	-1.33288	-1.46675
65921	Putative Mitochondrial methylcrotonoyl-CoA carboxylase alpha chain	amino acid metabolism	01_01	3	-1.09093	-2.09921	-1.78771	-2.04312	-0.475	-0.40675	-0.50375	-0.602563
65933	Eliciting plant response-like EPL1 / SM1	unclassified	0	4	-0.58525	-0.58075	-0.628	-1.0455	-0.17675	0.1005	-0.022	NA
65992	Putative Dimeric alpha+beta barrel protein	unknown	0	2	-0.5815	-1.703	-1.492	-1.9575	-0.287	-0.85775	-0.862	-1.36
66016	Putative Dienelactone hydrolase	secondary metabolism	01_20	6	-0.714375	-0.597125	0.165125	-0.5145	-0.640625	-0.5735	-0.504625	-1.099
66041	Putative Glycoside hydrolase family 18 CHI18-18	extracellular metabolism	01_25	5	0.15275	0.24535	0.11725	0.50975	-0.22925	0.285625	0.635625	1.09594
66175	Putative Rhamnolipids biosynthesis 3-oxoacyl-[acyl-carrier-protein] reductase	lipid, fatty acid and isoprenoid metabolism	01_06	2	-0.574083	-1.16058	-1.0955	-1.71117	-0.18525	-0.78575	-0.727083	-0.75675
66436	Putative Component of the SSU processome involved in processing of pre-18S rRNA NOP1	ribosome biogenesis	12_01	1	1.21988	1.328	0.921	1.65587	0.412375	0.22375	0.342375	0.614875
66541	Putative Mitochondrial Isocitrate lyase ICL2	lipid, fatty acid and isoprenoid metabolism	01_06	4	-1.0981	-1.3665	-1.3611	-1.57218	0.3975	NA	-0.07585	-0.3347
66647	Putative HAD superfamily hydrolase	detoxification	32_07	4	-0.309208	-0.975	-1.22983	-1.67687	-0.198125	-0.31275	-0.547375	-0.9245
67275	Putative Guanine nucleotide exchange factor	Cellular communication, signal transduction	30_00	1	0.611019	0.800749	0.816634	1.02768	-0.181625	0.16475	NA	0.197594
67334	Putative MFS sugar transporter	transported compounds	20_01	5	0.45183	0.496173	0.392464	1.07525	0.07375	0.301125	0.8545	0.930656
67469	Putative Maltose permease	transported compounds	20_01	4	-0.533964	-1.00232	-0.679643	-0.378714	0.0833	-0.146187	-0.0678	-0.3417
67557	Putative Peptidylprolyl-cis/trans-isomerase	vesicular transport	20_09_07	4	-0.57125	-0.8935	-0.91925	-1.03575	-0.2035	-0.1065	-0.66875	-0.74625
67639	Putative Thiamine pyrophosphate enzyme	amino acid metabolism	01_01	2	-0.647525	-2.07552	-2.14636	-2.34704	-0.578107	-1.1435	-1.30175	-1.94882
67761	Putative Calpain	extracellular protein degradation	01_25_03	1	0.595727	0.765614	0.398278	1.28534	NA	NA	0.371625	0.55905
68036	Putative Cystathionine gamma-synthase	amino acid metabolism	01_01	6	0.0959896	-0.370924	-0.751323	-0.743406	-0.339292	-0.690688	-1.10054	-1.47525
68338	Putative NipSnap family protein	unclassified	0	4	-0.524342	-1.19879	-1.19817	-1.40265	-0.559146	-0.59675	-0.54075	-0.942813
68618	Putative Ankryn repeat protein	unclassified	0	4	-0.341019	-0.961911	-1.15102	-1.26489	NA	-0.512	NA	-0.388917
68755	Putative Short chain dehydrogenase / reductase	metabolism	01_00	NC	-0.193375	1.04062	0.808125	-0.692625	0.08775	NA	-0.2605	-1.033
68812	Putative MFS sugar transporter	transported compounds	20_01	7	-0.347865	0.753263	0.1695	1.36197	-0.22245	0.0590625	0.46745	0.12415
68909	Putative 40s ribosomal protein RPS26	ribosome biogenesis	12_01	1	0.779	1.2535	0.86575	1.43525	0.31675	0.345	-0.086	0.164
69026	Putative MFS transporter	transported compounds	20_01	4	-0.668375	-1.36821	-1.29725	-1.96867	-0.05845	-0.46775	-0.1895	-0.71955
69061	Putative Phosphomutase	metabolism	01_00	4	-0.684417	-1.20362	-1.18217	-1.29398	NA	NA	-0.07925	-0.039875
69115	Putative Dienelactone hydrolase	secondary metabolism	01_20	7	-0.809375	0.554125	0.413125	-0.303375	NA	0.835	1.23725	0.2115
69276	Putative Glycoside hydrolase family 30	extracellular metabolism	01_25	9	NA	NA	5.76586	6.27265	0.9699	1.28125	2.7104	3.3357
69611	Putative MFS transporter	transported compounds	20_01	1	0.917661	1.04756	0.596375	0.991098	NA	0.3505	0.400333	0.84075
69944	Putative Glycoside hydrolase family 31	extracellular metabolism	01_25	8	0.569583	1.34815	2.7916	2.89308	0.48105	0.574125	1.5423	1.84234
70349	Putative MFS H+-pantothenate transporter LIZ1 / FEN2	transported compounds	20_01	4	-0.804875	-2.11523	-1.24558	-0.963125	NA	NA	0.11225	0.005375
70373	Putative DUF1237 family protein	unknown	0	4	-0.1765	-1.17	-0.809542	-0.8815	-0.370125	NA	NA	-0.686667
70375	Putative General amidase	unclassified	0	3	-0.906115	-2.69927	-2.74481	-2.71935	-0.9955	NA	NA	-0.808542
70847	Putative Lipase	unknown	0	7	0.226958	0.769458	1.09775	0.960875	0.210333	0.178813	0.408979	0.494
70984	Putative Cytochrome P450 : Pisatin demethylase	stress response	32_01	NC	0.528469	0.960083	1.20731	1.59992	NA	NA	0.38325	1.35365
71094	Putative Extracellular dioxygenase	secondary metabolism	01_20	3	-0.208167	-1.46058	-2.22581	-3.41567	NA	-0.212	-0.296667	NA
71363	Putative Elongation factor 3	translation	12_04	1	1.24845	1.37066	0.770068	1.37455	0.356944	0.263778	0.364667	0.960833
71380	Putative 3-hydroxy-3-methylglutaryl-coenzyme A reductase	lipid, fatty acid and isoprenoid metabolism	01_06	1	1.02145	0.827716	0.209395	0.342579	0.395403	0.2676	0.148948	0.0657273
71851	Putative Cyanovirin-N domain protein	unclassified	0	4	0.30275	-0.0665	-0.81675	-1.06075	-0.263	-0.20425	-0.15625	-0.6895
72259	Putative GPCR GprK-like receptor RgsA	Cellular communication, signal transduction	30_00	NC	0.3975	0.847938	1.06494	1.51404	-0.13675	0.09075	0.34225	1.101
72567	Glycoside hydrolase family 6 CBH2/CEL6A	extracellular metabolism	01_25	9	4.41015	6.23905	6.8678	7.67235	4.08723	4.82325	NA	NA
72611	Putative Zn(2)Cys6 transcription factor	transcriptional control	11_2_3_4	3	-0.906069	-2.14955	-2.04042	-2.30052	NA	-0.2295	-0.377375	-0.324
72643	Putative Arginosuccinate synthase	amino acid metabolism	01_01	1	0.2191	1.1097	0.84575	1.208	0.40025	0.347833	0.21275	0.610417
72859	Putative RNA-binding protein RTC3	ribosome biogenesis	12_01	6	-0.699	-0.53775	NA	-0.50575	-1.176	-0.952	-1.0095	-1.707
73559	Putative Zn(2)Cys6 transcription factor	transcriptional control	11_2_3_4	4	-0.106833	-0.964	-1.19636	-1.16093	-0.0395	-0.065	0.0205625	0.072275
73587	Putative Galactose oxidase	unknown	0	5	0.791368	0.875566	0.464446	1.2808	NA	NA	0.519036	0.924714
73618	Putative Polyketide synthase	secondary metabolism	01_20	NC	2.3145	2.47049	-0.0478992	-0.834318	-0.208432	-0.151633	-0.861417	-1.31126
73621	Putative Polyketide synthase	secondary metabolism	01_20	NC	2.50304	2.82573	0.065444	-0.900961	-0.13713	-0.124047	-0.915359	-1.49426
73623	Putative Salicylate hydroxylase	secondary metabolism	01_20	NC	1.66793	1.80129	-0.0106875	-0.384937	-0.102125	0.15225	-0.689063	-0.780062
73631	Putative FAD-binding domain protein	detoxification	32_07	NC	1.59191	1.51784	-0.22225	-1.40575	0.284875	-0.06675	-0.761146	-1.31867
73638	Secreted cellulose induced protein CIP1	extracellular metabolism	01_25	9	NA	5.33763	5.93588	6.97669	3.41867	3.40342	5.05213	5.87192
73643	Glycoside hydrolase family 61 CEL61A	extracellular metabolism	01_25	8	NA	2.819	3.52145	4.14666	1.75629	1.518	2.20281	2.89825
73678	Putative Calnexin CNE1	vesicular transport	20_09_07	8	1.06608	1.24508	1.11158	1.12192	1.28111	1.84688	2.06858	2.31254
73708	Putative Protein of unknown function	unknown	0	NC	0.070875	1.21138	0.9575	0.606375	-0.539625	0.159	-0.355875	-0.168375
73765	Putative 60S ribosomal protein L3 RPL3	ribosome biogenesis	12_01	1	0.840938	1.38744	0.682375	1.56344	0.225583	-0.00483333	-0.0770833	0.270667
73818	Putative Peroxisomal catalase	detoxification	32_07	2	NA	-1.14858	-0.96975	-1.20875	-0.574625	-1.1935	-1.18738	-1.32425
73840	Putative 60S ribosomal protein L8 RPL8	ribosome biogenesis	12_01	1	0.539625	1.15263	0.46625	1.20162	0.3205	0.084	-0.03625	0.267875
73853	Putative NADH-cytochrome b5 reductase	energy metabolism	02_00	1	0.878375	1.22375	1.07654	1.10262	0.404833	0.6235	0.620833	0.638083
73985	Putative 40S ribosomal subunit component RPS10A	ribosome biogenesis	12_01	1	0.7835	1.25225	0.6525	1.40175	0.30925	0.2085	-0.072	0.114
74020	Putative Orotidine-5'-phosphate (OMP) decarboxylase	nucleotide metabolism	01_03	5	0.67735	0.1576	-0.428525	-0.11205	-0.0695	-0.0901667	-0.221458	1.02894
74156	Putative Secreted pepsin PROA	extracellular protein degradation	01_25_03	3	-2.48563	-3.98369	-3.51988	-3.52302	NA	0.2415	0.04475	-0.01
74194	D-mannitol 2-dehydrogenase LXR1	metabolism	01_00	4	-1.14762	-1.59688	-0.770125	-1.23887	-0.38725	-0.6765	-0.5505	-0.9045
74453	Putative 3-hydroxybutyryl-CoA dehydrogenase	lipid, fatty acid and isoprenoid metabolism	01_06	2	-0.664125	-1.75694	-1.99275	-1.99769	-0.0113333	-0.213333	-0.630833	-0.710917
74568	Putative 40S ribosomal protein S4 RPS4A	ribosome biogenesis	12_01	1	0.883	1.30475	0.64	1.5415	0.28875	0.1515	-0.04825	0.40875
74854	Putative Delta-9 fatty acid desaturase OLE1	lipid, fatty acid and isoprenoid metabolism	01_06	8	1.3176	1.81915	1.62475	1.337	1.2455	1.26487	1.29379	1.31935
75000	Putative Isopropylmalate isomerase	amino acid metabolism	01_01	1	0.239589	1.06427	0.341929	1.35345	0.29325	0.3436	0.0729405	0.676643
75159	Putative Aminopeptidase	extracellular protein degradation	01_25_03	4	-0.49639	-1.01036	-0.766282	-0.89507	-0.306108	-0.474156	-0.507528	-0.7818
75175	Putative Mitochondrial short/branched chain specific acyl-CoA dehydrogenase	lipid, fatty acid and isoprenoid metabolism	01_06	2	-0.97925	-1.877	-1.42494	-1.613	-0.171313	-0.549292	-0.570438	-0.64075
75258	Putative NEDD8-specific deneddylases DEN1 / DenA	protein/peptide degradation	14_13	1	0.543833	0.79	1.03	1.11133	0.29075	0.237	0.257875	0.6805
75290	Putative Dynamin GTPase	unclassified	0	4	-0.262077	-0.90791	-0.968	-1.25834	-0.09725	0.1585	0.0745625	0.0500833
75368	Putative Peroxisomal 3-keto-acyl-CoA thiolase	lipid, fatty acid and isoprenoid metabolism	01_06	2	-0.840833	-1.46633	-1.48117	-2.15633	-0.304333	-0.6585	-0.973	-1.32233
75383	Putative Oxidoreductase	metabolism	01_00	1	0.5917	0.9023	0.82185	1.4018	-0.1015	0.0026875	0.163875	1.12131
75564	Putative 60S ribosomal protein L11 RPL11A	ribosome biogenesis	12_01	1	0.725875	1.0945	0.592625	1.262	0.32125	0.0775	-0.0295	0.1745
75589	Putative Hydroxymethylglutaryl CoA synthase	lipid, fatty acid and isoprenoid metabolism	01_06	NC	1.1457	0.93245	0.291	0.68715	0.891	0.586833	0.17175	0.57825
75609	Putative 60S ribosomal protein RPL18	ribosome biogenesis	12_01	1	0.77675	1.28638	0.616375	1.476	0.36	0.084125	-0.0465	0.488875
75704	Putative Adenylylsulfate kinase	amino acid metabolism	01_01	1	0.57825	1.09462	1.04688	1.16025	0.36275	0.51075	0.43625	0.473625
75713	Putative Cytochrome P450	stress response	32_01	7	-0.06915	0.7657	1.67921	1.2475	0.2335	0.495125	0.688333	0.557375
76010	20S proteasome alpha subunit 7 PSA7 / PRE6	protein/peptide degradation	14_13	4	-0.56875	-0.75575	-0.619667	-1.07	-0.504375	0.0045	-0.46475	-0.702875
76117	Putative Secreted histidine acid phosphatase	Cellular communication, signal transduction	30_00	4	-0.818333	-1.25769	-0.892062	-1.19619	-0.41185	-0.192583	-0.76515	-0.830125
76155	Putative Acid phosphatase	Cellular communication, signal transduction	30_00	4	-0.301083	-1.42362	-1.33177	-2.18113	NA	NA	-0.497875	-0.113458
76172	Putative ER-derived vesicles protein ERV46	vesicular transport	20_09_07	5	1.12994	1.26763	1.12525	1.06075	0.674	0.86575	0.922417	1.27617
76210	Glycoside hydrolase family 62 ABF2	extracellular metabolism	01_25	9	NA	NA	7.05967	7.00099	0.485	1.17967	2.89881	4.64275
76218	Putative Zinc-containing alcohol dehydrogenase	metabolism	01_00	2	-0.789625	-1.13647	-1.36856	-1.65719	-0.613292	-0.86275	-0.982583	-1.3565
76227	Glycoside hydrolase family 3 CEL3E	extracellular metabolism	01_25	NC	0.871283	1.25364	1.20304	0.600836	0.794896	0.612	0.803708	0.430625
76238	Putative Plasma membrane H+-ATPase	transported compounds	20_01	7	-0.910893	1.28952	2.22225	1.83107	-0.0205455	0.445591	1.12048	1.22916
76288	Putative Aldose reductase	metabolism	01_00	6	-0.685875	-0.444667	-0.2935	-0.876417	-0.527	-0.126583	-0.600667	-1.00342
76505	Putative Transcription factor and stress response element binding protein SEB1 / MSN2	transcriptional control	11_2_3_4	5	0.2774	0.28705	0.40615	1.01118	0.3925	0.302333	0.6831	1.35885
76532	Putative 60S ribosomal protein RPP0	ribosome biogenesis	12_01	1	0.547438	1.277	0.830125	1.46275	0.325125	0.325625	0.05575	0.502625
76641	Putative MFS transporter	transported compounds	20_01	7	0.231889	1.08492	1.15023	1.4664	0.052575	0.5195	0.93315	1.0087
76696	Putative Flavin-containing monooxygenase	secondary metabolism	01_20	1	0.857	1.04526	1.19136	0.945104	0.472667	0.4652	0.51915	0.4792
76722	Putative Flavohaemoglobin	energy metabolism	02_00	8	1.34843	2.42725	2.56803	2.57	0.580646	1.2225	1.45863	1.89013
76766	Putative Purine transporter	transported compounds	20_01	7	0.145357	0.74781	1.20749	1.66933	-0.219867	0.0767917	0.221167	0.373917
76784	Putative Zinc binding dehydrogenase family protein	metabolism	01_00	4	-0.36725	-1.0797	-1.2182	-1.87835	0.282708	0.52125	-0.280813	-0.450937
76887	Putative Secreted pepsin	extracellular protein degradation	01_25_03	4	-0.248667	-0.6718	-0.722896	-1.1369	-0.360875	-0.389	-0.3468	-0.806483
76897	Putative MFS nicotinic acid transporter	transported compounds	20_01	2	-0.0969429	-1.55946	-1.6763	-1.81876	-0.943458	-1.01971	-1.45287	-1.51812
76910	Putative MFS transporter	transported compounds	20_01	4	-0.426625	-0.444	-0.520625	-1.06688	NA	-0.3435	NA	-0.31525
76939	Putative 40S ribosomal protein S9 RPS9B	ribosome biogenesis	12_01	1	0.777875	1.26075	0.497875	1.4115	0.351	-0.019625	-0.182125	0.2405
76949	Putative DUF250 family protein	unknown	0	5	0.206875	0.3735	0.982688	1.46906	0.221917	0.397833	1.02942	1.18425
77093	Putative Acid sphingomyelinase	lipid, fatty acid and isoprenoid metabolism	01_06	3	-0.228387	-2.058	-2.88032	-3.19208	-0.398625	-1.18675	-0.91075	-0.755083
77154	Putative Homeobox protein PAH1 / kal-1	transcriptional control	11_2_3_4	5	0.799353	0.897826	0.536625	0.964281	0.6573	0.41565	0.80435	1.30225
77309	Putative S-adenosylmethionine decarboxylase	amino acid metabolism	01_01	1	0.857731	0.941964	0.700917	1.08121	0.325813	0.264833	0.3505	0.490687
77481	Putative D-xylulose 5-phosphate/D-fructose 6-phosphate phosphoketolase	metabolism	01_00	8	0.773271	2.3036	2.04612	2.77217	0.837694	0.661993	0.996472	0.800333
77513	Putative Fungal C6 transcription factor ACE3	transcriptional control	11_2_3_4	5	0.719955	0.8663	0.798432	0.960864	0.599436	0.601354	1.01664	1.27718
77577	Putative plasma membrane sensor-transducer	unknown	0	5	0.63015	0.6989	0.47775	0.87695	0.0652917	0.34125	0.595667	1.20883
77579	Putative Secreted vacuolar pepsin	extracellular protein degradation	01_25_03	6	-0.3575	-0.48675	-0.43075	-0.71655	-0.567438	-0.706896	-0.793625	-1.13594
77706	Putative Protein of unknown function	unknown	0	1	0.462375	0.716812	0.592812	1.22412	-0.0757083	0.137625	0.157312	0.774062
77739	Putative Homogentisate 1,2-dioxygenase HmgA	amino acid metabolism	01_01	2	-1.24171	-1.8326	-1.67227	-1.65799	-0.2035	-0.486	-0.3255	-0.465612
77747	Putative RNA-binding protein VIP1 (Shz. Pombe)	RNA metabolism	11_06	6	-0.487625	-0.78225	-0.511	-0.7745	-1.11375	-0.711625	-0.4485	-1.2535
77749	Putative Fumarylacetoacetatase	amino acid metabolism	01_01	3	-1.08957	-2.19604	-2.08452	-2.23738	-0.31725	-0.53475	-0.229417	-0.442479
77906	Putative 40S ribosomal protein S0 RPS0B	ribosome biogenesis	12_01	1	0.750125	1.278	0.606125	1.4365	0.38375	-0.00075	-0.14825	0.2445
78191	Putative Protein of unknown function	unknown	0	7	-0.281225	0.673	1.01355	0.667467	0.153521	-0.0575	0.126625	0.10755
78233	Putative 40s ribosomal protein RPS21B	ribosome biogenesis	12_01	1	0.393	0.943	0.452	1.214	NA	0.009	0.1065	0.3005
78496	Putative Flavin-containing monooxygenase	secondary metabolism	01_20	5	0.350929	0.422071	0.199286	0.411393	0.780417	0.484875	0.9	1.11775
78552	Putative Aromatic-L-amino-acid decarboxylase	amino acid metabolism	01_01	2	-1.39242	-1.70618	-1.98455	-1.78471	-0.57375	-0.4725	NA	-0.469275
78591	Putative Fatty acid synthase beta subunit	lipid, fatty acid and isoprenoid metabolism	01_06	1	1.32311	1.75425	1.34325	1.37971	0.786349	0.274	0.517879	0.857024
78611	Putative Phospholipase D1	lipid, fatty acid and isoprenoid metabolism	01_06	4	-0.661271	-0.883583	-0.93075	-1.39038	-0.438175	-0.4615	-0.806935	-1.06518
78626	Putative Protein of unknown function	unknown	0	2	-0.433125	-1.1495	-1.30563	-1.13712	-0.36525	-0.71375	-1.01325	-1.186
78650	Putative Homeobox and C2H2 transcription factor	transcriptional control	11_2_3_4	4	-0.229735	0.0507969	-0.649431	-1.03741	NA	NA	-0.218833	-0.27775
78683	Putative Aldehyde dehydrogenase	metabolism	01_00	2	-1.2179	-1.5896	-1.35448	-2.5357	-0.6084	-1.1308	-1.4182	-2.1768
78688	Putative Heat shock factor protein	stress response	32_01	7	-0.216222	0.413861	1.06036	1.45094	-0.242536	-0.440161	-0.230107	-0.210607
78757	Putative Plasma membrane H+-ATPase	transported compounds	20_01	1	0.753263	1.77517	0.791771	1.02694	0.544778	0.358496	0.474472	1.17106
78773	Putative Long-chain acyl-CoA synthetase	lipid, fatty acid and isoprenoid metabolism	01_06	2	-0.519275	-0.98425	-0.985525	-1.45256	-0.379667	-0.458667	-0.929292	-1.15683
78797	Putative Xanthine dehydrogenase	nucleotide metabolism	01_03	4	-0.30146	-0.928694	-1.00692	-1.23102	-0.336929	-0.3796	-0.448442	-0.554332
78836	Putative Mitochondrial phosphate carrier	energy metabolism	02_00	1	0.922917	1.27717	0.785917	0.912167	0.10675	0.02125	-0.115125	0.12425
78870	Putative 60S ribosomal protein L9 RPL9A	ribosome biogenesis	12_01	1	1.1125	1.582	0.859	1.86825	0.3045	0.25975	0.05575	0.40325
79202	Putative cfa14D cellulase formation associated MFS transporter	transported compounds	20_01	8	2.484	2.47933	2.32692	2.122	2.79725	1.9025	2.62688	2.30388
79258	Putative Magnesium-transporting Mg2+-ATPase	transported compounds	20_01	7	-0.0300326	1.01402	1.19829	1.16124	0.0535872	0.402054	0.635172	0.631754
79271	Putative Peroxisomal Malate synthase MLS1	gluconeogenesis	02_01	2	-0.85475	-1.69804	-1.40808	-2.05117	-0.47425	-1.06517	-1.2595	-1.2612
79324	Putative Nucleoside-diphosphate-sugar epimerase	gluconeogenesis	02_01	NC	-0.119	1.69069	2.65081	1.97481	NA	0.291	0.296625	NA
79426	Putative Clavaminate synthase	unclassified	0	4	-0.429	-0.714917	-0.759333	-1.13542	NA	-0.27375	-0.185375	-0.331875
79448	Putative Hydrophobin	interaction with the environnement	34_00	7	0.231333	0.63625	1.35158	1.61208	0.33775	0.32325	0.53675	0.929
79545	Putative Inosine-5'-monophosphate dehydrogenase	detoxification	32_07	1	0.957125	1.10304	0.593938	1.42568	0.150229	0.204187	0.291875	0.696875
79598	Putative Protein of unknown function	unknown	0	5	0.746139	1.20961	1.12047	0.950444	1.30333	0.918342	1.51358	1.52358
79686	Putative eIF4A ATP-dependent RNA helicase	translation	12_01	1	1.15986	1.06748	0.729285	1.32958	0.152693	0.160089	0.0915312	0.715063
79816	Putative Transcriptional regulator GAL80	unknown	0	NC	-0.554688	1.44731	1.44588	0.569562	0.15375	0.22875	1.96644	1.24537
79947	Putative Mitochondrial RNA polymerase	transcription	11_00	1	1.02618	0.536093	0.502538	0.65274	-0.0284167	0.209333	0.1176	0.22105
80007	Putative PH domain protein	unknown	0	NC	1.35363	0.881	0.315125	-0.63925	NA	-0.188	NA	0.067375
80026	Putative Protein of unknown function	transported compounds	20_01	2	0.26025	-0.881167	-2.839	-3.27592	-0.80825	-1.53483	-2.47758	-2.72
80142	Putative Heat shock protein Hsp98	stress response	32_01	6	-0.53515	-0.05815	0.703925	0.40935	-0.259825	-0.319294	-0.46705	-1.29215
80211	Putative 60S ribosomal protein L14 RPL14B	ribosome biogenesis	12_01	1	0.51925	1.17025	0.90275	1.27475	0.209	-0.0385	-0.0375	0.312
80240	Glycoside hydrolase family 35 BGA1	extracellular metabolism	01_25	8	0.947642	1.90848	2.51127	2.35127	0.259389	0.200049	0.964472	1.60583
80340	Putative Putative Alpha-1,6-mannosyltransferase	extracellular metabolism	01_25	NC	0.845562	1.24681	0.703937	0.369937	0.712125	0.462	0.372375	0.694792
80484	Putative 40S ribosomal protein S22 RPS1A	ribosome biogenesis	12_01	1	0.717437	1.22456	0.676	1.36294	0.3395	0.161875	-0.041125	0.42275
80621	Putative 2-methylcitrate synthase	gluconeogenesis	02_01	3	-1.33655	-2.6038	-2.34335	-2.2087	-0.17	-0.388833	-0.517425	-0.611775
80639	Putative Plasma membrane iron permease	transported compounds	20_01	7	-0.37425	-0.0662	1.21788	1.81884	-0.19475	0.0783333	0.708917	0.699083
80645	Putative Amidase	unclassified	0	3	-0.928844	-2.81536	-2.52462	-2.77956	-0.872667	-1.137	-1.42196	-1.78683
80716	Putative L-ornithine transaminase	amino acid metabolism	01_01	2	-0.842875	-1.61725	-1.33088	-1.8845	-0.361167	-0.693	-0.548625	-0.792
80762	Putative Ubiquitin C-terminal hydrolase family protein	protein/peptide degradation	14_13	2	-0.9205	-1.16333	-1.3005	-1.83792	NA	NA	-0.574	-1.03458
80863	Putative MFS transporter	transported compounds	20_01	6	-0.51419	-1.0586	-0.722964	-0.67825	-0.458583	-0.703	-1.42175	-1.23125
80867	Putative Mitochondrial ribosomal protein of the small subunit YMR31	ribosome biogenesis	12_01	1	0.4815	1.101	0.9905	1.008	0.268	0.269	0.27425	0.47525
80920	Putative Alcohol dehydrogenase ADH5	metabolism	01_00	4	-0.313563	-0.5695	-0.706375	-0.77425	1.18531	0.606313	0.629125	0.35375
81110	Putative Acetyl-CoA carboxylase	lipid, fatty acid and isoprenoid metabolism	01_06	1	0.749386	1.02391	0.725207	0.520253	0.564976	0.354016	0.366203	0.37775
81115	Putative X-Pro aminopeptidase	extracellular protein degradation	01_25_03	4	-0.78655	-1.55015	-1.18765	-1.28315	-0.30475	-0.549	-0.448875	-0.725938
81148	Putative Aflatoxin B1 aldehyde reductase member 2	metabolism	01_00	7	0.05425	0.7405	1.23058	1.10117	0.305417	0.377333	0.650167	0.611083
81303	Putative Fumarate reductase OSM1	energy metabolism	02_00	2	-0.723792	-1.49979	-1.57729	-1.76671	-0.857083	-1.1505	-1.68604	-1.93825
81410	Putative S-adenosylmethionine-dependent methyltransferase	unclassified	0	3	-0.71903	-1.72643	-2.18708	-2.796	-0.55705	-0.72755	-1.1533	-1.5752
81522	Putative Selenocysteine lyase-like protein	amino acid metabolism	01_01	4	-0.802133	-1.2154	-1.13437	-1.31239	-0.130958	-0.5855	-0.3835	-0.3985
81576	Putative Assimilatory sulfite reductase alpha subunit	amino acid metabolism	01_01	5	1.19603	1.39955	1.05688	1.33866	0.93604	0.493222	1.29244	1.57064
81598	Putative Glycoside hydrolase family 18 CHI18-7	extracellular metabolism	01_25	6	0.0622333	-0.51925	-0.519292	-0.922583	-0.565583	-0.65225	-0.7395	-1.26692
81599	Putative Nucleolar Box C/D snoRNP complexes component	transcription	11_00	1	1.135	1.40204	0.941	1.6145	0.306912	0.2345	0.247125	0.461333
81670	Putative MFS transporter	transported compounds	20_01	5	0.849911	0.619527	0.487339	1.07713	0.449	-0.116	0.6705	0.847333
81690	Putative Carbon catabolite repression protein CreD	protein/peptide degradation	14_13	1	0.891205	1.33845	1.46607	1.89557	0.164268	0.364071	0.536857	0.686643
81700	Mannose-6-phosphate isomerase	metabolism	01_00	4	-0.613119	-1.00118	-0.802879	-0.877964	-0.43295	-0.561425	-0.88205	-0.97645
81713	Putative 40S ribosomal protein RPS24A	ribosome biogenesis	12_01	1	0.67975	1.1605	0.68375	1.449	0.35425	0.4615	-0.06175	0.4575
81756	Putative Protein of unknown function	unknown	0	2	-0.591562	-1.17869	-1.46856	-1.012	-1.09213	-1.03781	-0.989	-1.12837
81778	Putative Glutaminase GTAa	amino acid metabolism	01_01	2	-0.156725	-1.41992	-1.52161	-2.06447	-0.4875	-0.48975	NA	-1.0448
81906	Putative S-adenosylmethionine-dependent methyltransferase	protein modification	14_07	1	0.881542	0.851125	0.771858	1.04871	0.12975	0.039	0.0388333	0.27525
82032	Putative Protein of unknown function	unknown	0	1	0.751917	1.02731	1.09844	0.0766042	0.2565	0.176333	-0.0653333	-0.274333
82037	Putative MFS transporter	transported compounds	20_01	4	-0.837756	-1.49813	-1.27775	-0.836208	-0.608225	-0.68	-0.33635	0.04175
82146	Putative Glycoside hydrolase family 16	extracellular metabolism	01_25	4	0.146152	-0.149608	-0.688268	-1.15234	0.014875	-0.04125	-0.3415	-0.304625
82150	Putative Inorganic phosphate transporter	transported compounds	20_01	5	1.2215	1.10075	0.68525	0.749	0.9455	1.298	0.80525	0.909
82227	Glycoside hydrolase family 3 CEL3C	extracellular metabolism	01_25	8	1.76991	1.3617	1.06984	1.24527	2.57606	1.56921	2.63464	2.32942
82235	Putative Glycoside hydrolase family 31	extracellular metabolism	01_25	2	-0.0574423	-1.10894	-2.04519	-2.39577	-0.384222	-0.781229	-1.42542	-1.88617
82374	Putative Protein of unknown function	unknown	0	6	NA	-0.479	0.32625	-0.04425	-0.9775	-0.7935	-0.876	-1.1265
82403	Putative Mitochondrial very long-chain specific acyl-CoA dehydrogenase	lipid, fatty acid and isoprenoid metabolism	01_06	2	-0.698979	-1.24381	-1.16608	-1.74337	-0.4225	-0.583438	-0.9505	-1.02969
82512	Putative 26S proteasome Transcription factor RPN4	protein/peptide degradation	14_13	1	0.839458	0.821405	0.908425	0.931833	0.4577	0.35615	0.1314	1.02595
82601	Putative Mitochondrial delta-1-pyrroline-5-carboxylate dehydrogenase precursor	metabolism	01_00	3	-1.26095	-2.4155	-1.9891	-2.36578	NA	-0.219	NA	-0.686
82623	Putative Secreted subtilisin	extracellular protein degradation	01_25_03	4	-1.85281	-3.54887	-0.620906	0.0264375	-1.04671	-0.212886	0.054	-0.606179
82633	Putative Glycoside hydrolase family 72	extracellular metabolism	01_25	7	-0.619693	-0.0585357	1.33127	1.79229	-0.41065	0.206563	1.15835	0.8283
102437	Putative Protein of unknown function	unknown	0	4	0.0357727	-0.95613	-1.18469	-0.953149	-0.335	-0.37275	-0.517583	-0.2415
102737	Putative Transcription factor VosA	transcriptional control	11_2_3_4	1	1.22351	1.22072	1.07674	1.41735	0.0680833	0.52125	0.4194	0.580725
102766	Putative Aldo-keto reductase	metabolism	01_00	4	-0.652983	-0.66825	-0.440987	-1.45014	-0.559417	-0.093375	-0.620333	-0.616563
102820	Putative Secreted multicopper oxidase	detoxification	32_07	NC	1.14843	1.23475	-0.747687	-1.8383	0.110667	-0.02925	-0.183375	0.133
102966	Putative DUF1349 family protein	unknown	0	NC	1.71513	0.894875	-0.04225	-2.14513	2.2865	1.04675	0.00425	-1.56363
103147	Putative Cytochrome P450	secondary metabolism	01_20	2	-0.381125	-1.5742	-1.75481	-1.89508	-0.81645	-1.20388	-1.7466	-1.8389
103275	Putative Zn-finger domain protein	transcriptional control	11_2_3_4	4	0.515097	-0.298434	-0.559906	-1.06378	-0.01675	0.3315	0.07525	0.025
103822	Putative Protein of unknown function	unknown	0	4	-0.248167	-0.71225	-1.01812	-0.59375	-0.56525	-0.137	NA	-0.63725
103853	Putative Mitochondrial inner membrane carnitine transporter	lipid, fatty acid and isoprenoid metabolism	01_06	4	-0.595	-0.9455	-0.943	-1.16837	NA	NA	-0.2325	-0.3865
103886	Putative DUF1774 family protein	unknown	0	6	-0.372917	-0.938	-0.139167	-0.546583	-0.981	-1.28025	-1.16637	-1.7965
104140	Putative Mitochondrial 3-hydroxyisobutyrate dehydrogenase	amino acid metabolism	01_01	4	-0.695875	-1.34187	-0.734167	-1.32229	NA	NA	0.297917	-0.02025
104277	Putative Cell wall protein similar to A. niger CwpA	unclassified	0	3	-0.530708	-2.35558	-2.42142	-2.12304	-0.124625	-0.187125	-0.42325	-0.516
104295	Putative Protein of unknown function	unknown	0	8	0.7925	1.309	1.46472	1.84742	NA	1.181	1.0589	1.52214
104390	Putative Glutathione S-transferase	stress response	32_01	4	-0.041	-0.42	-0.43975	-1.56913	-0.2645	0.1425	NA	0.15625
104842	Putative Transthyretin-like protein	unclassified	0	4	-0.45275	-0.77575	-0.54875	-1.20425	-0.209	-0.2275	-0.21775	-0.6825
105251	Putative Protein of unknown function	unknown	0	4	-0.510363	-1.16713	-1.18922	-1.18035	-0.619604	-0.438	-0.693158	-1.00917
105313	Putative CBD3 carbohydrate binding protein	unclassified	0	6	NA	-0.695344	-1.05815	-0.716104	-0.525817	-0.588967	-1.01158	-1.07766
105444	Putative Protein of unknown function	unknown	0	8	-0.143375	0.364583	2.05542	3.03225	0.44825	1.37375	1.92237	2.57492
105860	Putative Protein of unknown function	unknown	0	4	-1.4172	-1.531	-0.1416	0.3878	-0.17625	NA	0.211083	0.38725
105968	Putative PcbC family protein	transported compounds	20_01	4	-0.721333	-1.03667	-0.465417	-0.347333	-0.321125	-0.766833	-0.561083	-0.33975
106171	Putative HET domain protein	interaction with the environnement	34_00	8	1.04315	1.4511	1.92195	2.72538	NA	0.97575	1.59828	3.13304
106314	Putative Ankryn repeat protein	unclassified	0	2	-0.124365	-1.09308	-1.27889	-2.10075	-0.492125	-0.549	-1.00025	-0.95125
106356	Putative Sphingoid long-chain base transporter	transported compounds	20_01	4	-0.775708	-1.15842	-0.829875	-1.19479	-0.590583	-0.397167	-0.624	-0.948458
106936	Putative Ferric reductase transmembrane component	transported compounds	20_01	NC	0.71125	1.28861	0.704583	-0.26825	0.34775	-0.002	0.27625	NA
107294	Putative RTA1 domain protein	Cellular communication, signal transduction	30_00	2	-0.653375	-0.870812	-1.44056	-1.76398	-0.521	-0.451	-0.802	-1.27363
107340	Putative PH domain protein	unclassified	0	4	-1.01419	-0.711187	0.105625	-0.587125	-0.06425	0.598	0.348917	-0.148417
107475	Putative Protein of unknown function	unknown	0	4	-0.74375	-0.5065	-0.15	-1.07	0.091	-0.2825	NA	-1.00025
107571	Putative Protein of unknown function	unknown	0	5	0.365361	0.531365	0.356781	0.838446	NA	0.189	0.821125	1.38072
107670	Putative Alpha/beta-hydrolase	unclassified	0	4	-0.440583	-0.842667	-0.932179	-1.07964	NA	-0.384	-0.432688	-0.556896
107715	Putative Protein of unknown function	unknown	0	5	0.067625	-0.01325	-0.086	0.316	0.08025	0.588	1.22625	1.60712
107776	D-xylose reductase XYL1	metabolism	01_00	5	0.604833	0.79025	0.991833	0.958417	1.36267	1.04492	1.24308	1.4945
107784	Putative 60S ribosomal protein L20 RPL20A	ribosome biogenesis	12_01	1	0.772875	1.33563	0.796875	1.59163	0.35025	0.3365	-0.0875	0.2095
107881	Putative Protein of unknown function	unknown	0	6	-1.3395	-1.78833	-1.23275	0.693167	-1.1905	-1.04225	-1.0765	-1.40925
108201	Putative Levodione reductase	lipid, fatty acid and isoprenoid metabolism	01_06	4	-0.667708	-1.02344	-1.03069	-1.32298	-0.505875	-0.49	-0.604583	-0.583708
108459	Putative Carbamoyl phosphate synthetase large subunit	amino acid metabolism	01_01	1	0.667615	1.10354	0.482236	1.11103	0.398111	0.4495	0.193281	0.480132
108555	Putative Cytochrome b5	energy metabolism	02_00	4	-0.4455	-0.90125	-1.34025	-1.393	-0.19575	-0.321	-0.59925	-1.079
108583	Putative Protein of unknown function	unknown	0	2	0.06815	-1.02815	NA	-1.19575	-0.709583	-1.0335	-1.34783	-1.64925
108732	Putative Mitochondrial isovaleryl-CoA dehydrogenase precursor	amino acid metabolism	01_01	3	-1.24746	-2.36313	-2.08496	-2.19713	NA	-0.2335	-0.108313	-0.362812
108909	Putative HMG box protein	unknown	0	6	-0.286917	-0.572	-0.94375	-1.1355	-0.412875	-0.61275	-0.925	-1.08375
108914	Putative Betaine lipid synthase	protein modification	14_07	5	0.802833	0.867191	0.428781	0.183708	0.808885	0.757232	0.758875	1.29088
108920	Putative Quinone oxydoreductase	metabolism	01_00	4	-0.3095	-0.771917	-0.757083	-1.12242	-0.1405	-0.29925	-0.74125	-0.915625
109078	Putative Farnesyltransferase RAM1	vesicular transport	20_09_07	NC	1.0435	0.5745	-0.0374167	-0.8355	0.264375	-0.0856667	-0.199563	-0.255937
109088	Putative Heterochromatin factor	transcription	11_00	5	0.741625	0.924	1.0465	0.620125	0.51	0.76825	0.41225	0.693125
109275	Putative Protein of unknown function	unknown	0	5	0.85275	0.13325	0.468	0.606	0.045	0.833	0.4845	1.012
109716	Putative Protein of unknown function	unknown	0	NC	0.474267	0.326111	0.393719	1.27724	-0.108115	-0.212	-0.122987	0.678219
109806	Putative Serine threonine protein phosphatase	Cellular communication, signal transduction	30_00	5	0.282146	0.528438	1.05492	1.51306	0.438125	1.01083	1.2002	1.66535
109945	Putative Protein of unknown function	unknown	0	6	0.421309	-0.449819	-0.712503	0.191614	-0.464045	-0.668795	-0.526824	-1.29156
109998	Putative Glutathione S-transferase	stress response	32_01	6	-0.543	0.33725	0.3405	-1.0925	-0.24325	0.4465	-0.0375	-1.014
110261	Putative Protein of unknown function	unknown	0	3	-1.49	-2.32025	-2.00125	-2.18375	NA	-0.7385	NA	-0.9005
110414	Putative 4-aminobutyrate aminotransferase	amino acid metabolism	01_01	3	-0.709167	-2.23944	-2.42593	-2.11238	-0.590525	-0.95395	-1.31083	-1.2615
110452	Putative Protein of unknown function	unknown	0	4	-0.373111	-0.960167	-0.920333	-1.03239	-0.659	-0.361881	-0.587786	-1.25561
110653	Putative Protein of unknown function	unknown	0	7	-0.56925	0.74525	1.7525	1.22975	-0.3775	0.3715	0.58	0.66975
110761	Putative Protein of unknown function	unknown	0	7	-0.116917	-0.10425	0.54655	1.23765	0.077875	0.2275	0.553083	0.583583
110853	Putative Glutathione S-transferase	stress response	32_01	6	-0.637479	0.0454375	0.221625	-1.16231	-0.274333	NA	NA	-0.656625
111251	Putative GTPase	unknown	0	2	-0.0265625	-1.15944	-1.70406	-2.38354	-0.46475	NA	NA	-0.889833
111803	Putative Small cysteine rich secreted protein	unclassified	0	4	-0.07425	-0.45575	-0.6465	-1.10175	-0.20425	-0.1015	-0.4825	-0.2785
111837	Putative Lipase/esterase	extracellular metabolism	01_25	7	0.1755	-0.032125	0.405542	1.04812	NA	NA	0.633375	0.53675
111932	Putative Delta-1-pyrroline-5-carboxylate dehydrogenase	amino acid metabolism	01_01	5	1.17072	0.730781	0.446058	-0.00640625	0.451062	0.5105	0.248	0.722908
112018	Putative Protein of unknown function	unknown	0	2	-0.162688	-0.870812	-1.18525	-1.26575	-0.346125	-0.603125	-0.9985	-1.36512
112081	Putative Methionine synthase vitamin-B12 independent	amino acid metabolism	01_01	6	-0.126938	-0.228604	-0.310375	-0.468062	-0.301792	-0.384667	-0.687917	-1.03129
112094	Putative Protein of unknown function	unknown	0	4	-0.476281	-0.652722	-0.607611	-1.08528	-0.1275	-0.111	-0.0615	-0.18975
112134	Putative Zn(2)Cys6 transcription factor	transcriptional control	11_2_3_4	5	NA	0.233917	NA	1.11381	0.79925	0.539625	1.28696	1.28113
112390	Putative WD40 repeat domain protein	unknown	0	5	0.84279	0.854375	0.760614	1.31912	0.78895	0.953583	1.38005	2.22854
112460	Putative Carnitine O-acetyltransferase	energy metabolism	02_00	2	-0.711491	-1.01916	-1.08575	-1.40989	-0.5128	-0.7227	-0.92455	-1.13125
119551	Putative Mitochondrial carrier protein LEU5	energy metabolism	02_00	4	-0.809375	-1.26806	-0.757188	-0.932813	-0.37	0.147	-0.21125	-0.119208
119578	Putative ER-derived vesicles protein ERV29	vesicular transport	20_09_07	5	0.831292	0.996812	0.848562	1.13787	0.619875	1.2195	1.214	1.49542
119710	Putative MFS transporter	transported compounds	20_01	7	-0.269619	1.45328	1.55103	1.06247	-0.0923125	-0.0540833	-0.0362083	-0.126542
119806	Putative Protein of unknown function	unknown	0	5	0.394833	0.5245	0.441958	0.80425	0.26175	0.409	0.802458	1.35292
119813	Putative Protein of unknown function	unknown	0	6	-0.34125	-0.618	-0.49075	-0.69725	-0.28075	-0.447	-0.6995	-1.046
119860	Putative Protein of unknown function	unknown	0	4	-0.284087	-0.849865	-0.937167	-1.31706	NA	NA	0.041875	-0.2847
119876	Secreted pepsin P7959	extracellular protein degradation	01_25_03	2	0.0811562	-0.385313	-1.7148	-2.01858	-0.6927	-0.689237	-1.5885	-1.7522
119896	Putative NADP-dependent malic enzyme	gluconeogenesis	02_01	NC	0.374	0.78015	1.00465	0.783375	NA	0.9845	0.21225	-0.00491667
119903	Putative ER localized derlin-like family member DER1	vesicular transport	20_09_07	5	0.981125	1.22475	1.4755	1.50638	0.46225	0.8755	1.11375	1.30425
120017	Putative Oligopeptide transporter	transported compounds	20_01	2	-1.07754	-2.77069	-1.51092	-2.17154	-0.93575	-1.3014	-1.74504	-1.59368
120079	Putative Mitochondrial Acetyl-CoA acetyltransferase	lipid, fatty acid and isoprenoid metabolism	01_06	3	-1.56067	-3.5734	-3.10876	-3.38896	NA	-0.916	-0.63175	-0.78
120110	Putative 2-nitropropane dioxygenase family oxidoreductase	detoxification	32_07	2	-0.747417	-1.382	-1.311	-1.82267	-0.332417	-1.08675	-1.16617	-1.34133
120193	Putative Protein of unknown function	unknown	0	4	-0.184667	-0.799625	-1.30992	-0.803167	-0.566125	-0.965	-0.776917	-0.4645
120198	Putative Glycosyltransferase Family 35	extracellular metabolism	01_25	6	-0.352321	-0.773339	-0.535597	-0.699786	-0.600075	-0.8202	-0.78125	-1.25772
120300	Putative Electron transfer flavoprotein alpha subunit	energy metabolism	02_00	2	-0.891083	-1.63958	-1.37442	-1.66633	-0.170875	-0.79925	-0.6095	-0.854125
120312	Glycoside hydrolase family 5 EGL2/CEL5A	extracellular metabolism	01_25	9	NA	6.80813	7.97097	8.64625	3.55375	4.07525	5.10069	6.30169
120424	Putative Lactoylglutathione lyase	metabolism	01_00	6	-0.535833	-0.83925	-0.416583	-0.586104	-0.449875	-0.72675	-0.707208	-1.12044
120473	Putative Lipoamide acyltransferase	energy metabolism	02_00	3	-1.27437	-2.13408	-1.72129	-1.89515	0.104375	-0.193875	-0.101292	-0.287333
120504	Putative NAD(P)H-dependent quinone reductase	unclassified	0	8	NA	3.20455	3.7539	4.37473	1.35294	1.27425	2.92431	3.679
120621	Putative 60S ribosomal protein L33a RPL33A	ribosome biogenesis	12_01	1	0.82625	1.44625	1.04225	1.603	0.1835	0.28775	-0.10075	0.47475
120675	Putative Glutamate carboxypeptidase-like protein	extracellular protein degradation	01_25_03	2	-0.787667	-1.53904	-1.09328	-1.3129	-0.38515	-0.5016	-0.74235	-1.0645
120688	Putative Protein of unknown function	unknown	0	5	0.7985	0.552083	1.30517	1.32667	0.663	1.47025	1.22012	1.631
120698	Putative pH-response transcription factor Rim101	transcriptional control	11_2_3_4	4	0.685379	-0.124906	-1.14368	-1.07068	0.24395	-0.3149	-0.647042	-0.575525
120749	Glycoside hydrolase family 1 BGL2	extracellular metabolism	01_25	8	2.03825	2.0214	1.91845	1.89455	2.61555	2.1422	2.5693	2.72795
120765	Putative Mitochondrial enoyl-CoA hydratase	lipid, fatty acid and isoprenoid metabolism	01_06	2	-0.9225	-1.80317	-1.59842	-2.04392	-0.18275	-0.6905	-0.543875	-0.730292
120781	Putative 40S ribosomal protein S6 RPS6A	ribosome biogenesis	12_01	1	0.68875	1.2585	0.623625	1.487	0.205	0.317	0.092	0.387
120784	Aldose 1-epimerase AEP3	interaction with the environnement	34_00	2	-0.748687	-1.885	-1.15994	-2.39056	-0.928167	-1.22517	-1.90358	-2.15942
120786	Putative Mitochondrial hydroxymethylglutaryl-CoA lyase	amino acid metabolism	01_01	4	-1.04588	-1.27687	-0.955167	-1.16908	-0.231	-0.2565	-0.1375	-0.475375
120803	Putative Protein of unknown function	unknown	0	4	0.248625	-0.595167	-1.10533	-0.941083	-0.194917	-0.236583	-0.534625	-0.469975
120821	Putative Histidine acid phosphatase	Cellular communication, signal transduction	30_00	5	0.79725	1.04475	0.2925	0.87825	0.5275	1.11125	0.821	1.255
120823	Putative Cell wall mannoprotein	unclassified	0	1	0.0868333	0.659143	0.292875	2.13313	0.805856	0.179417	0.262844	0.438875
120837	Putative Protein of unknown function	unknown	0	2	0.634958	-0.230792	-1.68429	-2.69129	-0.2392	-0.558562	-1.47877	-1.60375
120868	Putative 40S ribosomal protein S13 RPS13	ribosome biogenesis	12_01	1	0.69225	1.29038	0.722375	1.60238	0.45825	0.186375	0.040125	0.673875
120943	Putative NAD-specific glutamate dehydrogenase	amino acid metabolism	01_01	6	-0.342958	-1.0101	-0.526443	-1.07489	-0.773611	-0.876458	-1.58665	-1.68852
120953	Putative Glycoside hydrolase family 18	extracellular metabolism	01_25	8	0.148707	0.682857	2.41114	3.57457	0.15425	1.25929	2.46882	3.45921
120961	Glycoside hydrolase family 61 CEL61B	extracellular metabolism	01_25	9	NA	5.80183	7.07392	5.77608	NA	1.85112	1.90675	3.04925
120978	Putative 60S ribosomal protein L34 RPL24A	ribosome biogenesis	12_01	1	0.8775	1.412	0.92175	1.447	0.252	0.18325	0.012	0.1445
121003	Putative 40S ribosomal protein S18 RPS18	ribosome biogenesis	12_01	1	0.702375	1.2035	0.705625	1.37787	0.19275	0.09575	-0.187375	0.053
121009	Putative Proteasome component PRE2	protein/peptide degradation	14_13	4	-0.568813	-0.573313	-0.6215	-1.04856	-0.257688	-0.100167	-0.512208	-0.972063
121087	Putative 4Fe-4S ferredoxin domain protein	unknown	0	NC	0.880887	1.38875	1.61139	1.80956	0.653162	0.38495	1.0171	1.22335
121107	Putative Zn(2)Cys6 transcription factor	transcriptional control	11_2_3_4	4	-0.143514	-0.529392	-0.58535	-1.07803	NA	NA	-0.181333	-0.30825
121126	Putative Integral membrane protein	unknown	0	7	-0.053125	1.0675	1.98087	1.252	0.693875	0.599	0.866625	0.382125
121127	Glycoside hydrolase family 3 BXL1	extracellular metabolism	01_25	8	NA	2.8036	3.69511	4.19854	2.17437	1.69135	2.95459	3.06684
121255	Putative 2-methylcitrate dehydratase	lipid, fatty acid and isoprenoid metabolism	01_06	2	-1.09235	-2.17325	-1.74956	-1.82295	-0.35985	-0.71	-0.845008	-1.04556
121278	Putative 60S ribosomal protein RPL21B	ribosome biogenesis	12_01	1	0.606625	1.15962	0.695625	1.29025	0.20325	0.04725	0.041	0.34375
121294	Putative Glycoside hydrolase family 16	extracellular metabolism	01_25	8	NA	0.927042	1.65158	2.32675	NA	0.616	1.40488	1.95063
121336	Putative Protein of unknown function	unknown	0	4	-0.434091	-1.01514	-0.841789	-1.81404	NA	-0.155	NA	-0.182542
121343	Putative Proteasome alpha subunit PRE5	protein/peptide degradation	14_13	4	-0.477875	-0.625625	-0.504625	-1.06231	-0.398167	-0.3125	-0.63125	-0.945167
121397	Translocation protein SEC61	vesicular transport	20_09_07	5	0.941125	0.99355	0.65895	0.834	0.852125	1.24508	1.279	1.40381
121405	Putative 4-aminobutyrate aminotransferase	amino acid metabolism	01_01	2	-0.758667	-1.71842	-1.44542	-0.886333	-0.523	-0.50375	-0.60375	-0.999375
121418	Carbohydrate esterase family AES1	extracellular metabolism	01_25	9	NA	NA	6.03683	6.57544	1.01408	1.66192	3.65	4.69208
121427	Putative Protein of unknown function	unknown	0	4	0.072575	-0.522919	-1.00968	-1.2078	-0.511625	-0.118	-0.643167	-1.15506
121475	Putative Glycoside hydrolase	unknown	0	4	-0.421969	-0.926142	-0.952137	-1.01228	-0.208875	-0.0675	-0.498156	-0.6145
121491	Putative Glycosyltransferase family 4	extracellular metabolism	01_25	1	0.444077	1.16327	1.37935	1.1814	0.58385	0.265583	0.20825	-0.02515
121522	Putative Histone H2A	transcription	11_00	6	0.12525	0.15575	-0.373	-0.493	-0.3745	-0.853	-1.2565	-1.79275
121534	Putative Pyruvate decarboxylase PDC1	metabolism	01_00	1	0.612649	2.04993	2.32971	2.035	0.725667	0.650667	0.409667	0.291375
121620	Putative Protein involved in synthesis of the thiamine	amino acid metabolism	01_01	4	-0.060625	-0.499917	-0.7275	-1.5745	0.178375	-0.102375	-0.101875	-2.00625
121629	Putative Isovaleryl-CoA dehydrogenase	metabolism	01_00	4	-0.702092	-1.05154	-0.915417	-1.43213	-0.452188	-0.386937	-0.829688	-0.8
121670	Putative Frequency clock protein frq-1	transcriptional control	11_2_3_4	7	0.0273056	0.273831	0.607553	1.08322	0.225266	0.386778	0.167057	0.563705
121686	Putative Serine hydroxymethyltransferase	amino acid metabolism	01_01	1	1.07944	1.37912	0.749125	1.14962	0.366812	0.2165	0.257812	0.58075
121717	Putative Protein of unknown function	unknown	0	6	-0.303	-0.769875	-0.5065	-1.10825	-0.7595	-1.023	NA	-1.90025
121735	Glycoside hydrolase family 3 CEL3B	extracellular metabolism	01_25	3	-1.34693	-3.51927	-4.2766	-4.32531	-0.114	-0.675222	-0.851333	-1.24408
121741	Putative 40S ribosomal protein S7 RPS7B	ribosome biogenesis	12_01	1	0.873375	1.27487	0.680625	1.57238	0.2825	0.118	0.0255	0.3245
121743	Putative Mitochondrial succinate-fumarate transporter SFC1	gluconeogenesis	02_01	3	-1.22931	-2.39012	-2.68306	-3.14181	-0.36575	-0.52	NA	-1.02133
121754	Putative Translocation protein SEC63	vesicular transport	20_09_07	5	1.03506	0.876487	0.78685	0.883341	0.780179	0.915571	1.12143	1.36086
121789	Putative Triosephosphate isomerase	metabolism	01_00	6	-0.651167	-0.54975	-0.367333	-0.848167	-0.328875	-0.6345	-0.703375	-1.00263
121800	Putative SPFH domain protein	unknown	0	6	-0.8461	-0.8427	0.0061875	-0.36755	-1.22292	-1.02483	-0.537583	-1.25067
121801	Putative Component of the SSU processome NOP58	ribosome biogenesis	12_01	1	1.13813	1.31372	0.939893	1.72713	0.203708	0.315	0.3458	0.564717
121834	Putative Adenine nucleotide translocator	energy metabolism	02_00	1	0.8795	1.08706	0.6265	0.824688	0.498333	0.344333	0.268917	0.46
121837	Putative 40S ribosomal protein S5 RPS5	ribosome biogenesis	12_01	1	0.816625	1.37488	0.6855	1.40138	0.3635	0.15975	-0.06	0.3645
121839	Putative Heat shock protein family Hsp70	stress response	32_01	4	0.0612946	-0.716531	-1.09481	-0.657781	-0.454708	-0.470667	-0.684917	-0.775042
121864	Putative Protein of unknown function	unknown	0	4	0.1795	-0.375437	-0.634437	-1.05594	0.31625	0.274	0.0133333	-0.3765
121878	Putative 40S ribosomal protein S19 RPS19A	ribosome biogenesis	12_01	1	0.349	0.9185	0.5345	1.17325	0.20025	0.26275	-0.122	0.2635
121904	Putative 60S ribosomal protein L7 RPL7B	ribosome biogenesis	12_01	1	0.9655	1.45487	0.862688	1.71494	0.254167	-0.118917	-0.0159167	0.397083
121977	Putative Mitochondrial peptidyl-prolyl cis-trans isomerase	vesicular transport	20_09_07	2	-0.59975	-0.954625	-1.01925	-0.94475	-0.38475	-0.909	-1.04662	-1.4815
122001	Putative 60S ribosomal protein L23 RPL23B	ribosome biogenesis	12_01	1	0.79525	1.2775	0.75675	1.50225	0.289	0.03625	-0.04725	0.459
122036	Putative 40S ribosomal protein S2 RPS2	ribosome biogenesis	12_01	1	0.821	1.348	0.71425	1.3425	0.46125	0.04275	0.11275	0.336
122040	Putative 60S ribosomal protein L31 RPL31B	ribosome biogenesis	12_01	1	0.99275	1.48475	0.851	1.62462	0.17825	0.07175	-0.062875	0.11475
122069	Putative D-arabinitol 2-dehydrogenase	metabolism	01_00	4	0.370542	-0.0925833	-0.811292	-1.00937	NA	NA	-0.533625	-0.530125
122079	Putative Short chain dehydrogenase	metabolism	01_00	6	0.595375	-0.194125	-0.2435	-0.170625	-0.37625	-0.506875	-0.7965	-1.16625
122081	Glycoside hydrolase family 7 EGL1/CEL7B	extracellular metabolism	01_25	9	2.5372	5.2171	6.13965	6.9801	3.03408	3.8325	NA	NA
122087	Putative Protein of unknown function	unknown	0	6	0.1275	-0.457313	-0.707562	-0.718125	-0.403167	-0.504167	-0.935333	-1.073
122095	Putative Protein of unknown function	unknown	0	6	NA	-0.17425	NA	0.40175	-0.54425	-0.8735	-1.09575	-1.078
122141	Putative 60S ribosomal protein L28 RPL28	ribosome biogenesis	12_01	1	0.82025	1.394	0.75325	1.39125	0.26725	0.12125	-0.074	0.09275
122166	Putative Cytochrome P450 C-22 sterol desaturase ERG5	lipid, fatty acid and isoprenoid metabolism	01_06	1	0.5329	1.20743	0.767062	0.83895	0.562917	0.6625	0.343542	0.763333
122208	Zn(2)Cys6 xylanase regulator 1 Xyr1	transcriptional control	11_2_3_4	8	1.71806	1.61918	1.57193	1.76811	2.075	1.68625	2.57167	3.13075
122233	Putative 3-isopropylmalate dehydrogenase	amino acid metabolism	01_01	1	0.442	1.31275	0.754188	1.33544	0.349625	0.203083	-0.03025	0.442417
122242	Putative Protein of unknown function	unknown	0	2	-0.0190625	-0.519125	-1.4176	-1.08869	-0.728667	-0.829667	-1.12554	-1.34367
122287	Putative Glutamate synthase	amino acid metabolism	01_01	8	0.971566	1.89809	1.45755	1.9813	0.665666	0.775044	1.40611	1.97717
122301	Putative O-acetylhomoserine	amino acid metabolism	01_01	5	0.230417	0.409917	-0.172667	0.1935	0.49975	0.129333	0.422167	1.07567
122363	Chaperone protein HSP23	stress response	32_01	2	-0.4705	-0.778375	-0.82875	-1.4695	NA	-1.384	-0.662125	-0.9585
122381	Putative Cyclin like protein	Cellular communication, signal transduction	30_00	5	0.649	0.735083	0.59665	1.12879	0.234167	0.107083	0.532	1.23367
122415	Disulfide-isomerase PDI1	vesicular transport	20_09_07	8	1.48032	1.55904	1.12474	1.28157	1.78992	1.95192	1.88635	2.5186
122487	Putative DNAse	DNA metabolism	10_01	1	0.997	1.125	0.761375	1.35813	0.21375	0.4675	0.1645	0.629
122499	Putative Adenylate Cyclase	unclassified	0	1	1.0087	1.26343	1.37081	1.20653	0.542333	0.444	0.44375	0.164583
122523	Putative Zn(2)Cys6 transcription factor	transcriptional control	11_2_3_4	7	-0.643792	1.35069	1.68338	1.23506	0.0389167	0.03075	0.33625	0.0545833
122572	Putative Heat shock protein Hsp70	stress response	32_01	1	1.45734	1.32685	0.62855	1.57387	0.29045	0.17695	0.20475	1.33275
122582	Putative Mitochondrial dihydrodipicolinate synthase	metabolism	01_00	4	-0.442	-1.58492	-1.60058	-1.03417	NA	0.044	NA	0.442833
122587	Putative 40S ribosomal protein S11 RPS11B	ribosome biogenesis	12_01	1	0.885	1.20725	0.853	1.4615	0.3865	0.13425	-0.1525	0.12125
122590	Putative Protein of unknown function	unknown	0	6	0.143313	0.349167	0.608125	0.731083	-1.19188	-0.909625	-0.655	-0.472625
122644	Putative Choline/ethanolaminephosphotransferase	lipid, fatty acid and isoprenoid metabolism	01_06	NC	0.696845	1.06696	1.40818	1.35779	0.379875	0.5795	0.7921	0.77885
122653	Putative Squalene synthetase	lipid, fatty acid and isoprenoid metabolism	01_06	1	1.04177	0.885625	0.712335	1.30431	0.145917	0.4015	0.452937	0.929375
122679	Putative AIM38 protein	unknown	0	1	0.480375	0.93275	1.097	1.19542	0.392125	0.28275	0.058625	-0.0705
122745	Putative Mitochondrial 2-oxoisovalerate dehydrogenase beta subunit	amino acid metabolism	01_01	3	-1.17013	-2.31583	-1.75975	-1.92278	NA	NA	-0.16875	-0.351375
122774	Putative 2-nitropropane dioxygenase	detoxification	32_07	4	-0.7155	-1.08517	-0.937583	-1.54583	-0.207	-0.5905	-0.522	-0.832375
122811	Putative Glutamine synthetase	amino acid metabolism	01_01	5	0.70175	0.850063	0.599	1.0035	0.8485	0.5935	0.853	1.466
122879	Xylanase promoter-binding protein 1 XPP1	transcriptional control	11_2_3_4	1	0.90285	1.04055	0.82365	0.99315	0.0488333	0.140917	0.42675	0.826167
122914	Putative DUF3295 family protein	unknown	0	8	1.2285	1.10954	1.12787	1.6584	0.949	0.905813	1.57669	1.9815
122920	ER chaperone BIP1	vesicular transport	20_09_07	8	1.43749	1.685	1.36838	1.53419	1.50275	1.97618	2.09471	2.36104
122952	Putative Protein of unknown function	unknown	0	1	0.563417	0.605	0.414125	1.76367	-0.489	-0.139125	-0.158125	0.213
122956	Putative 40S ribosomal protein S27 RPS27B	ribosome biogenesis	12_01	1	0.5715	0.73525	0.451	1.0585	0.303	0.1415	0.0685	0.293
122963	Putative Copper amine oxidase	detoxification	32_07	3	-2.34448	-3.29475	-3.1797	-3.17734	-0.47805	-0.336375	-0.723179	-0.808036
123009	Putative Protein of unknown function	amino acid metabolism	01_01	5	0.603667	0.890917	0.546	1.4185	0.528625	0.5075	0.716458	0.828083
123056	Woronin body protein HEX1	unclassified	0	6	0.22325	-0.097125	-0.695625	-0.736875	-0.01475	-0.59125	-0.825375	-1.21237
123084	Putative NAD-binding Rossmann fold oxidoreductase	detoxification	32_07	NC	-0.156	0.723187	1.17063	-1.47769	0.34625	1.56467	0.200417	-2.79692
123145	Putative 60S ribosomal protein L17 RPL17A	ribosome biogenesis	12_01	1	0.68675	1.2955	0.70725	1.49575	0.264	0.242	-0.07175	0.356
123176	Putative 60S ribosomal protein L12 RPL12A	ribosome biogenesis	12_01	1	0.8915	1.582	0.95	1.9595	0.34825	0.4045	0.302	0.56975
123179	Putative GTP cyclohydrolase II	metabolism	01_00	2	-0.578583	-1.17362	-1.11842	-1.52424	-0.73335	-1.1615	-1.06295	-1.55715
123232	Glycoside hydrolase family 12 EGL3/CEL12A	extracellular metabolism	01_25	9	4.896	6.64375	6.41692	6.2265	NA	1.90175	2.42075	3.76925
123251	Putative NADH-quinone oxidoreductase	energy metabolism	02_00	NC	0.601292	1.01295	0.437979	-0.13	1.30394	0.846917	0.11475	-0.1069
123261	Putative Dimeric alpha+beta barrel protein	unknown	0	2	0.0224167	-0.97775	-1.55454	-2.63925	-0.384625	-0.08675	-0.144375	-1.21725
123274	Putative Aldehyde dehydrogenase ALD2	metabolism	01_00	3	-1.33644	-3.74313	-4.19265	-4.13694	-1.2035	-1.39096	-2.34142	-2.3975
123293	Putative ABC transporter	stress response	32_01	7	-0.436167	1.43349	1.4601	0.998155	-0.113042	0.368955	0.707	0.723726
123327	Putative SWI-SNF chromatin remodeling complex protein	transcription	11_00	4	0.1435	-0.67225	-0.857	-1.43175	0.111	-0.0195	-0.426	-0.516
123471	Putative Mitochondrial homocitrate synthase LYS21	amino acid metabolism	01_01	1	0.720583	1.2775	0.671333	1.56875	0.28975	0.09725	0.3225	1.1215
123473	Putative MFS sugar transporter	transported compounds	20_01	8	0.4535	1.206	1.61423	2.57611	0.359	0.536125	1.02819	1.60169
123475	Putative CFEM domain extracellular membrane protein	unclassified	0	6	-0.463494	-0.700725	-0.566225	1.03	-0.811531	-1.43747	-1.95969	-2.70641
123499	Putative HET domain protein	interaction with the environnement	34_00	7	0.195588	0.56857	0.568382	1.15249	-0.2545	-0.0435	0.248806	0.316617
123538	Putative Glycoside hydrolase family 72	extracellular metabolism	01_25	6	0.321708	0.4395	-0.0933333	0.404708	0.0504375	-0.468	-1.07506	-0.601938
123611	Putative Proline permease	transported compounds	20_01	4	-1.19204	-1.19184	-1.08699	-1.83058	-0.338375	NA	-0.369667	-0.17975
123658	Putative Guanylate-binding domain protein	unknown	0	4	0.120419	-0.35156	-0.561232	-1.12187	-0.0490625	-0.2285	-0.248607	-0.291181
123718	Putative Amino acid transporter	transported compounds	20_01	7	-2.83806	-2.80567	0.833028	1.40914	-0.709625	0.514958	1.13363	1.05808
123720	Putative Perixosomal 3-ketoacyl-CoA thiolase	lipid, fatty acid and isoprenoid metabolism	01_06	2	-0.941208	-1.59933	-1.40004	-2.02396	-0.534583	-1.28283	-1.32908	-1.718
123738	Putative Arginase	amino acid metabolism	01_01	2	-1.13508	-2.31575	-1.66362	-1.90558	-0.909625	-0.857	NA	-1.7095
123771	Putative Mitochondrial glutaryl-CoA dehydrogenase precursor	lipid, fatty acid and isoprenoid metabolism	01_06	2	-0.4785	-1.59794	-1.58019	-1.78894	-0.495667	-0.527875	-1.089	-1.25683
123820	Putative Branched chain amino acid aminotransferase	amino acid metabolism	01_01	4	-0.724667	-1.52008	-1.49746	-1.82042	NA	0.0595	-0.173	-0.3025
123827	Putative Catalase peroxydase	detoxification	32_07	2	-0.88315	-1.39301	-0.676606	-1.38523	-1.00075	-1.00839	-1.00318	-1.46961
123914	Putative Protein of unknown function	unknown	0	5	0.482417	0.478958	0.984354	0.471979	0.306125	0.727167	1.58613	2.16158
123946	Glucose-ribitol dehydrogenase 1 (component of the cellulase regulon) GRD1	metabolism	01_00	4	-0.355167	-0.46875	-0.829	-1.16467	0.141375	-0.256	-0.20275	-0.663375
123967	Hydrophobin HFB3	interaction with the environnement	34_00	8	NA	2.21125	NA	4.1795	1.1945	0.80375	0.41775	0.5535
123978	Putative Alcohol oxidase AOD1	detoxification	32_07	3	0.0736786	-2.04211	-3.41415	-5.23913	-0.0385	-0.44575	-1.17074	-1.36218
123992	Endoglucanase Swollenin SWO1	extracellular metabolism	01_25	9	2.85493	4.42233	4.94921	5.56042	2.92125	3.02712	4.2895	4.9195
124010	Putative 60S ribosomal protein L13a RPL16A	ribosome biogenesis	12_01	1	0.5455	1.24362	0.73825	1.32288	0.3615	0.178375	-0.040625	0.209375
124016	Glycoside hydrolase family 36 AGL2	extracellular metabolism	01_25	6	-0.468917	0.0123938	1.57692	0.409025	-0.530625	-0.96675	-0.9276	-0.640587
124031	Putative 20S proteasome alpha 3 subunit PRE9	protein/peptide degradation	14_13	4	-0.5405	-0.5825	-0.45075	-1.008	-0.58475	NA	-0.40825	-0.80025
124051	Putative Secreted serine peptidase	extracellular protein degradation	01_25_03	3	-1.33596	-3.13139	-1.74257	-3.06707	-0.530188	-0.811875	-1.09438	-1.663
124110	Putative 60S ribosomal protein L17a RPL8A	ribosome biogenesis	12_01	1	0.871812	1.427	0.814875	1.59065	0.247667	-0.03425	-0.0403333	0.373583
124113	Putative GPCR PTH11 type receptor	Cellular communication, signal transduction	30_00	1	0.60405	1.1015	0.486875	0.549833	NA	NA	0.317625	0.480417
124115	Putative Phosphoenolpyruvate carboxykinase PCK1 / AcuF	gluconeogenesis	02_01	3	-0.860333	-1.80421	-1.92279	-2.50679	-0.18465	-0.3981	-0.9455	-1.12705
124136	Putative Oxidoreductase	metabolism	01_00	4	-0.1655	-0.70375	-0.8665	-1.5065	NA	-0.0075	NA	-0.83975
124282	Putative Glyoxal oxidase	detoxification	32_07	NC	1.24577	0.931135	-0.180058	0.9865	-0.184913	-0.479107	-0.961552	-1.00985
