# Supplementary material for: Kinetic transcriptome analysis reveals an essentially intact induction system in a cellulase hyper-producer Trichoderma reesei strain
Source: Biotechnol Biofuels. 2014 Dec 12;7:173. doi: 10.1186/s13068-014-0173-z (PMC4279801; doi:10.1186/s13068-014-0173-z)
Supplement: Additional file 6: Table S3. — Gene expression values for all transcripts from NG 14 and RUT C30 cultures at T0. Samples from T0 (before lactose induction) from NG 14 and RUT C30 were compared by RNA-seq. The relative transcript abundance was measured in reads per kilobase of exon per million mapped sequence reads (RPKM). The log2 ratio of the RPKM values between RUT C30 and NG 14 were used to identify differentially expressed genes. [file 13068_2014_173_MOESM6_ESM.xls]

## Sheet: Run24
		Reads count								Reads count / lenght								Reads Per Kb (lenght) and Per Million kb (Total reads)
ID	length	RutC30_T0	RutC30_T1	RutC30_T6	RutC30_T24	NG14_T0	NG14_T1	NG14_T6	NG14_T24	RutC30_T0	RutC30_T1	RutC30_T6	RutC30_T24	NG14_T0	NG14_T1	NG14_T6	NG14_T24	RutC30_T0	RutC30_T1	RutC30_T6	RutC30_T24	NG14_T0	NG14_T1	NG14_T6	NG14_T24
1673	804	284	279	364	957	12	22	167	265	0.353234	0.982394	1.30466	2.62912	0.0125392	1.83333	7.59091	1.58683	0.0158522	0.0408938	0.032459	0.0536371	0.0165475	1.64482	0.520248	0.105147
1679	873	124	164	218	306	8	6	97	99	0.142039	1.32258	1.32927	1.40367	0.0261438	0.75	16.1667	1.02062	0.00637434	0.0550546	0.0330713	0.0286365	0.0345011	0.672879	1.10799	0.0676288
1683	4758	3837	4156	5836	5487	112	181	2150	2044	0.806431	1.08314	1.40423	0.940199	0.0204119	1.61607	11.8785	0.950698	0.0361906	0.0450874	0.0349364	0.0191811	0.0269369	1.44989	0.814097	0.0629957
1692	639	783	574	789	550	35	31	258	305	1.22535	0.733078	1.37456	0.697085	0.0636364	0.885714	8.32258	1.18217	0.0549907	0.0305156	0.0341982	0.0142213	0.0839788	0.794638	0.570393	0.0783337
1702	3153	966	1244	2140	2111	24	43	682	917	0.306375	1.28778	1.72026	0.986449	0.011369	1.79167	15.8605	1.34457	0.0137493	0.0536061	0.0427988	0.0201247	0.0150033	1.60743	1.08701	0.089095
1735	1035	257	240	374	395	9	12	198	218	0.248309	0.933852	1.55833	1.05615	0.0227848	1.33333	16.5	1.10101	0.0111435	0.0388731	0.0387702	0.0215467	0.0300684	1.19623	1.13084	0.0729558
1737	1152	352	353	540	567	9	26	197	204	0.305556	1.00284	1.52975	1.05	0.015873	2.88889	7.57692	1.03553	0.0137125	0.0417449	0.038059	0.0214212	0.0209471	2.59183	0.519289	0.0686171
1751	1899	11937	17895	32072	21660	159	335	5725	4858	6.28594	1.49912	1.79223	0.675355	0.00734072	2.10692	17.0896	0.848559	0.282097	0.0624033	0.0445895	0.013778	0.00968731	1.89027	1.17124	0.0562277
1766	1236	785	1170	1809	2206	27	53	861	696	0.635113	1.49045	1.54615	1.21946	0.0122393	1.96296	16.2453	0.808362	0.0285023	0.0620422	0.0384672	0.0248783	0.0161519	1.76112	1.11338	0.0535642
1777	513	2493	1329	1905	1507	48	69	904	588	4.85965	0.533093	1.43341	0.791076	0.0318514	1.4375	13.1014	0.650442	0.218089	0.0221908	0.0356622	0.0161389	0.0420332	1.28969	0.897916	0.0431
1818	486	46072	47120	89220	121574	117	631	5877	8048	94.7984	1.02275	1.89346	1.36263	0.000962377	5.39316	9.31379	1.36941	4.25431	0.0425735	0.047108	0.0277992	0.00127002	4.8386	0.638326	0.0907404
1847	3576	2306	2872	3531	4495	125	186	2293	2052	0.644855	1.24545	1.22946	1.27301	0.0278087	1.488	12.328	0.894898	0.0289394	0.0518437	0.030588	0.0259709	0.0366982	1.33499	0.844904	0.0592982
1857	1278	1086	948	1148	686	6	20	286	230	0.849765	0.872928	1.21097	0.597561	0.00874636	3.33333	14.3	0.804196	0.0381353	0.036337	0.0301281	0.0121909	0.0115423	2.99057	0.98006	0.0532881
1879	3426	1095	2353	3040	4631	107	145	1385	1692	0.319615	2.14886	1.29197	1.52336	0.0231052	1.35514	9.55172	1.22166	0.0143435	0.0894497	0.0321432	0.0310782	0.0304911	1.21579	0.654633	0.0809504
1885	1899	6860	5379	2782	2869	896	362	1432	1164	3.61243	0.784111	0.517197	1.03127	0.312304	0.404018	3.9558	0.812849	0.162116	0.0326399	0.0128675	0.0210391	0.412137	0.362474	0.271113	0.0538615
1912	819	1055	1421	1826	1812	18	42	502	478	1.28816	1.34692	1.28501	0.992333	0.00993377	2.33333	11.9524	0.952191	0.0578091	0.0560677	0.0319702	0.0202447	0.0131093	2.0934	0.819164	0.0630946
1925	1107	11403	20634	23961	15187	160	268	4437	2648	10.3008	1.80952	1.16124	0.633822	0.0105353	1.675	16.556	0.5968	0.462274	0.0753244	0.0288908	0.0129307	0.0139031	1.50276	1.13467	0.0395455
1927	639	139	33	154	548	0	1	10	45	0.217527	0.23741	4.66667	3.55844	0	#DIV/0!	10	4.5	0.00976207	0.00988258	0.116103	0.0725962	0	#DIV/0!	0.685356	0.298182
1935	2697	1991	4301	5335	6936	116	154	2167	2343	0.738228	2.16022	1.24041	1.30009	0.0167243	1.32759	14.0714	1.08122	0.0331298	0.0899227	0.0308605	0.0265234	0.0220706	1.19107	0.964394	0.0716443
1941	879	66	45	47	38	5	5	66	43	0.0750853	0.681818	1.04444	0.808511	0.131579	1	13.2	0.651515	0.00336964	0.0283818	0.025985	0.0164945	0.17364	0.897172	0.90467	0.0431711
1947	318	901	713	1369	1567	10	24	217	190	2.83333	0.791343	1.92006	1.14463	0.00638162	2.4	9.04167	0.875576	0.127153	0.0329409	0.0477696	0.0233518	0.00842161	2.15321	0.619676	0.0580179
1949	636	194	104	166	196	7	7	81	81	0.305031	0.536082	1.59615	1.18072	0.0357143	1	11.5714	1	0.013689	0.0223153	0.0397112	0.0240881	0.047131	0.897172	0.793055	0.0662626
1958	900	562	532	616	477	41	25	382	275	0.624444	0.946619	1.15789	0.774351	0.0859539	0.609756	15.28	0.719895	0.0280235	0.0394046	0.0288076	0.0157976	0.11343	0.547056	1.04722	0.0477021
1959	831	58	59	54	73	4	2	34	50	0.0697954	1.01724	0.915254	1.35185	0.0547945	0.5	17	1.47059	0.00313224	0.0423443	0.0227709	0.0275793	0.0723105	0.448586	1.16511	0.097445
1960	855	425	213	374	376	22	11	137	205	0.497076	0.501176	1.75587	1.00535	0.0585106	0.5	12.4545	1.49635	0.0223075	0.0208623	0.0436848	0.0205102	0.0772146	0.448586	0.85358	0.099152
1977	2760	2020	2037	3494	4801	76	97	1369	1511	0.731884	1.00842	1.71527	1.37407	0.01583	1.27632	14.1134	1.10373	0.0328451	0.0419769	0.0426746	0.0280326	0.0208904	1.14508	0.967271	0.0731357
1983	606	662	490	640	743	18	12	145	202	1.09241	0.740181	1.30612	1.16094	0.0242261	0.666667	12.0833	1.3931	0.0490245	0.0308112	0.0324954	0.0236844	0.0319704	0.598115	0.828139	0.0923106
1992	627	110	102	97	113	3	4	22	36	0.175439	0.927273	0.95098	1.16495	0.0265487	1.33333	5.5	1.63636	0.00787323	0.0385992	0.0236597	0.0237663	0.0350354	1.19623	0.376946	0.10843
1993	1350	533	631	763	1091	21	34	303	509	0.394815	1.18386	1.20919	1.42988	0.0192484	1.61905	8.91176	1.67987	0.0177183	0.0492803	0.0300838	0.0291712	0.0254015	1.45256	0.610773	0.111312
1997	2202	1097	1138	1381	1469	18	54	464	411	0.498183	1.03737	1.21353	1.06372	0.0122532	3	8.59259	0.885776	0.0223572	0.0431824	0.0301918	0.0217011	0.0161702	2.69152	0.588899	0.0586938
1999	312	2831	1236	1770	1100	22	25	418	255	9.07372	0.436595	1.43204	0.621469	0.02	1.13636	16.72	0.610048	0.407205	0.018174	0.0356281	0.0126787	0.0263933	1.01951	1.14592	0.0404233
2015	570	249	143	185	114	1	5	37	21	0.436842	0.574297	1.29371	0.616216	0.00877193	5	7.4	0.567568	0.0196044	0.023906	0.0321865	0.0125715	0.011576	4.48586	0.507164	0.0376085
2033	1428	1	11	2	0	1	3	5	6	0.00070028	11	0.181818	0	#DIV/0!	3	1.66667	1.2	3.14268e-05	0.457893	0.00452351	0	#DIV/0!	2.69152	0.114226	0.0795151
2036	972	786	89	17	77	3	324	2	0	0.808642	0.113232	0.191011	4.52941	0.038961	108	0.00617284	0	0.0362898	0.00471345	0.00475222	0.0924051	0.0514156	96.8946	0.000423059	0
2038	1074	201	389	650	623	1	1	200	189	0.187151	1.93532	1.67095	0.958462	0.00160514	1	200	0.945	0.00839885	0.080561	0.0415721	0.0195537	0.00211825	0.897172	13.7071	0.0626181
2044	1839	347	384	735	950	8	22	184	221	0.18869	1.10663	1.91406	1.29252	0.00842105	2.75	8.36364	1.20109	0.0084679	0.0460652	0.0476205	0.0263688	0.011113	2.46722	0.573207	0.0795871
2050	4758	3510	3909	6523	7896	108	132	1512	2166	0.737705	1.11368	1.66871	1.21049	0.0136778	1.22222	11.4545	1.43254	0.0331063	0.0463585	0.0415164	0.0246953	0.0180502	1.09654	0.785045	0.0949238
2068	1518	2	0	0	5	0	1	2	3	0.00131752	0	#DIV/0!	#DIV/0!	0	#DIV/0!	2	1.5	5.91271e-05	0	#DIV/0!	#DIV/0!	0	#DIV/0!	0.137071	0.0993939
2071	1056	317	686	1084	1154	21	21	299	315	0.300189	2.16404	1.58017	1.06458	0.0181976	1	14.2381	1.05351	0.0134717	0.0900816	0.0393136	0.0217186	0.0240147	0.897172	0.975817	0.0698084
2076	1080	364	193	157	162	2	9	75	40	0.337037	0.53022	0.813472	1.03185	0.0123457	4.5	8.33333	0.533333	0.0151254	0.0220713	0.0202386	0.0210509	0.0162922	4.03728	0.57113	0.03534
2087	1011	440	368	651	671	18	15	249	270	0.435213	0.836364	1.76902	1.03072	0.0268256	0.833333	16.6	1.08434	0.0195312	0.034815	0.044012	0.0210279	0.0354009	0.747644	1.13769	0.071851
2089	1941	45	42	28	18	1	2	21	8	0.0231839	0.933333	0.666667	0.642857	0.0555556	2	10.5	0.380952	0.00104044	0.0388515	0.0165862	0.013115	0.0733148	1.79434	0.719624	0.0252429
2091	2367	4300	3103	3474	3272	133	111	1964	1423	1.81665	0.721628	1.11956	0.941854	0.0406479	0.834586	17.6937	0.724542	0.0815264	0.0300389	0.0278539	0.0192149	0.0536417	0.748768	1.21265	0.04801
2095	3318	1878	2013	2064	3008	108	161	1239	1290	0.566004	1.07188	1.02534	1.45736	0.0359043	1.49074	7.69565	1.04116	0.0254008	0.0446189	0.0255096	0.0297319	0.0473817	1.33745	0.527426	0.0689901
2096	2025	251	192	233	246	11	11	216	125	0.123951	0.76494	1.21354	1.05579	0.0447154	1	19.6364	0.578704	0.00556259	0.0318419	0.0301921	0.0215394	0.0590095	0.897172	1.34579	0.0383464
2100	501	2939	3224	5017	3094	50	168	2687	1667	5.86627	1.09697	1.55614	0.616703	0.0161603	3.36	15.994	0.620394	0.263263	0.0456632	0.0387157	0.0125814	0.0213262	3.0145	1.09616	0.0411089
2108	3624	2651	3064	3482	3313	93	146	1700	1492	0.731512	1.15579	1.13642	0.951465	0.0280712	1.56989	11.6438	0.877647	0.0328284	0.0481116	0.0282734	0.019411	0.0370447	1.40846	0.798018	0.0581552
2125	1467	1441	1157	1355	1260	84	101	1089	800	0.982277	0.802915	1.17113	0.929889	0.0666667	1.20238	10.7822	0.734619	0.0440821	0.0334226	0.0291369	0.0189708	0.0879778	1.07874	0.738963	0.0486777
2148	2655	1290	1214	1607	1764	125	111	1912	1549	0.485876	0.941085	1.32372	1.0977	0.0708617	0.888	17.2252	0.810146	0.0218049	0.0391742	0.0329333	0.0223943	0.0935138	0.796689	1.18054	0.0536824
2173	1980	167	312	273	346	12	15	229	185	0.0843434	1.86826	0.875	1.2674	0.0346821	1.25	15.2667	0.80786	0.00378512	0.0777695	0.0217694	0.0258564	0.0457688	1.12147	1.04631	0.0535309
2185	705	45	56	86	122	4	2	37	30	0.0638298	1.24444	1.53571	1.4186	0.0327869	0.5	18.5	0.810811	0.00286452	0.051802	0.0382075	0.0289411	0.0432678	0.448586	1.26791	0.0537264
2186	624	923	838	781	723	28	33	263	277	1.47917	0.907909	0.931981	0.925736	0.0387275	1.17857	7.9697	1.05323	0.0663812	0.0377932	0.023187	0.0188861	0.0511074	1.05738	0.546208	0.0697899
2200	906	14	5	4	6	0	0	2	4	0.0154525	0.357143	0.8	1.5	0	#DIV/0!	#DIV/0!	2	0.00069347	0.0148666	0.0199034	0.0306017	0	#DIV/0!	#DIV/0!	0.132525
2211	2076	268	938	1590	1996	6	21	623	653	0.129094	3.5	1.6951	1.25535	0.00300601	3.5	29.6667	1.04815	0.00579343	0.145693	0.0421728	0.0256105	0.00396693	3.1401	2.03322	0.0694534
2223	942	437	614	1106	1290	13	20	370	380	0.463907	1.40503	1.8013	1.16637	0.0100775	1.53846	18.5	1.02703	0.0208189	0.0584868	0.0448151	0.0237952	0.013299	1.38027	1.26791	0.0680535
2231	366	1023	673	759	651	43	59	462	246	2.79508	0.657869	1.12779	0.857708	0.0660522	1.37209	7.83051	0.532468	0.125436	0.0273849	0.0280585	0.0174982	0.0871669	1.231	0.536669	0.0352827
2241	1842	1022	997	1446	1701	56	53	866	721	0.554832	0.975538	1.45035	1.17635	0.0329218	0.946429	16.3396	0.832564	0.0248994	0.0406084	0.0360837	0.0239988	0.0434458	0.84911	1.11985	0.0551678
2250	561	93	125	127	150	5	3	54	50	0.165775	1.34409	1.016	1.1811	0.0333333	0.6	18	0.925926	0.00743957	0.0559498	0.0252774	0.0240958	0.0439889	0.538303	1.23364	0.0613542
2268	3396	2594	2212	2173	2107	99	162	1441	1235	0.76384	0.852737	0.982369	0.969627	0.0469862	1.63636	8.89506	0.857044	0.0342792	0.0354966	0.0244406	0.0197815	0.0620062	1.4681	0.609629	0.0567899
2269	3543	4750	3768	4279	3569	210	346	2749	2402	1.34067	0.793263	1.13562	0.834073	0.05884	1.64762	7.94509	0.873772	0.0601659	0.0330209	0.0282533	0.017016	0.0776492	1.4782	0.544522	0.0578984
2316	783	2347	704	1135	506	25	29	771	396	2.99745	0.299957	1.61222	0.445815	0.0494071	1.16	26.5862	0.513619	0.134518	0.0124862	0.0401108	0.00909513	0.0652009	1.04072	1.8221	0.0340337
2319	828	306	299	372	407	11	11	179	180	0.369565	0.977124	1.24415	1.09409	0.027027	1	16.2727	1.00559	0.0165851	0.0406744	0.0309535	0.0223206	0.0356667	0.897172	1.11526	0.0666328
2322	1053	237	370	349	261	15	15	132	101	0.225071	1.56118	0.943243	0.747851	0.0574713	1	8.8	0.765152	0.0101006	0.0649867	0.0234672	0.015257	0.0758429	0.897172	0.603114	0.0507009
2343	621	35	34	80	130	7	7	122	322	0.0563607	0.971429	2.35294	1.625	0.0538462	1	17.4286	2.63934	0.00252932	0.0404373	0.0585395	0.0331518	0.071059	0.897172	1.19448	0.17489
2348	663	187	114	240	288	5	12	101	118	0.282051	0.609626	2.10526	1.2	0.0173611	2.4	8.41667	1.16832	0.0126577	0.0253767	0.0523775	0.0244814	0.0229109	2.15321	0.576842	0.0774157
2358	606	554	315	532	665	26	23	212	186	0.914191	0.568592	1.68889	1.25	0.0390977	0.884615	9.21739	0.877358	0.0410266	0.0236686	0.0420184	0.0255014	0.051596	0.793652	0.63172	0.058136
2362	1074	27	11	12	24	2	0	23	15	0.0251397	0.407407	1.09091	2	0.0833333	0	#DIV/0!	0.652174	0.0011282	0.016959	0.027141	0.0408023	0.109972	0	#DIV/0!	0.0432147
2365	1224	457	516	668	596	28	29	345	374	0.373366	1.1291	1.29457	0.892216	0.0469799	1.03571	11.8966	1.08406	0.0167557	0.0470007	0.0322081	0.0182022	0.0619978	0.929214	0.815338	0.0718325
2369	2649	231	283	250	202	14	23	202	151	0.0872027	1.22511	0.883392	0.808	0.0693069	1.64286	8.78261	0.747525	0.00391343	0.0509971	0.0219782	0.0164841	0.0914621	1.47393	0.601922	0.0495329
2373	747	229	221	322	269	5	21	160	231	0.30656	0.965066	1.45701	0.835404	0.0185874	4.2	7.61905	1.44375	0.0137576	0.0401724	0.0362495	0.0170432	0.0245291	3.76812	0.522176	0.0956666
2374	2241	1042	1141	1355	1975	62	80	908	1039	0.464971	1.09501	1.18755	1.45756	0.0313924	1.29032	11.35	1.14427	0.0208667	0.0455815	0.0295455	0.029736	0.0414275	1.15764	0.777879	0.0758225
2384	1494	639	513	769	1014	18	35	364	419	0.427711	0.802817	1.49903	1.3186	0.0177515	1.94444	10.4	1.1511	0.0191946	0.0334186	0.0372947	0.0269008	0.023426	1.7445	0.712771	0.0762748
2392	2649	15175	6276	4146	5302	608	562	3249	2590	5.72858	0.413575	0.660612	1.27882	0.114674	0.924342	5.78114	0.797168	0.257084	0.0172157	0.0164356	0.0260894	0.151331	0.829294	0.396214	0.0528224
2399	1017	134	151	149	132	3	2	35	33	0.13176	1.12687	0.986755	0.885906	0.0227273	0.666667	17.5	0.942857	0.00591305	0.0469076	0.0245498	0.0180735	0.0299924	0.598115	1.19937	0.0624761
2433	855	711	395	691	484	64	49	909	564	0.831579	0.555556	1.74937	0.700434	0.132231	0.765625	18.551	0.620462	0.0373191	0.0231259	0.043523	0.0142897	0.174501	0.686898	1.27141	0.0411134
2439	609	882	606	810	955	24	23	271	376	1.44828	0.687075	1.33663	1.17901	0.0251309	0.958333	11.7826	1.38745	0.0649949	0.0286006	0.0332545	0.0240532	0.0331644	0.85979	0.807529	0.0919363
2441	1869	464	642	920	1273	23	18	364	430	0.248261	1.38362	1.43302	1.3837	0.0180676	0.782609	20.2222	1.18132	0.0111413	0.0575954	0.0356526	0.028229	0.0238432	0.702135	1.38594	0.0782772
2451	612	2582	2525	3228	2638	96	104	1191	1008	4.21895	0.977924	1.27842	0.817224	0.0363912	1.08333	11.4519	0.846348	0.189336	0.0407077	0.0318061	0.0166723	0.0480243	0.971937	0.784865	0.0560812
2474	2676	2012	2112	2771	3324	104	151	2115	1863	0.751868	1.0497	1.31203	1.19957	0.0312876	1.45192	14.0066	0.880851	0.0337419	0.0436955	0.0326423	0.0244725	0.0412892	1.30263	0.959953	0.0583675
2476	771	3531	2793	4235	3769	174	195	1947	1919	4.57977	0.790994	1.51629	0.889965	0.0461661	1.12069	9.98462	0.985619	0.205528	0.0329264	0.0377242	0.0181563	0.0609239	1.00545	0.684302	0.0653096
2489	708	657	844	793	755	13	22	268	101	0.927966	1.28463	0.939573	0.952081	0.0172185	1.69231	12.1818	0.376866	0.0416447	0.0534747	0.0233759	0.0194235	0.0227227	1.51829	0.834889	0.0249721
2492	1026	502	255	398	347	13	16	300	160	0.489279	0.507968	1.56078	0.871859	0.037464	1.23077	18.75	0.533333	0.0219576	0.021145	0.0388312	0.0177869	0.04944	1.10421	1.28504	0.03534
2499	852	443	193	268	84	8	13	183	105	0.519953	0.435666	1.3886	0.313433	0.0952381	1.625	14.0769	0.57377	0.0233342	0.0181353	0.0345474	0.00639439	0.125683	1.45791	0.964771	0.0380195
2501	846	2743	2219	2112	2235	83	157	807	765	3.24232	0.808968	0.95178	1.05824	0.0371365	1.89157	5.14013	0.947955	0.145507	0.0336746	0.0236796	0.0215893	0.0490078	1.69706	0.352282	0.062814
2508	1590	5175	4809	5495	5279	227	231	3204	2533	3.25472	0.929275	1.14265	0.960692	0.0430006	1.01762	13.8701	0.790574	0.146063	0.0386826	0.0284283	0.0195992	0.0567464	0.912982	0.950598	0.0523855
2517	1263	7	9	0	0	0	0	11	14	0.00554236	1.28571	0	#DIV/0!	#DIV/0!	#DIV/0!	#DIV/0!	1.27273	0.000248727	0.0535199	0	#DIV/0!	#DIV/0!	#DIV/0!	#DIV/0!	0.0843342
2521	1080	615	432	323	327	13	17	166	105	0.569444	0.702439	0.747685	1.01238	0.0397554	1.30769	9.76471	0.63253	0.0255552	0.0292402	0.0186019	0.0206538	0.0524638	1.17323	0.66923	0.0419131
2529	297	322	175	293	344	8	13	96	182	1.08418	0.543478	1.67429	1.17406	0.0232558	1.625	7.38462	1.89583	0.048655	0.0226232	0.041655	0.0239522	0.0306899	1.45791	0.506109	0.125623
2537	597	2663	2189	2764	3075	133	136	1010	1131	4.46064	0.822005	1.26268	1.11252	0.043252	1.02256	7.42647	1.1198	0.200182	0.0342173	0.0314145	0.0226966	0.0570783	0.917409	0.508978	0.074201
2540	1593	22	26	17	21	0	3	14	10	0.0138104	1.18182	0.653846	1.23529	0	#DIV/0!	4.66667	0.714286	0.000619776	0.0491951	0.0162672	0.0252014	0	#DIV/0!	0.319833	0.0473304
2558	984	477	396	627	530	11	18	182	206	0.484756	0.830189	1.58333	0.845295	0.0207547	1.63636	10.1111	1.13187	0.0217546	0.0345579	0.0393922	0.017245	0.0273893	1.4681	0.692971	0.0750005
2561	2052	1422	1063	1486	1958	67	83	1055	997	0.692982	0.747539	1.39793	1.31763	0.0342186	1.23881	12.7108	0.945024	0.0310993	0.0311175	0.0347795	0.0268812	0.0451571	1.11142	0.871146	0.0626197
2568	2376	1340	1317	1586	1760	42	43	645	627	0.563973	0.982836	1.20425	1.10971	0.0238636	1.02381	15	0.972093	0.0253097	0.0409121	0.0299609	0.0226393	0.0314921	0.918534	1.02803	0.0644134
2570	846	6	7	19	9	2	2	35	7	0.0070922	1.16667	2.71429	0.473684	0.222222	1	17.5	0.2	0.00031828	0.0485644	0.0675295	0.0096637	0.293259	0.897172	1.19937	0.0132525
2574	1287	6396	3370	5450	3053	189	175	1653	1415	4.9697	0.526892	1.61721	0.560183	0.0619063	0.925926	9.44571	0.856019	0.223027	0.0219327	0.0402351	0.0114284	0.0816957	0.830715	0.647368	0.056722
2583	717	71	45	56	146	3	4	39	68	0.0990237	0.633803	1.24444	2.60714	0.0205479	1.33333	9.75	1.74359	0.00444393	0.0263831	0.0309609	0.0531887	0.0271164	1.19623	0.668222	0.115535
2591	843	200	194	296	458	4	13	101	171	0.237248	0.97	1.52577	1.5473	0.00873362	3.25	7.76923	1.69307	0.0106471	0.0403778	0.0379602	0.0315666	0.0115255	2.91581	0.532469	0.112187
2599	477	440	505	824	1242	14	15	375	262	0.922432	1.14773	1.63168	1.50728	0.0112721	1.07143	25	0.698667	0.0413964	0.047776	0.0405951	0.0307503	0.0148755	0.961256	1.71339	0.0462955
2629	432	1142	742	965	1344	14	20	372	305	2.64352	0.649737	1.30054	1.39275	0.0104167	1.42857	18.6	0.819892	0.118634	0.0270464	0.0323565	0.0284136	0.0137465	1.28167	1.27476	0.0543282
2634	1446	609	646	1349	2384	13	40	297	641	0.421162	1.06076	2.08824	1.76723	0.00545302	3.07692	7.425	2.15825	0.0189007	0.0441557	0.0519538	0.0360536	0.00719617	2.76053	0.508877	0.143011
2648	1911	4074	3293	7958	6524	23	101	584	752	2.13187	0.808297	2.41664	0.819804	0.00352544	4.3913	5.78218	1.28767	0.0956728	0.0336466	0.0601243	0.0167249	0.00465241	3.93976	0.396285	0.0853244
2660	1092	5822	4652	5229	4026	219	214	2382	1659	5.3315	0.799038	1.12403	0.769937	0.0543964	0.977169	11.1308	0.696474	0.239264	0.0332613	0.0279651	0.0157076	0.0717852	0.876689	0.762859	0.0461501
2662	2031	2443	4078	5703	6478	109	148	2164	2103	1.20286	1.66926	1.39848	1.13589	0.0168262	1.3578	14.6216	0.971811	0.0539811	0.0694856	0.0347932	0.0231735	0.022205	1.21818	1.0021	0.0643947
2666	2778	1906	2564	3314	3668	84	107	1798	1736	0.686105	1.34523	1.29251	1.10682	0.0229008	1.27381	16.8037	0.965517	0.0307906	0.0559972	0.0321568	0.0225804	0.0302214	1.14283	1.15165	0.0639777
2676	381	3992	3920	4772	4596	151	133	1678	1652	10.4777	0.981964	1.21735	0.963118	0.0328547	0.880795	12.6165	0.984505	0.470212	0.0408758	0.0302867	0.0196487	0.0433572	0.790225	0.864683	0.0652359
2687	2175	2255	2367	12357	4610	111	135	2005	1226	1.03678	1.04967	5.22053	0.373068	0.0240781	1.21622	14.8519	0.611471	0.0465281	0.0436941	0.129883	0.00761101	0.0317751	1.09116	1.01788	0.0405177
2698	588	4191	2744	3626	1802	71	72	1475	799	7.12755	0.654736	1.32143	0.496966	0.0394007	1.01408	20.4861	0.541695	0.319866	0.0272545	0.0328762	0.0101387	0.0519958	0.909809	1.40403	0.0358941
2703	1197	469	264	271	442	37	27	157	232	0.391813	0.5629	1.02652	1.631	0.0837104	0.72973	5.81481	1.47771	0.0175836	0.0234316	0.025539	0.0332742	0.11047	0.654693	0.398522	0.0979167
2707	2643	1230	1692	1559	1519	99	81	1013	984	0.46538	1.37561	0.921395	0.974343	0.0651745	0.818182	12.5062	0.971372	0.0208851	0.057262	0.0229237	0.0198777	0.0860086	0.73405	0.857118	0.0643656
2716	1221	203	181	665	590	3	3	86	127	0.166257	0.891626	3.67403	0.887218	0.00508475	1	28.6667	1.47674	0.00746119	0.0371154	0.0914074	0.0181003	0.00671017	0.897172	1.96469	0.0978529
2721	1110	1345	1084	1867	1518	42	43	507	453	1.21171	0.805948	1.72232	0.813069	0.027668	1.02381	11.7907	0.893491	0.0543785	0.0335489	0.0428502	0.0165875	0.0365125	0.918534	0.808083	0.059205
2730	1392	339	496	675	751	8	13	141	199	0.243534	1.46313	1.36089	1.11259	0.0106525	1.625	10.8462	1.41135	0.0109292	0.060905	0.0338579	0.0226982	0.0140577	1.45791	0.743348	0.0935195
2735	1479	460	370	457	559	12	14	176	142	0.311021	0.804348	1.23514	1.22319	0.0214669	1.16667	12.5714	0.806818	0.0139578	0.0334823	0.0307293	0.0249546	0.0283292	1.0467	0.861591	0.0534619
2745	1407	5164	4173	8076	4449	100	105	1467	1083	3.67022	0.808095	1.9353	0.550892	0.022477	1.05	13.9714	0.738241	0.16471	0.0336382	0.0481489	0.0112388	0.0296621	0.942031	0.957541	0.0489178
2759	5598	6993	7185	9075	7817	322	366	4707	3776	1.2492	1.02746	1.26305	0.861377	0.0411923	1.13665	12.8607	0.802209	0.0560607	0.0427695	0.0314237	0.0175731	0.0543601	1.01977	0.881413	0.0531565
2776	390	166	113	133	206	6	5	76	100	0.425641	0.680723	1.17699	1.54887	0.0291262	0.833333	15.2	1.31579	0.0191017	0.0283362	0.0292827	0.0315988	0.0384369	0.747644	1.04174	0.0871876
2790	1623	1390	1607	1774	1151	45	70	901	529	0.856439	1.15612	1.10392	0.648816	0.0390964	1.55556	12.8714	0.587125	0.0384348	0.0481252	0.0274648	0.0132366	0.0515943	1.3956	0.882152	0.0389044
2826	3114	275	320	377	405	10	15	180	167	0.0883109	1.16364	1.17813	1.07427	0.0246914	1.5	12	0.927778	0.00396316	0.0484382	0.0293109	0.0219163	0.0325844	1.34576	0.822428	0.0614769
2829	2844	1765	1711	1859	1689	58	97	1051	992	0.620605	0.969405	1.0865	0.908553	0.0343398	1.67241	10.8351	0.943863	0.0278511	0.0403531	0.0270313	0.0185355	0.0453172	1.50044	0.742587	0.0625428
2830	621	1000	918	984	785	32	26	348	364	1.61031	0.918	1.0719	0.797764	0.0407643	0.8125	13.3846	1.04598	0.0722664	0.0382132	0.026668	0.0162753	0.0537953	0.728953	0.917323	0.0693091
2835	1563	1193	837	1281	1096	56	51	659	569	0.763276	0.701593	1.53047	0.855582	0.0510949	0.910714	12.9216	0.863429	0.0342539	0.0292049	0.0380769	0.0174548	0.0674282	0.817068	0.885588	0.0572131
2837	549	337	375	497	367	14	22	158	118	0.613843	1.11276	1.32533	0.738431	0.0381471	1.57143	7.18182	0.746835	0.0275477	0.0463204	0.0329734	0.0150648	0.0503415	1.40984	0.49221	0.0494872
2845	1065	1431	1705	3230	3632	93	91	1563	1443	1.34366	1.19147	1.89443	1.12446	0.0256057	0.978495	17.1758	0.923225	0.0603001	0.049597	0.047132	0.0229402	0.033791	0.877878	1.17716	0.0611752
2852	546	99	18	34	27	6	1	53	177	0.181319	0.181818	1.88889	0.794118	0.222222	0.166667	53	3.33962	0.00813712	0.00756848	0.0469942	0.0162009	0.293259	0.149529	3.63239	0.221292
2869	1911	2010	1981	2508	2620	77	109	1272	1102	1.05181	0.985572	1.26603	1.04466	0.0293893	1.41558	11.6697	0.866352	0.0472023	0.041026	0.0314979	0.0213122	0.0387841	1.27002	0.799792	0.0574067
2902	954	484	218	190	128	11	15	109	108	0.507338	0.450413	0.87156	0.673684	0.0859375	1.36364	7.26667	0.990826	0.022768	0.0187492	0.0216838	0.0137439	0.113409	1.22342	0.498026	0.0656547
2912	936	694	792	1119	850	16	28	388	370	0.741453	1.14121	1.41288	0.759607	0.0188235	1.75	13.8571	0.953608	0.0332745	0.0475047	0.0351514	0.0154968	0.0248408	1.57005	0.949708	0.0631885
2916	783	727	611	814	919	29	38	398	432	0.92848	0.84044	1.33224	1.12899	0.031556	1.31034	10.4737	1.08543	0.0416678	0.0349847	0.0331452	0.0230327	0.0416435	1.17561	0.717821	0.0719232
2956	11988	16616	15695	20965	18916	756	903	12630	8658	1.38605	0.944571	1.33578	0.902266	0.0399662	1.19444	13.9867	0.685511	0.0622025	0.0393193	0.0332332	0.0184072	0.052742	1.07162	0.958588	0.0454237
2981	963	1054	1244	949	746	37	38	477	319	1.0945	1.18027	0.762862	0.786091	0.0495979	1.02703	12.5526	0.668763	0.0491182	0.0491305	0.0189795	0.0160371	0.0654526	0.92142	0.860303	0.044314
2987	2097	2300	2993	3741	4153	104	154	1943	1729	1.0968	1.3013	1.24992	1.11013	0.0250421	1.48077	12.6169	0.889861	0.0492218	0.0541689	0.031097	0.0226479	0.0330473	1.32851	0.864706	0.0589645
3001	1674	1199	1216	2013	1846	44	48	734	758	0.716249	1.01418	1.65543	0.917039	0.0238353	1.09091	15.2917	1.0327	0.0321434	0.0422168	0.0411859	0.0187086	0.0314547	0.978734	1.04802	0.0684292
3007	252	13763	11912	12957	11998	373	687	5500	4198	54.6151	0.865509	1.08773	0.925986	0.0310885	1.84182	8.00582	0.763273	2.45098	0.0360282	0.0270619	0.0188912	0.0410265	1.65243	0.548684	0.0505764
3027	2457	325	307	322	371	18	18	289	263	0.132275	0.944615	1.04886	1.15217	0.0485175	1	16.0556	0.910035	0.00593617	0.0393211	0.0260949	0.0235057	0.064027	0.897172	1.10038	0.0603012
3043	795	0	0	0	0	0	0	0	0	0	#DIV/0!	#DIV/0!	#DIV/0!	#DIV/0!	#DIV/0!	#DIV/0!	#DIV/0!	0	#DIV/0!	#DIV/0!	#DIV/0!	#DIV/0!	#DIV/0!	#DIV/0!	#DIV/0!
3049	1023	901	910	462	325	19	36	289	135	0.880743	1.00999	0.507692	0.703463	0.0584615	1.89474	8.02778	0.467128	0.0395255	0.0420424	0.012631	0.0143514	0.0771498	1.69991	0.550189	0.0309531
3055	819	872	174	90	83	2	2	83	33	1.06471	0.199541	0.517241	0.922222	0.0240964	1	41.5	0.39759	0.0477816	0.00830623	0.0128686	0.0188144	0.0317992	0.897172	2.84423	0.0263454
3063	2049	3276	2064	1905	1865	74	107	1120	881	1.59883	0.630037	0.922965	0.979003	0.0396783	1.44595	10.4673	0.786607	0.0717513	0.0262263	0.0229627	0.0199728	0.0523621	1.29726	0.717382	0.0521226
3067	1005	1045	901	1639	2463	31	44	544	606	1.0398	0.862201	1.81909	1.50275	0.0125863	1.41935	12.3636	1.11397	0.0466636	0.0358905	0.0452577	0.0306577	0.0166097	1.27341	0.84735	0.0738146
3094	1473	8	8	34	40	0	1	21	42	0.00543109	1	4.25	1.17647	0	#DIV/0!	21	2	0.000243734	0.0416266	0.105737	0.0240013	0	#DIV/0!	1.43925	0.132525
3101	825	756	949	1057	1611	17	15	220	271	0.916364	1.25529	1.1138	1.52412	0.0105525	0.882353	14.6667	1.23182	0.041124	0.0522535	0.0277107	0.0310939	0.0139257	0.791623	1.00519	0.0816234
3121	1506	32	19	4	8	1	0	0	0	0.0212483	0.59375	0.210526	2	0.125	0	#DIV/0!	#DIV/0!	0.000953571	0.0247158	0.00523775	0.0408023	0.164958	0	#DIV/0!	#DIV/0!
3129	1086	169	332	243	325	14	15	294	242	0.155617	1.9645	0.731928	1.33745	0.0430769	1.07143	19.6	0.823129	0.00698369	0.0817754	0.0182098	0.0272855	0.0568472	0.961256	1.3433	0.0545427
3196	3234	8092	5592	5257	4414	290	486	3770	2614	2.50216	0.691053	0.940093	0.839642	0.0657	1.67586	7.7572	0.693369	0.112291	0.0287662	0.0233889	0.0171297	0.0867022	1.50354	0.531645	0.0459444
3208	3288	253	303	318	260	33	24	203	208	0.0769465	1.19763	1.0495	0.81761	0.126923	0.727273	8.45833	1.02463	0.00345316	0.0498532	0.0261109	0.0166802	0.167496	0.652489	0.579697	0.0678947
3212	1974	1801	1931	1865	1799	75	117	904	856	0.912361	1.07218	0.965821	0.964611	0.0416898	1.56	7.7265	0.946903	0.0409444	0.0446313	0.0240289	0.0196792	0.0550167	1.39959	0.52954	0.0627442
3262	1335	0	9	2	2	0	0	0	1	0	#DIV/0!	0.222222	1	0	#DIV/0!	#DIV/0!	#DIV/0!	0	#DIV/0!	0.00552873	0.0204011	0	#DIV/0!	#DIV/0!	#DIV/0!
3267	822	629	320	540	456	3	3	30	17	0.765207	0.508744	1.6875	0.844444	0.00657895	1	10	0.566667	0.0343405	0.0211773	0.0419838	0.0172276	0.00868202	0.897172	0.685356	0.0375488
3283	996	39	28	35	14	0	0	20	7	0.0391566	0.717949	1.25	0.4	0	#DIV/0!	#DIV/0!	0.35	0.00175725	0.0298858	0.0310991	0.00816045	0	#DIV/0!	#DIV/0!	0.0231919
3287	978	20	14	14	25	3	2	19	29	0.0204499	0.7	1	1.78571	0.12	0.666667	9.5	1.52632	0.000917739	0.0291386	0.0248793	0.0364306	0.15836	0.598115	0.651089	0.101138
3292	822	129	109	325	193	0	3	85	48	0.156934	0.844961	2.98165	0.593846	0	#DIV/0!	28.3333	0.564706	0.00704281	0.0351729	0.0741814	0.0121151	0	#DIV/0!	1.94184	0.0374189
3310	555	225	227	254	211	8	4	112	107	0.405405	1.00889	1.11894	0.830709	0.0379147	0.5	28	0.955357	0.0181936	0.0419966	0.0278385	0.0169474	0.0500348	0.448586	1.919	0.0633044
3327	1233	1211	1263	2160	3027	99	67	1858	1840	0.982157	1.04294	1.71021	1.40139	0.0327056	0.676768	27.7313	0.990312	0.0440767	0.0434141	0.0425489	0.0285899	0.0431606	0.607177	1.90059	0.0656206
3330	1302	4	5	13	5	0	0	1	4	0.0030722	1.25	2.6	0.384615	0	#DIV/0!	#DIV/0!	4	0.000137872	0.0520333	0.0646862	0.00784659	0	#DIV/0!	#DIV/0!	0.26505
3333	960	242	225	702	255	3	6	160	49	0.252083	0.929752	3.12	0.363248	0.0117647	2	26.6667	0.30625	0.0113129	0.0387024	0.0776234	0.00741067	0.0155255	1.79434	1.82762	0.0202929
3340	966	686	953	1460	2400	56	61	782	717	0.710145	1.38921	1.532	1.64384	0.0233333	1.08929	12.8197	0.91688	0.0318695	0.0578282	0.0381152	0.0335361	0.0307922	0.977277	0.878604	0.0607548
3345	255	294	240	255	366	13	10	128	163	1.15294	0.816327	1.0625	1.43529	0.0355191	0.769231	12.8	1.27344	0.051741	0.0339809	0.0264343	0.0292816	0.0468734	0.690133	0.877256	0.0843812
3350	1122	704	501	511	571	36	40	442	448	0.627451	0.711648	1.01996	1.11742	0.0630473	1.11111	11.05	1.01357	0.0281584	0.0296235	0.0253759	0.0227966	0.0832014	0.996858	0.757319	0.0671621
3351	843	233	198	292	342	9	7	109	141	0.276394	0.849785	1.47475	1.17123	0.0263158	0.777778	15.5714	1.29358	0.0124038	0.0353737	0.0366907	0.0238945	0.0347281	0.697801	1.0672	0.0857158
3362	2343	2832	2785	3209	3291	125	164	2149	1767	1.20871	0.983404	1.15224	1.02555	0.0379824	1.312	13.1037	0.822243	0.0542437	0.0409358	0.028667	0.0209224	0.0501241	1.17709	0.898068	0.0544839
3363	990	55	44	38	40	2	1	29	17	0.0555556	0.8	0.863636	1.05263	0.05	0.5	29	0.586207	0.00249319	0.0333013	0.0214867	0.0214749	0.0659833	0.448586	1.98753	0.0388436
3364	1092	1312	1000	1179	353	42	35	847	283	1.20147	0.762195	1.179	0.299406	0.11898	0.833333	24.2	0.33412	0.0539187	0.0317276	0.0293327	0.00610823	0.157014	0.747644	1.65856	0.0221397
3372	1278	1382	1061	957	900	52	66	458	365	1.08138	0.767728	0.901979	0.940439	0.0577778	1.26923	6.93939	0.796943	0.0485294	0.0319579	0.0224406	0.019186	0.0762474	1.13872	0.475596	0.0528075
3374	1092	1288	1767	2327	2841	42	99	1054	871	1.17949	1.37189	1.31692	1.22089	0.0147835	2.35714	10.6465	0.826376	0.0529324	0.0571073	0.0327641	0.0249074	0.0195093	2.11476	0.729662	0.0547578
3394	993	323	312	592	687	2	17	108	195	0.325277	0.965944	1.89744	1.16047	0.00291121	8.5	6.35294	1.80556	0.0145976	0.040209	0.0472069	0.023675	0.00384182	7.62597	0.435403	0.119641
3397	1359	581	685	1046	1005	28	21	633	432	0.42752	1.179	1.52701	0.960803	0.0278607	0.75	30.1429	0.682464	0.019186	0.0490779	0.0379909	0.0196015	0.0367668	0.672879	2.06586	0.0452219
3400	1089	1469	1646	2304	3018	46	68	1009	1166	1.34894	1.12049	1.39976	1.3099	0.0152419	1.47826	14.8382	1.1556	0.0605371	0.0466422	0.034825	0.0267234	0.0201142	1.32625	1.01695	0.076573
3405	1530	203469	813314	1544771	2315401	4017	20170	308884	398524	132.986	3.99724	1.89935	1.49886	0.0017349	5.02116	15.314	1.29021	5.96808	0.166391	0.0472546	0.0305785	0.0022895	4.50485	1.04956	0.0854924
3412	1563	2911	3234	4221	4136	38	81	976	1136	1.86244	1.11096	1.30519	0.979863	0.00918762	2.13158	12.0494	1.16393	0.0835817	0.0462454	0.0324723	0.0199903	0.0121246	1.91239	0.825812	0.0771253
3419	1401	1380	1290	1664	1617	84	97	1216	1119	0.985011	0.934783	1.28992	0.971755	0.0519481	1.15476	12.5361	0.92023	0.0442048	0.0389118	0.0320924	0.0198249	0.0685541	1.03602	0.859168	0.0609768
3422	1221	4	7	4	8	0	1	4	5	0.003276	1.75	0.571429	2	0	#DIV/0!	4	1.25	0.000147019	0.0728466	0.0142167	0.0408023	0	#DIV/0!	0.274143	0.0828282
3434	1170	2730	1017	605	1080	11	29	121	238	2.33333	0.372527	0.594887	1.78512	0.0101852	2.63636	4.17241	1.96694	0.104714	0.0155071	0.0148004	0.0364186	0.0134411	2.36527	0.285959	0.130335
3447	1005	15	2	20	26	0	0	7	13	0.0149254	0.133333	10	1.3	0	#DIV/0!	#DIV/0!	1.85714	0.000669812	0.00555022	0.248793	0.0265215	0	#DIV/0!	#DIV/0!	0.123059
3449	2262	1928	490	990	708	66	40	537	282	0.852343	0.254149	2.02041	0.715152	0.0932203	0.606061	13.425	0.52514	0.038251	0.0105794	0.0502663	0.0145899	0.12302	0.543741	0.920091	0.0347971
3462	987	203	158	200	219	11	6	91	87	0.205674	0.778325	1.26582	1.095	0.0502283	0.545455	15.1667	0.956044	0.00923011	0.032399	0.0314928	0.0223392	0.0662846	0.489367	1.03946	0.0633499
3464	1359	6664	2438	2233	2242	75	119	607	684	4.90361	0.365846	0.915915	1.00403	0.0334523	1.58667	5.10084	1.12685	0.220061	0.0152289	0.0227873	0.0204834	0.0441459	1.42351	0.349589	0.0746682
3481	1998	1802	1538	1569	1462	58	63	624	389	0.901902	0.853496	1.02016	0.931804	0.0396717	1.08621	9.90476	0.623397	0.040475	0.0355282	0.0253808	0.0190099	0.0523534	0.974515	0.678829	0.0413079
3488	1287	1530	1608	2446	2392	75	100	1407	2075	1.18881	1.05098	1.52114	0.977923	0.0313545	1.33333	14.07	1.47477	0.0533508	0.0437488	0.037845	0.0199507	0.0413775	1.19623	0.964296	0.097722
3501	1674	191	168	292	588	11	5	149	192	0.114098	0.879581	1.7381	2.0137	0.0187075	0.454545	29.8	1.28859	0.00512042	0.036614	0.0432426	0.0410817	0.0246876	0.407806	2.04236	0.0853853
3506	1038	388	338	225	219	15	30	156	99	0.373796	0.871134	0.66568	0.973333	0.0684932	2	5.2	0.634615	0.016775	0.0362624	0.0165617	0.0198571	0.0903881	1.79434	0.356385	0.0420512
3508	1350	1264	1361	2101	2179	53	76	944	913	0.936296	1.07674	1.54372	1.03713	0.0243231	1.43396	12.4211	0.967161	0.0420186	0.0448211	0.0384066	0.0211585	0.0320984	1.28651	0.851285	0.0640866
3525	642	914	1072	1323	1504	48	62	728	577	1.42368	1.17287	1.23414	1.13681	0.0319149	1.29167	11.7419	0.792582	0.0638909	0.0488225	0.0307046	0.0231922	0.042117	1.15885	0.804741	0.0525186
3529	951	757	933	1026	963	33	44	433	348	0.796004	1.2325	1.09968	0.938596	0.0342679	1.33333	9.84091	0.803695	0.0357226	0.0513047	0.0273592	0.0191484	0.0452222	1.19623	0.674453	0.0532549
3532	1422	17	30	17	22	0	0	9	10	0.011955	1.76471	0.566667	1.29412	0	#DIV/0!	#DIV/0!	1.11111	0.000536509	0.0734587	0.0140983	0.0264015	0	#DIV/0!	#DIV/0!	0.0736251
3568	1731	335	143	239	190	9	6	190	193	0.19353	0.426866	1.67133	0.794979	0.0473684	0.666667	31.6667	1.01579	0.00868512	0.017769	0.0415815	0.0162185	0.0625105	0.598115	2.1703	0.0673088
3579	3636	253	324	943	853	6	6	174	278	0.069582	1.28063	2.91049	0.90456	0.007034	1	29	1.5977	0.00312266	0.0533084	0.072411	0.018454	0.00928253	0.897172	1.98753	0.105868
3580	444	423	421	524	663	7	9	170	156	0.952703	0.995272	1.24466	1.26527	0.0105581	1.28571	18.8889	0.917647	0.0427549	0.0414298	0.0309662	0.0258129	0.0139331	1.15351	1.29456	0.0608057
3591	858	1632	1645	4405	5909	19	23	698	2077	1.9021	1.00797	2.67781	1.34143	0.00321543	1.21053	30.3478	2.97564	0.0853613	0.0419582	0.0666221	0.0273667	0.0042433	1.08605	2.07991	0.197174
3596	1041	35	58	29	86	2	0	22	57	0.0336215	1.65714	0.5	2.96552	0.0232558	0	#DIV/0!	2.59091	0.00150885	0.0689812	0.0124396	0.0604999	0.0306899	0	#DIV/0!	0.17168
3600	1419	610	517	871	1059	17	27	357	378	0.42988	0.847541	1.68472	1.21584	0.0160529	1.58824	13.2222	1.05882	0.0192919	0.0352803	0.0419146	0.0248046	0.0211845	1.42492	0.906193	0.0701604
3605	1269	215	184	153	96	7	8	69	43	0.169425	0.855814	0.831522	0.627451	0.0729167	1.14286	8.625	0.623188	0.00760335	0.0356246	0.0206877	0.0128007	0.0962257	1.02534	0.59112	0.0412941
3641	1827	874	818	1514	1319	26	28	822	837	0.47838	0.935927	1.85086	0.871202	0.0197119	1.07692	29.3571	1.01825	0.0214685	0.0389595	0.046048	0.0177735	0.0260131	0.966186	2.01201	0.0674717
3645	387	5449	4263	5397	4595	132	161	1669	1349	14.0801	0.782345	1.26601	0.851399	0.0287269	1.2197	10.3665	0.808268	0.631879	0.0325664	0.0314974	0.0173695	0.0379099	1.09428	0.710472	0.0535579
3653	1194	5979	5441	8608	6323	180	161	3131	2268	5.00754	0.910018	1.58206	0.734549	0.0284675	0.894444	19.4472	0.724369	0.224725	0.037881	0.0393606	0.0149856	0.0375676	0.802471	1.33283	0.0479986
3662	1854	398	314	315	239	20	23	237	195	0.214671	0.788945	1.00318	0.75873	0.083682	1.15	10.3043	0.822785	0.00963388	0.0328411	0.0249585	0.015479	0.110432	1.03175	0.706215	0.0545198
3671	627	409	819	1713	2033	2	17	199	436	0.652313	2.00244	2.09158	1.18681	0.000983768	8.5	11.7059	2.19095	0.0292741	0.083355	0.0520369	0.0242122	0.00129825	7.62597	0.80227	0.145178
3707	4263	1971	1786	1514	1461	101	98	1410	985	0.46235	0.906139	0.847704	0.964993	0.0691307	0.970297	14.3878	0.698582	0.0207491	0.0377195	0.0210903	0.019687	0.0912295	0.870524	0.986074	0.0462898
3716	387	2393	1400	1887	1532	761	520	759	1178	6.18346	0.58504	1.34786	0.811871	0.496736	0.683311	1.45962	1.55204	0.277498	0.0243532	0.0335337	0.0165631	0.655526	0.613048	0.100036	0.102842
3717	996	223	102	159	271	168	92	104	357	0.223896	0.457399	1.55882	1.7044	0.619926	0.547619	1.13043	3.43269	0.0100479	0.01904	0.0387824	0.0347717	0.818096	0.491309	0.0774751	0.227459
3718	1455	68	58	156	212	122	65	55	127	0.0467354	0.852941	2.68966	1.35897	0.575472	0.532787	0.846154	2.30909	0.00209736	0.0355051	0.0669167	0.0277246	0.759431	0.478002	0.0579917	0.153006
3719	1041	61	40	100	84	0	0	12	7	0.0585975	0.655738	2.5	0.84	0	#DIV/0!	#DIV/0!	0.583333	0.00262971	0.0272961	0.0621982	0.017137	0	#DIV/0!	#DIV/0!	0.0386532
3739	1662	775	1814	2559	4375	3	30	763	1160	0.466306	2.34065	1.41069	1.70965	0.000685714	10	25.4333	1.52031	0.0209266	0.0974331	0.0350971	0.0348788	0.000904914	8.97172	1.74309	0.10074
3741	411	125	92	104	102	2	4	49	60	0.304136	0.736	1.13043	0.980769	0.0196078	2	12.25	1.22449	0.0136489	0.0306372	0.0281244	0.0200088	0.0258758	1.79434	0.839562	0.0811378
3765	777	38	46	35	17	0	2	19	13	0.048906	1.21053	0.76087	0.485714	0	#DIV/0!	9.5	0.684211	0.00219478	0.0503901	0.0189299	0.00990912	0	#DIV/0!	0.651089	0.0453376
3779	6687	2071	2366	2179	1823	106	155	1196	1135	0.309705	1.14244	0.920964	0.836622	0.0581459	1.46226	7.71613	0.948997	0.0138988	0.047556	0.0229129	0.017068	0.0767332	1.3119	0.52883	0.062883
3783	1167	397	401	409	485	23	34	326	316	0.340189	1.01008	1.01995	1.18582	0.0474227	1.47826	9.58824	0.969325	0.0152668	0.042046	0.0253756	0.0241921	0.0625821	1.32625	0.657136	0.06423
3787	981	1057	600	325	309	7	15	124	103	1.07747	0.567644	0.541667	0.950769	0.0226537	2.14286	8.26667	0.830645	0.0483542	0.0236291	0.0134763	0.0193968	0.0298954	1.92251	0.566561	0.0550407
3803	2976	1723	1713	1923	1599	44	82	841	686	0.578965	0.994196	1.12259	0.831513	0.0275172	1.86364	10.2561	0.815696	0.0259825	0.041385	0.0279293	0.0169638	0.0363135	1.672	0.702908	0.0540501
3813	612	2630	2150	2788	2174	91	75	974	861	4.29739	0.81749	1.29674	0.77977	0.0418583	0.824176	12.9867	0.883984	0.192856	0.0340294	0.0322621	0.0159082	0.055239	0.739428	0.890049	0.058575
3817	2379	2393	2775	3392	3567	129	159	1982	1681	1.00588	1.15963	1.22234	1.05159	0.0361648	1.23256	12.4654	0.848133	0.0451415	0.0482716	0.030411	0.0214537	0.0477255	1.10582	0.854325	0.0561995
3823	1188	2675	2606	5309	6227	11	54	744	813	2.25168	0.974206	2.03722	1.17291	0.0017665	4.90909	13.7778	1.09274	0.10105	0.0405529	0.0506846	0.0239288	0.00233119	4.4043	0.944269	0.0724079
3824	1026	1184	650	947	1490	35	42	464	547	1.154	0.548986	1.45692	1.57339	0.0234899	1.2	11.0476	1.17888	0.0517884	0.0228524	0.0362472	0.0320989	0.0309989	1.07661	0.757156	0.0781156
3830	4455	1892	2222	3471	4517	84	123	1501	1825	0.424691	1.17442	1.56211	1.30135	0.0185964	1.46429	12.2033	1.21586	0.0190591	0.0488871	0.0388641	0.0265491	0.0245411	1.31372	0.836358	0.0805658
3835	2778	769	592	865	1127	25	20	276	430	0.276818	0.769831	1.46115	1.30289	0.0221828	0.8	13.8	1.55797	0.0124229	0.0320455	0.0363523	0.0265804	0.0292739	0.717738	0.945792	0.103235
3847	906	833	767	1013	674	24	23	333	285	0.919426	0.920768	1.32073	0.66535	0.0356083	0.958333	14.4783	0.855856	0.0412615	0.0383285	0.0328588	0.0135739	0.0469911	0.85979	0.992277	0.0567112
3856	1218	2295	2006	4521	5583	54	75	1089	1604	1.88424	0.874074	2.25374	1.2349	0.00967222	1.38889	14.52	1.47291	0.0845597	0.0363847	0.0560714	0.0251934	0.0127641	1.24607	0.995137	0.0975989
3873	1578	1182	706	1063	1361	25	46	370	573	0.749049	0.597293	1.50567	1.28034	0.0183688	1.84	8.04348	1.54865	0.0336154	0.0248633	0.0374599	0.0261204	0.0242408	1.6508	0.551265	0.102617
3889	717	2048	1122	2239	1910	56	50	890	778	2.85635	0.547852	1.99554	0.853059	0.0293194	0.892857	17.8	0.874157	0.128185	0.0228052	0.0496477	0.0174034	0.0386918	0.801047	1.21993	0.0579239
3891	2349	110	215	321	390	3	9	143	138	0.0468284	1.95455	1.49302	1.21495	0.00769231	3	15.8889	0.965035	0.00210154	0.0813611	0.0371454	0.0247864	0.0101513	2.69152	1.08896	0.0639457
3892	3060	3445	3813	4870	4691	121	158	2038	1953	1.12582	1.10682	1.27721	0.963244	0.0257941	1.30579	12.8987	0.958292	0.0505238	0.0460732	0.0317761	0.0196513	0.0340396	1.17151	0.884023	0.0634989
3909	387	960	816	1175	1332	18	27	338	353	2.48062	0.85	1.43995	1.13362	0.0135135	1.5	12.5185	1.04438	0.111324	0.0353826	0.035825	0.0231271	0.0178333	1.34576	0.857965	0.0692032
3914	1632	34	20	0	1	0	0	0	0	0.0208333	0.588235	0	#DIV/0!	0	#DIV/0!	#DIV/0!	#DIV/0!	0.000934946	0.0244862	0	#DIV/0!	0	#DIV/0!	#DIV/0!	#DIV/0!
3918	468	411	459	572	747	15	23	214	258	0.878205	1.11679	1.24619	1.30594	0.0200803	1.53333	9.30435	1.20561	0.0394116	0.0464881	0.0310043	0.0266427	0.0264993	1.37566	0.637679	0.0798867
3949	6006	2004	3225	4412	5050	118	176	1704	1589	0.333666	1.60928	1.36806	1.14461	0.0233663	1.49153	9.68182	0.932512	0.0149741	0.0669889	0.0340364	0.0233513	0.0308358	1.33816	0.66355	0.0617906
3976	1077	1123	1335	1377	1142	23	68	427	536	1.04271	1.18878	1.03146	0.829339	0.0201401	2.95652	6.27941	1.25527	0.0467942	0.0494849	0.025662	0.0169195	0.0265782	2.65251	0.430363	0.0831774
3984	1317	288	420	668	1029	16	13	255	266	0.218679	1.45833	1.59048	1.54042	0.0155491	0.8125	19.6154	1.04314	0.00981374	0.0607055	0.0395699	0.0314263	0.0205196	0.728953	1.34435	0.069121
3987	894	1503	1168	1407	1498	89	64	786	653	1.68121	0.777112	1.20462	1.06468	0.0594126	0.719101	12.2812	0.830789	0.0754483	0.0323486	0.0299702	0.0217206	0.0784048	0.645158	0.841703	0.0550502
4004	1725	2095	2064	2342	2684	94	103	1060	1100	1.21449	0.985203	1.13469	1.14603	0.0350224	1.09574	10.2913	1.03774	0.0545033	0.0410107	0.0282303	0.0233803	0.0462178	0.983072	0.705318	0.068763
4009	993	19364	16595	16684	15682	649	948	7376	5220	19.5005	0.857003	1.00536	0.939942	0.041385	1.46071	7.78059	0.707701	0.875133	0.0356741	0.0250127	0.0191759	0.0546144	1.31051	0.533248	0.0468941
4027	981	109	103	104	84	7	7	47	51	0.111111	0.944954	1.00971	0.807692	0.0833333	1	6.71429	1.08511	0.00498638	0.0393352	0.0251208	0.0164778	0.109972	0.897172	0.460168	0.0719019
4040	1059	260	324	780	778	5	10	133	203	0.245515	1.24615	2.40741	0.997436	0.00642674	2	13.3	1.52632	0.0110181	0.0518732	0.0598946	0.0203488	0.00848115	1.79434	0.911524	0.101138
4064	1647	1178	1928	3669	3942	34	26	596	935	0.71524	1.63667	1.90301	1.07441	0.00862506	0.764706	22.9231	1.56879	0.0320981	0.0681291	0.0473455	0.0219191	0.0113822	0.686073	1.57105	0.103952
4069	1713	967	878	1065	1549	26	36	394	497	0.564507	0.907963	1.21298	1.45446	0.016785	1.38462	10.9444	1.26142	0.0253336	0.0377954	0.0301782	0.0296726	0.0221506	1.24224	0.750084	0.083585
4097	1251	1053	1019	1296	1918	37	51	478	443	0.841727	0.967711	1.27184	1.47994	0.0192909	1.37838	9.37255	0.926778	0.0377745	0.0402825	0.0316424	0.0301924	0.0254576	1.23664	0.642354	0.0614107
4104	1095	854	776	1193	1341	16	35	295	463	0.779909	0.908665	1.53737	1.12406	0.0119314	2.1875	8.42857	1.56949	0.0350003	0.0378247	0.0382487	0.022932	0.0157455	1.96256	0.577657	0.103999
4109	1191	581	448	442	316	25	22	295	225	0.487825	0.771084	0.986607	0.714932	0.0791139	0.88	13.4091	0.762712	0.0218923	0.0320976	0.0245461	0.0145854	0.104404	0.789512	0.919001	0.0505393
4114	1539	178	95	32	47	6	12	124	77	0.11566	0.533708	0.336842	1.46875	0.12766	2	10.3333	0.620968	0.0051905	0.0222165	0.00838039	0.0299642	0.168468	1.79434	0.708202	0.0411469
4117	3489	1333	2137	2808	5730	66	60	1089	1623	0.382058	1.60315	1.31399	2.0406	0.0115183	0.909091	18.15	1.49036	0.0171458	0.0667337	0.0326912	0.0416305	0.0152004	0.815611	1.24392	0.098755
4124	1050	7	8	10	15	1	0	2	2	0.00666667	1.14286	1.25	1.5	0.0666667	0	#DIV/0!	1	0.000299183	0.0475733	0.0310991	0.0306017	0.0879778	0	#DIV/0!	0.0662626
4146	1359	124	27	45	42	0	10	45	27	0.0912436	0.217742	1.66667	0.933333	0	#DIV/0!	4.5	0.6	0.00409478	0.00906386	0.0414655	0.0190411	0	#DIV/0!	0.30841	0.0397575
4152	1593	596	1163	1791	1224	18	14	497	506	0.374137	1.95134	1.53998	0.683417	0.0147059	0.777778	35.5	1.01811	0.0167903	0.0812278	0.0383137	0.0139425	0.0194069	0.697801	2.43301	0.0674625
4154	351	895	926	1217	1117	29	25	350	341	2.54986	1.03464	1.31425	0.917831	0.0259624	0.862069	14	0.974286	0.114431	0.0430684	0.0326977	0.0187248	0.0342617	0.773424	0.959499	0.0645587
4170	1542	407	423	320	400	25	35	255	258	0.263943	1.03931	0.756501	1.25	0.0625	1.4	7.28571	1.01176	0.0118451	0.043263	0.0188212	0.0255014	0.0824792	1.25604	0.499331	0.0670421
4171	1098	24	5	20	11	3	1	18	12	0.0218579	0.208333	4	0.55	0.272727	0.333333	18	0.666667	0.000980927	0.00867221	0.0995172	0.0112206	0.359909	0.299057	1.23364	0.0441751
4179	903	33	46	50	43	3	4	54	33	0.0365449	1.39394	1.08696	0.86	0.0697674	1.33333	13.5	0.611111	0.00164004	0.058025	0.0270427	0.017545	0.0920698	1.19623	0.925231	0.0404938
4196	609	1126	933	1391	1451	40	43	536	606	1.84893	0.828597	1.49089	1.04313	0.0275672	1.075	12.4651	1.1306	0.0829754	0.0344917	0.0370923	0.0212811	0.0363795	0.96446	0.854305	0.0749163
4213	774	982	9320	8630	5549	42	306	1971	1576	1.26873	9.49084	0.925966	0.64299	0.00756893	7.28571	6.44118	0.799594	0.0569375	0.395071	0.0230374	0.0131177	0.00998847	6.53654	0.44145	0.0529832
4221	1149	57	29	42	33	1	0	17	16	0.0496084	0.508772	1.44828	0.785714	0.030303	0	#DIV/0!	0.941176	0.0022263	0.0211785	0.0360321	0.0160295	0.0399899	0	#DIV/0!	0.0623648
4231	1665	1391	1924	2042	1747	26	37	807	350	0.835435	1.38318	1.06133	0.855534	0.0148827	1.42308	21.8108	0.433705	0.0374922	0.057577	0.0264052	0.0174539	0.0196401	1.27675	1.49482	0.0287384
4240	1401	46	28	55	44	2	3	30	25	0.0328337	0.608696	1.96429	0.8	0.0454545	1.5	10	0.833333	0.00147349	0.0253379	0.04887	0.0163209	0.0599849	1.34576	0.685356	0.0552188
4244	2526	239	289	576	493	2	18	135	170	0.094616	1.20921	1.99308	0.855903	0.0040568	9	7.5	1.25926	0.00424612	0.0503351	0.0495864	0.0174614	0.00535362	8.07455	0.514017	0.0834418
4265	930	994	778	1166	1262	37	41	523	618	1.06882	0.782696	1.49871	1.08233	0.0293185	1.10811	12.7561	1.18164	0.0479658	0.032581	0.037287	0.0220808	0.0386907	0.994164	0.874247	0.0782988
4284	999	369	216	332	666	14	24	107	311	0.369369	0.585366	1.53704	2.00602	0.021021	1.71429	4.45833	2.90654	0.0165763	0.0243668	0.0382404	0.0409252	0.0277407	1.53801	0.305555	0.192595
4290	1125	914	877	2081	2858	13	36	332	499	0.812444	0.959519	2.37286	1.37338	0.00454864	2.76923	9.22222	1.50301	0.0364604	0.0399415	0.0590351	0.0280185	0.00600268	2.48448	0.632051	0.0995934
4294	3732	581	1041	1817	1782	11	11	447	579	0.155681	1.79174	1.74544	0.980737	0.00617284	1	40.6364	1.2953	0.00698655	0.074584	0.0434252	0.0200082	0.00814609	0.897172	2.78504	0.08583
4308	2655	8761	7384	7210	7573	612	665	5000	3826	3.29981	0.842826	0.976436	1.05035	0.0808134	1.0866	7.5188	0.7652	0.148087	0.035084	0.024293	0.0214283	0.106647	0.974869	0.515306	0.0507041
4366	2163	301	352	444	556	15	24	199	216	0.139159	1.16944	1.26136	1.25225	0.0269784	1.6	8.29167	1.08543	0.00624508	0.0486796	0.0313818	0.0255474	0.0356025	1.43548	0.568275	0.0719232
4370	573	670	923	1635	1814	14	41	675	581	1.16928	1.37761	1.7714	1.10948	0.00771775	2.92857	16.4634	0.860741	0.0524745	0.0573453	0.0440711	0.0226347	0.0101849	2.62743	1.12833	0.0570349
4373	321	284	242	428	240	4	15	154	119	0.884735	0.852113	1.7686	0.560748	0.0166667	3.75	10.2667	0.772727	0.0397046	0.0354706	0.0440014	0.0114399	0.0219944	3.3644	0.703633	0.0512029
4421	1065	281	383	413	322	18	12	232	137	0.26385	1.36299	1.07833	0.779661	0.0559006	0.666667	19.3333	0.590517	0.0118409	0.0567366	0.0268281	0.015906	0.0737702	0.598115	1.32502	0.0391292
4422	2064	1113	888	989	782	68	51	742	596	0.539244	0.797844	1.11374	0.790698	0.0869565	0.75	14.549	0.803235	0.0241999	0.0332115	0.027709	0.0161311	0.114754	0.672879	0.997126	0.0532244
4426	1977	24	17	15	19	0	1	34	22	0.0121396	0.708333	0.882353	1.26667	0	#DIV/0!	34	0.647059	0.000544794	0.0294855	0.0219523	0.0258414	0	#DIV/0!	2.33021	0.0428758
4428	1572	592	402	683	350	22	40	285	312	0.37659	0.679054	1.699	0.512445	0.0628571	1.81818	7.125	1.09474	0.0169004	0.0282667	0.04227	0.0104545	0.0829505	1.63122	0.488316	0.0725401
4430	1779	22	42	24	37	6	3	49	34	0.0123665	1.90909	0.571429	1.54167	0.162162	0.5	16.3333	0.693878	0.000554977	0.079469	0.0142167	0.0314518	0.214	0.448586	1.11942	0.0459781
4442	1017	71	58	28	25	0	3	50	25	0.0698132	0.816901	0.482759	0.892857	0	#DIV/0!	16.6667	0.5	0.00313304	0.0340048	0.0120107	0.0182153	0	#DIV/0!	1.14226	0.0331313
4454	507	181	60	117	91	1	3	21	22	0.357002	0.331492	1.95	0.777778	0.010989	3	7	1.04762	0.0160213	0.0137989	0.0485146	0.0158675	0.0145018	2.69152	0.479749	0.0694179
4475	984	1525	1199	1288	1202	40	55	596	453	1.5498	0.78623	1.07423	0.93323	0.0332779	1.375	10.8364	0.760067	0.0695509	0.0327281	0.026726	0.0190389	0.0439157	1.23361	0.742677	0.050364
4479	354	1136	1133	1476	1456	46	46	570	431	3.20904	0.997359	1.30274	0.98645	0.0315934	1	12.3913	0.75614	0.144013	0.0415167	0.0324112	0.0201247	0.0416928	0.897172	0.849246	0.0501038
4480	1770	10298	5875	4968	4421	214	372	2677	2287	5.81808	0.570499	0.845617	0.889895	0.0484053	1.73832	7.19624	0.854315	0.2611	0.0237479	0.0210384	0.0181549	0.0638789	1.55957	0.493199	0.0566091
4484	549	215	237	272	419	5	12	68	68	0.391621	1.10233	1.14768	1.54044	0.0119332	2.4	5.66667	1	0.017575	0.0458861	0.0285535	0.0314267	0.0157478	2.15321	0.388369	0.0662626
4494	852	336	291	278	345	16	17	151	195	0.394366	0.866071	0.955326	1.24101	0.0463768	1.0625	8.88235	1.29139	0.0176981	0.0360516	0.0237678	0.025318	0.0612019	0.953246	0.608758	0.0855709
4508	906	531	571	1073	1712	21	26	384	543	0.586093	1.07533	1.87916	1.59553	0.0122664	1.2381	14.7692	1.41406	0.0263023	0.0447623	0.0467522	0.0325506	0.0161875	1.11078	1.01222	0.0936994
4514	675	108	66	77	72	2	3	42	24	0.16	0.611111	1.16667	0.935065	0.0277778	1.5	14	0.571429	0.00718039	0.0254385	0.0290258	0.0190764	0.0366574	1.34576	0.959499	0.0378643
4517	1647	53	56	43	55	2	2	22	10	0.0321797	1.0566	0.767857	1.27907	0.0363636	1	11	0.454545	0.00144414	0.0439828	0.0191037	0.0260945	0.0479879	0.897172	0.753892	0.0301194
4526	378	111	176	130	95	9	10	117	82	0.293651	1.58559	0.738636	0.730769	0.0947368	1.11111	11.7	0.700855	0.0131783	0.0660026	0.0183768	0.0149085	0.125021	0.996858	0.801867	0.0464404
4536	1425	602	506	719	847	14	20	296	309	0.422456	0.840532	1.42095	1.17803	0.0165289	1.42857	14.8	1.04392	0.0189587	0.0349885	0.0353522	0.024033	0.0218127	1.28167	1.01433	0.0691728
4537	2865	7014	7538	11605	14148	263	306	5049	4778	2.44817	1.07471	1.53953	1.21913	0.0185892	1.1635	16.5	0.946326	0.109867	0.0447364	0.0383025	0.0248716	0.0245316	1.04386	1.13084	0.062706
4558	3465	1815	1084	2949	3494	45	70	825	1168	0.52381	0.597245	2.72048	1.18481	0.0128792	1.55556	11.7857	1.41576	0.0235072	0.0248613	0.0676836	0.0241714	0.0169963	1.3956	0.807741	0.0938117
4561	1200	836	183	65	132	80	51	184	111	0.696667	0.2189	0.355191	2.03077	0.606061	0.6375	3.60784	0.603261	0.0312646	0.00911205	0.00883691	0.04143	0.799798	0.571947	0.247266	0.0399736
4592	1620	268	311	381	409	10	20	269	190	0.165432	1.16045	1.22508	1.07349	0.0244499	2	13.45	0.70632	0.00742417	0.0483055	0.0304791	0.0219004	0.0322657	1.79434	0.921804	0.0468026
4622	954	590	459	340	328	23	35	159	231	0.618449	0.777966	0.740741	0.964706	0.070122	1.52174	4.54286	1.45283	0.0277544	0.0323841	0.0184291	0.0196811	0.0925376	1.36526	0.311348	0.0962683
4626	3489	3119	1324	2251	2096	83	99	3137	1783	0.893952	0.424495	1.70015	0.931142	0.0395992	1.19277	31.6869	0.568377	0.0401183	0.0176703	0.0422986	0.0189963	0.0522578	1.07012	2.17168	0.0376622
4654	2586	958	1419	2746	4180	33	17	783	1005	0.370456	1.48121	1.93517	1.52221	0.00789474	0.515152	46.0588	1.28352	0.0166251	0.0616578	0.0481456	0.0310549	0.0104184	0.46218	3.15667	0.0850497
4659	1074	352	256	376	523	8	14	133	164	0.327747	0.727273	1.46875	1.39096	0.0152964	1.75	9.5	1.23308	0.0147084	0.0302739	0.0365415	0.0283771	0.0201861	1.57005	0.651089	0.0817072
4663	1896	672	864	1298	1554	21	28	383	434	0.35443	1.28571	1.50231	1.19723	0.0135135	1.33333	13.6786	1.13316	0.0159059	0.0535199	0.0373765	0.0244248	0.0178333	1.19623	0.93747	0.0750861
4668	1362	812	545	578	536	15	15	164	179	0.596182	0.671182	1.06055	0.927336	0.0279851	1	10.9333	1.09146	0.0267551	0.027939	0.0263857	0.0189187	0.036931	0.897172	0.749323	0.0723232
4677	1122	262	281	347	268	12	8	231	188	0.233512	1.07252	1.23488	0.772334	0.0447761	0.666667	28.875	0.813853	0.0104794	0.0446453	0.0307228	0.0157565	0.0590896	0.598115	1.97897	0.053928
4682	798	399	459	1052	2452	9	10	320	710	0.5	1.15038	2.29194	2.3308	0.00367047	1.11111	32	2.21875	0.0224387	0.0478863	0.0570218	0.0475509	0.0048438	0.996858	2.19314	0.14702
4694	591	223	124	207	376	12	9	123	158	0.377327	0.556054	1.66935	1.81643	0.0319149	0.75	13.6667	1.28455	0.0169334	0.0231466	0.0415324	0.0370571	0.042117	0.672879	0.936654	0.0851178
4705	2109	3713	3172	4180	4880	161	277	2325	2612	1.76055	0.854296	1.31778	1.16746	0.0329918	1.7205	8.3935	1.12344	0.079009	0.0355614	0.0327855	0.0238176	0.0435382	1.54358	0.575254	0.0744421
4707	3441	3535	2538	3913	3611	198	232	2943	2296	1.02732	0.717963	1.54177	0.922821	0.0548325	1.17172	12.6853	0.780156	0.0461034	0.0298864	0.038358	0.0188266	0.0723606	1.05123	0.869398	0.0516952
4721	1890	3111	2915	4038	3055	82	89	1156	924	1.64603	0.936998	1.38525	0.756563	0.0268412	1.08537	12.9888	0.799308	0.0738697	0.039004	0.034464	0.0154347	0.0354215	0.97376	0.890193	0.0529642
4726	1548	0	0	0	0	0	0	0	0	0	#DIV/0!	#DIV/0!	#DIV/0!	#DIV/0!	#DIV/0!	#DIV/0!	#DIV/0!	0	#DIV/0!	#DIV/0!	#DIV/0!	#DIV/0!	#DIV/0!	#DIV/0!	#DIV/0!
4737	918	406	292	217	96	16	17	375	150	0.442266	0.719212	0.743151	0.442396	0.166667	1.0625	22.0588	0.4	0.0198478	0.0299384	0.0184891	0.00902539	0.219944	0.953246	1.51182	0.026505
4744	1038	1419	1449	2044	1595	66	99	505	515	1.36705	1.02114	1.41063	0.780333	0.0413793	1.5	5.10101	1.0198	0.0613498	0.0425067	0.0350954	0.0159197	0.0546069	1.34576	0.349601	0.0675747
4748	1839	1531	1868	3419	5755	82	85	1364	1380	0.832518	1.22012	1.8303	1.68324	0.0142485	1.03659	16.0471	1.01173	0.0373613	0.0507894	0.0455366	0.03434	0.0188032	0.929996	1.0998	0.0670398
4751	2949	1290	1511	2343	3133	61	75	887	1118	0.437436	1.17132	1.55063	1.33717	0.0194702	1.22951	11.8267	1.26043	0.019631	0.048758	0.0385785	0.0272799	0.0256941	1.10308	0.810548	0.0835192
4767	1005	601	357	661	1077	19	20	159	256	0.59801	0.59401	1.85154	1.62935	0.0176416	1.05263	7.95	1.61006	0.0268372	0.0247266	0.046065	0.0332406	0.023281	0.944392	0.544858	0.106687
4774	1416	170	176	257	386	2	3	34	44	0.120056	1.03529	1.46023	1.50195	0.00518135	1.5	11.3333	1.29412	0.00538783	0.0430958	0.0363294	0.0306414	0.00683765	1.34576	0.776737	0.0857516
4791	1008	535	485	783	887	12	22	278	287	0.530754	0.906542	1.61443	1.13282	0.0135287	1.83333	12.6364	1.03237	0.0238189	0.0377363	0.040166	0.0231109	0.0178534	1.64482	0.866041	0.0684078
4843	948	746	711	748	967	17	31	194	296	0.78692	0.953083	1.05204	1.29278	0.0175801	1.82353	6.25806	1.52577	0.0353149	0.0396736	0.026174	0.0263742	0.0231999	1.63602	0.4289	0.101102
4847	294	119	76	161	186	8	4	57	95	0.404762	0.638655	2.11842	1.15528	0.0430108	0.5	14.25	1.66667	0.0181647	0.0265851	0.0527048	0.023569	0.0567599	0.448586	0.976633	0.110438
4851	822	552	346	710	286	29	52	342	237	0.671533	0.626812	2.05202	0.402817	0.101399	1.7931	6.57692	0.692982	0.0301367	0.026092	0.0510529	0.00821792	0.133812	1.60872	0.450754	0.0459188
4860	1719	411	741	564	658	3	11	104	197	0.239092	1.80292	0.761134	1.16667	0.00455927	3.66667	9.45455	1.89423	0.0107299	0.0750494	0.0189365	0.0238013	0.00601672	3.28963	0.647973	0.125517
4862	948	287	290	353	318	8	11	144	118	0.302743	1.01045	1.21724	0.90085	0.0251572	1.375	13.0909	0.819444	0.0135863	0.0420617	0.0302841	0.0183784	0.0331992	1.23361	0.897194	0.0542985
4875	1053	932	833	1230	1606	25	31	179	182	0.88509	0.893777	1.47659	1.30569	0.0155666	1.24	5.77419	1.01676	0.0397206	0.0372049	0.0367365	0.0266376	0.0205428	1.11249	0.395738	0.0673731
4876	945	3206	3030	4166	6010	42	73	670	602	3.39259	0.945103	1.37492	1.44263	0.00698835	1.7381	9.17808	0.898507	0.152251	0.0393414	0.034207	0.0294313	0.0092223	1.55937	0.629026	0.0595374
4878	426	4627	6438	7401	4847	111	108	1975	1559	10.8615	1.3914	1.14958	0.654911	0.0229008	0.972973	18.287	0.789367	0.487436	0.0579192	0.0286008	0.0133609	0.0302214	0.872924	1.25331	0.0523055
4885	2142	1232	3770	4290	7547	37	78	935	1045	0.575163	3.06006	1.13793	1.75921	0.00490261	2.10811	11.9872	1.11765	0.0258119	0.12738	0.0283109	0.0358898	0.00646981	1.89134	0.821549	0.0740582
4886	5526	3082	2101	3766	4732	182	291	2979	3158	0.557727	0.6817	1.79248	1.25651	0.0384615	1.5989	10.2371	1.06009	0.0250294	0.0283769	0.0445956	0.0256341	0.0507564	1.43449	0.701607	0.0702441
4901	348	537	481	579	400	12	11	185	188	1.5431	0.895717	1.20374	0.690846	0.03	0.916667	16.8182	1.01622	0.0692505	0.0372857	0.0299483	0.014094	0.03959	0.822408	1.15264	0.0673371
4905	405	732	403	359	230	15	19	193	135	1.80741	0.550546	0.890819	0.640669	0.0652174	1.26667	10.1579	0.699482	0.0811118	0.0229174	0.0221629	0.0130704	0.0860652	1.13642	0.696178	0.0463495
4913	1104	735	775	837	1082	30	30	561	483	0.665761	1.05442	1.08	1.29271	0.0277264	1	18.7	0.860963	0.0298776	0.043892	0.0268696	0.0263728	0.0365897	0.897172	1.28162	0.0570496
4915	1545	1097	1407	1737	1968	60	80	958	812	0.710032	1.28259	1.23454	1.13299	0.0304878	1.33333	11.975	0.847599	0.0318644	0.0533898	0.0307145	0.0231142	0.0402337	1.19623	0.820714	0.0561641
4921	876	352	624	739	838	16	31	375	418	0.401826	1.77273	1.18429	1.13396	0.0190931	1.9375	12.0968	1.11467	0.0180329	0.0737926	0.0294644	0.0231342	0.0251965	1.73827	0.82906	0.0738607
4933	963	2258	2274	2142	2292	38	51	633	642	2.34476	1.00709	0.941953	1.07003	0.0165794	1.34211	12.4118	1.01422	0.105227	0.0419216	0.0234351	0.0218298	0.0218793	1.2041	0.850648	0.0672047
4936	3135	1595	1308	1459	1297	77	101	1159	868	0.508772	0.820063	1.11544	0.888965	0.0593678	1.31169	11.4752	0.748921	0.0228324	0.0341364	0.0277514	0.0181359	0.0783457	1.17681	0.786463	0.0496255
4939	3552	1649	1706	2642	3052	76	74	1295	1058	0.464245	1.03457	1.54865	1.15519	0.0249017	0.973684	17.5	0.816988	0.0208341	0.0430655	0.0385294	0.0235671	0.032862	0.873563	1.19937	0.0541358
4941	1665	2731	1944	1867	2404	16	22	159	194	1.64024	0.711827	0.960391	1.28763	0.00665557	1.375	7.22727	1.22013	0.0736098	0.029631	0.0238938	0.0262691	0.00878314	1.23361	0.495326	0.0808487
4945	2463	2212	2167	2982	3388	73	86	1087	1235	0.898092	0.979656	1.3761	1.13615	0.0215466	1.17808	12.6395	1.13615	0.0403041	0.0407798	0.0342363	0.0231788	0.0284344	1.05694	0.866259	0.0752845
4947	492	778	560	800	827	25	18	176	226	1.5813	0.719794	1.42857	1.03375	0.0302297	0.72	9.77778	1.28409	0.0709647	0.0299626	0.0355418	0.0210897	0.0398932	0.645964	0.670126	0.0850872
4950	2034	306	491	665	975	12	18	225	269	0.150442	1.60458	1.35438	1.46617	0.0123077	1.5	12.5	1.19556	0.00675147	0.066793	0.033696	0.0299114	0.0162421	1.34576	0.856695	0.0792206
4952	960	92	263	621	610	7	14	225	189	0.0958333	2.8587	2.36122	0.982287	0.0114754	2	16.0714	0.84	0.00430075	0.118998	0.0587454	0.0200398	0.0151437	1.79434	1.10147	0.0556606
4981	1815	872	1116	1641	2636	38	33	571	958	0.480441	1.27982	1.47043	1.60634	0.0144158	0.868421	17.303	1.67776	0.0215609	0.0532744	0.0365833	0.0327711	0.019024	0.779123	1.18587	0.111173
4982	474	430	354	382	375	18	14	118	118	0.907173	0.823256	1.0791	0.981675	0.048	0.777778	8.42857	1	0.0407116	0.0342694	0.0268471	0.0200273	0.063344	0.697801	0.577657	0.0662626
4989	1719	849	884	1230	1512	35	48	643	702	0.493892	1.04122	1.3914	1.22927	0.0231481	1.37143	13.3958	1.09176	0.0221646	0.0433427	0.0346171	0.0250785	0.0305478	1.23041	0.918092	0.0723427
4990	1020	24	43	105	81	0	2	33	34	0.0235294	1.79167	2.44186	0.771429	0	#DIV/0!	16.5	1.0303	0.00105594	0.074581	0.0607518	0.015738	0	#DIV/0!	1.13084	0.0682705
4996	1335	439	335	576	963	20	14	166	420	0.328839	0.763098	1.7194	1.67188	0.0207684	0.7	11.8571	2.53012	0.0147574	0.0317652	0.0427775	0.0341081	0.0274074	0.628021	0.812637	0.167652
4999	1359	189	110	147	110	0	0	2	9	0.139073	0.582011	1.33636	0.748299	0	#DIV/0!	#DIV/0!	4.5	0.00624123	0.0242271	0.0332478	0.0152662	0	#DIV/0!	#DIV/0!	0.298182
5000	1458	3	0	1	3	0	0	2	1	0.00205761	0	#DIV/0!	3	0	#DIV/0!	#DIV/0!	0.5	9.23404e-05	0	#DIV/0!	0.0612034	0	#DIV/0!	#DIV/0!	0.0331313
5007	1050	178	186	404	499	10	9	120	179	0.169524	1.04494	2.17204	1.23515	0.0200401	0.9	13.3333	1.49167	0.00760779	0.0434975	0.0540389	0.0251984	0.0264462	0.807455	0.913808	0.0988417
5011	255	674	383	2146	2642	7	14	215	296	2.64314	0.568249	5.60313	1.23113	0.00264951	2	15.3571	1.37674	0.118617	0.0236543	0.139402	0.0251164	0.00349647	1.79434	1.05251	0.0912266
5013	792	431	430	489	697	16	25	227	297	0.544192	0.99768	1.13721	1.42536	0.0229555	1.5625	9.08	1.30837	0.0244219	0.04153	0.028293	0.0290789	0.0302936	1.40183	0.622304	0.086696
5016	810	1985	646	680	667	22	34	321	313	2.45062	0.325441	1.05263	0.980882	0.0329835	1.54545	9.44118	0.975078	0.109977	0.013547	0.0261887	0.0200111	0.0435272	1.38654	0.647057	0.0646112
5026	789	718	552	375	541	6	25	192	258	0.910013	0.768802	0.679348	1.44267	0.0110906	4.16667	7.68	1.34375	0.040839	0.0320026	0.0169017	0.029432	0.0146359	3.73822	0.526354	0.0890403
5041	1221	1039	968	1620	1672	42	44	623	731	0.850942	0.931665	1.67355	1.0321	0.0251196	1.04762	14.1591	1.17335	0.0381881	0.0387821	0.0416368	0.021056	0.0331495	0.939895	0.970402	0.0777495
5048	318	1814	1765	2354	2260	63	58	789	777	5.7044	0.972988	1.33371	0.960068	0.0278761	0.920635	13.6034	0.984791	0.255999	0.0405022	0.0331818	0.0195865	0.0367872	0.825968	0.932321	0.0652548
5058	2517	1985	1456	1783	2179	52	69	609	774	0.788637	0.733501	1.22459	1.2221	0.0238642	1.32692	8.82609	1.27094	0.035392	0.0305332	0.0304669	0.0249322	0.0314927	1.19048	0.604901	0.0842155
5063	1830	1207	1254	1734	2368	47	57	853	720	0.659563	1.03894	1.38278	1.36563	0.019848	1.21277	14.9649	0.84408	0.0295995	0.0432475	0.0344025	0.0278604	0.0261927	1.08806	1.02563	0.0559309
5064	582	366	548	668	708	19	18	259	317	0.628866	1.49727	1.21898	1.05988	0.0268362	0.947368	14.3889	1.22394	0.0282219	0.0623262	0.0303273	0.0216228	0.0354148	0.849953	0.986152	0.0811013
5066	660	920	2340	3143	3612	55	93	1420	1065	1.39394	2.54348	1.34316	1.14922	0.015227	1.69091	15.2688	0.75	0.0625564	0.105876	0.0334169	0.0234454	0.0200946	1.51704	1.04646	0.0496969
5072	1569	265	305	402	594	15	17	233	288	0.168897	1.15094	1.31803	1.47761	0.0252525	1.13333	13.7059	1.23605	0.00757968	0.0479099	0.0327917	0.030145	0.0333249	1.0168	0.939341	0.081904
5084	225	158	109	211	214	1	2	18	7	0.702222	0.689873	1.93578	1.01422	0.0046729	2	9	0.388889	0.0315139	0.0287171	0.0481608	0.0206912	0.00616667	1.79434	0.616821	0.0257688
5088	699	301	279	298	262	19	14	188	162	0.430615	0.92691	1.0681	0.879195	0.0725191	0.736842	13.4286	0.861702	0.0193249	0.0385841	0.0265736	0.0179366	0.095701	0.661074	0.920336	0.0570986
5091	933	328	309	352	151	17	21	191	116	0.351554	0.942073	1.13916	0.428977	0.112583	1.23529	9.09524	0.60733	0.0157768	0.0392153	0.0283415	0.00875162	0.148572	1.10827	0.623348	0.0402432
5095	735	628	748	1223	1437	33	39	591	581	0.854422	1.19108	1.63503	1.17498	0.0229645	1.18182	15.1538	0.98308	0.0383443	0.0495807	0.0406783	0.0239709	0.0303055	1.06029	1.03858	0.0651414
5107	1077	150	609	110	24	1	0	9	6	0.139276	4.06	0.180624	0.218182	0.0416667	0	#DIV/0!	0.666667	0.00625034	0.169004	0.0044938	0.00445116	0.0549861	0	#DIV/0!	0.0441751
5112	861	40	44	15	22	2	0	18	8	0.0464576	1.1	0.340909	1.46667	0.0909091	0	#DIV/0!	0.444444	0.0020849	0.0457893	0.00848158	0.0299217	0.11997	0	#DIV/0!	0.02945
5119	1803	6055	6528	19868	14748	38	84	3511	6115	3.35829	1.07812	3.0435	0.742299	0.00257662	2.21053	41.7976	1.74167	0.150712	0.0448784	0.0757203	0.0151437	0.00340028	1.98322	2.86463	0.115407
5127	846	763	633	1411	1195	17	62	466	318	0.901891	0.82962	2.22907	0.846917	0.0142259	3.64706	7.51613	0.682403	0.0404746	0.0345343	0.0554576	0.0172781	0.0187735	3.27204	0.515123	0.0452178
5135	1557	482	521	915	858	24	25	286	178	0.30957	1.08091	1.75624	0.937705	0.027972	1.04167	11.44	0.622378	0.0138927	0.0449947	0.043694	0.0191302	0.0369138	0.934555	0.784048	0.0412403
5140	726	427	424	558	790	16	27	219	257	0.588154	0.992974	1.31604	1.41577	0.0202532	1.6875	8.11111	1.17352	0.0263949	0.0413342	0.0327421	0.0288833	0.0267274	1.51398	0.5559	0.0777602
5148	2388	2140	2363	2545	3021	139	153	2467	1721	0.896147	1.10421	1.07702	1.18703	0.0460113	1.10072	16.1242	0.697608	0.0402168	0.0459643	0.0267955	0.0242168	0.0607195	0.987535	1.10508	0.0462253
5164	1320	458	441	1493	1255	8	20	193	319	0.34697	0.962882	3.38549	0.840589	0.0063745	2.5	9.65	1.65285	0.0155711	0.0400815	0.0842285	0.017149	0.00841222	2.24293	0.661369	0.109522
5182	966	100	30	100	86	3	6	82	137	0.10352	0.3	3.33333	0.86	0.0348837	2	13.6667	1.67073	0.0046457	0.012488	0.082931	0.017545	0.0460349	1.79434	0.936654	0.110707
5196	966	246	226	272	268	2	11	101	98	0.254658	0.918699	1.20354	0.985294	0.00746269	5.5	9.18182	0.970297	0.0114284	0.0382423	0.0299432	0.0201011	0.00984826	4.93445	0.629282	0.0642944
5202	2163	2159	1817	2668	4098	64	114	1042	1193	0.998151	0.841593	1.46835	1.53598	0.0156174	1.78125	9.14035	1.14491	0.0447944	0.0350327	0.0365316	0.0313358	0.0206097	1.59809	0.62644	0.0758649
5206	1284	234	475	347	352	8	7	126	160	0.182243	2.02991	0.730526	1.01441	0.0227273	0.875	18	1.26984	0.0081786	0.0844985	0.018175	0.0206951	0.0299924	0.785026	1.23364	0.084143
5209	630	6418	6089	8263	9759	277	334	4036	3453	10.1873	0.948738	1.35704	1.18105	0.0283841	1.20578	12.0838	0.85555	0.45718	0.0394927	0.0337621	0.0240947	0.0374575	1.08179	0.828173	0.0566909
5227	3213	3335	3319	5588	7590	269	199	3159	2965	1.03797	0.995202	1.68364	1.35827	0.0354414	0.739777	15.8744	0.938588	0.0465815	0.0414269	0.0418878	0.0277102	0.0467708	0.663707	1.08796	0.0621933
5233	1278	7303	9796	11883	10852	146	148	2663	2471	5.7144	1.34137	1.21305	0.913237	0.0134537	1.0137	17.9932	0.927901	0.256447	0.0558365	0.0301797	0.0186311	0.0177545	0.909462	1.23318	0.0614851
5247	363	23	15	10	20	0	0	12	13	0.0633609	0.652174	0.666667	2	0	#DIV/0!	#DIV/0!	1.08333	0.00284347	0.0271478	0.0165862	0.0408023	0	#DIV/0!	#DIV/0!	0.0717845
5249	969	991	559	1146	849	37	45	661	429	1.0227	0.564077	2.05009	0.740838	0.0435807	1.21622	14.6889	0.649017	0.0458963	0.0234806	0.0510048	0.0151139	0.057512	1.09116	1.00671	0.0430055
5250	612	685	365	776	641	21	26	304	325	1.11928	0.532847	2.12603	0.826031	0.0327613	1.2381	11.6923	1.06908	0.0502305	0.0221806	0.0528941	0.016852	0.043234	1.11078	0.80134	0.0708399
5270	1383	1561	783	696	899	57	66	289	489	1.12871	0.501602	0.888889	1.29167	0.0634038	1.15789	4.37879	1.69204	0.0506534	0.02088	0.0221149	0.0263515	0.0836719	1.03883	0.300103	0.112119
5275	588	5976	4326	1078	168	65	72	243	37	10.1633	0.723896	0.249191	0.155844	0.386905	1.10769	3.375	0.152263	0.456101	0.0301333	0.00619969	0.0031794	0.510585	0.993791	0.231308	0.0100894
5278	510	776	719	1133	847	11	27	288	253	1.52157	0.926546	1.5758	0.747573	0.012987	2.45455	10.6667	0.878472	0.0682841	0.038569	0.0392048	0.0152513	0.0171385	2.20215	0.731047	0.0582098
5296	2142	539	820	1200	1428	14	32	527	630	0.251634	1.52134	1.46341	1.19	0.00980392	2.28571	16.4688	1.19545	0.0112927	0.0633281	0.0364087	0.0242774	0.0129379	2.05068	1.1287	0.0792133
5308	1128	0	0	0	0	0	0	1	0	0	#DIV/0!	#DIV/0!	#DIV/0!	#DIV/0!	#DIV/0!	#DIV/0!	0	0	#DIV/0!	#DIV/0!	#DIV/0!	#DIV/0!	#DIV/0!	#DIV/0!	0
5319	1572	357	102	128	242	9	5	103	71	0.227099	0.285714	1.2549	1.89062	0.0371901	0.555556	20.6	0.68932	0.0101916	0.0118933	0.0312211	0.0385709	0.0490785	0.498429	1.41183	0.0456761
5324	396	461	477	639	603	21	14	178	283	1.16414	1.03471	1.33962	0.943662	0.0348259	0.666667	12.7143	1.58989	0.0522437	0.0430714	0.0333289	0.0192518	0.0459585	0.598115	0.871382	0.10535
5330	627	16	18	42	48	2	0	9	30	0.0255183	1.125	2.33333	1.14286	0.0416667	0	#DIV/0!	3.33333	0.0011452	0.0468299	0.0580517	0.0233156	0.0549861	0	#DIV/0!	0.220875
5337	1779	709	510	660	628	22	41	393	379	0.398539	0.719323	1.29412	0.951515	0.0350318	1.86364	9.58537	0.964377	0.0178854	0.029943	0.0321967	0.019412	0.0462304	1.672	0.656939	0.0639021
5345	1362	2414	6631	6749	7584	23	67	1716	2692	1.77239	2.74689	1.0178	1.12372	0.0030327	2.91304	25.6119	1.56876	0.0795405	0.114344	0.025322	0.0229252	0.00400215	2.6135	1.75533	0.10395
5347	1134	193	279	265	285	4	5	88	90	0.170194	1.4456	0.949821	1.07547	0.0140351	1.25	17.6	1.02273	0.00763787	0.0601753	0.0236309	0.0219408	0.0185216	1.12147	1.20623	0.0677685
5350	825	693	572	800	1075	20	36	269	351	0.84	0.825397	1.3986	1.34375	0.0186047	1.8	7.47222	1.30483	0.037697	0.0343585	0.0347962	0.027414	0.0245519	1.61491	0.512113	0.0864616
5359	468	2045	2199	496	199	2	1	51	33	4.36966	1.07531	0.225557	0.40121	0.0100503	0.5	51	0.647059	0.196099	0.0447613	0.0056117	0.00818513	0.013263	0.448586	3.49532	0.0428758
5363	366	349	214	101	112	5	9	47	26	0.953552	0.613181	0.471963	1.10891	0.0446429	1.8	5.22222	0.553191	0.042793	0.0255246	0.0117421	0.022623	0.0589137	1.61491	0.357908	0.0366559
5366	681	1616	596	314	277	58	69	273	155	2.37298	0.368812	0.526846	0.882166	0.209386	1.18966	3.95652	0.567766	0.106493	0.0153524	0.0131075	0.0179972	0.27632	1.06733	0.271163	0.0376216
5368	885	3	7	0	1	1	0	1	1	0.00338983	2.33333	0	#DIV/0!	1	0	#DIV/0!	1	0.000152127	0.0971288	0	#DIV/0!	1.31967	0	#DIV/0!	0.0662626
5369	1329	0	16	81	265	0	0	11	34	0	#DIV/0!	5.0625	3.2716	0	#DIV/0!	#DIV/0!	3.09091	0	#DIV/0!	0.125951	0.0667445	0	#DIV/0!	#DIV/0!	0.204812
5371	1467	613	664	804	789	32	40	474	394	0.41786	1.0832	1.21084	0.981343	0.0405577	1.25	11.85	0.831224	0.0187525	0.0450898	0.0301249	0.0200205	0.0535226	1.12147	0.812147	0.055079
5377	762	893	554	1027	902	20	26	333	362	1.17192	0.620381	1.85379	0.878286	0.0221729	1.3	12.8077	1.08709	0.0525926	0.0258244	0.046121	0.017918	0.0292609	1.16632	0.877783	0.0720332
5387	789	1045	766	1103	1332	25	31	281	539	1.32446	0.733014	1.43995	1.20762	0.0187688	1.24	9.06452	1.91815	0.0594384	0.0305129	0.0358249	0.0246367	0.0247685	1.11249	0.621242	0.127102
5400	1995	1520	1878	2361	2928	56	56	998	1121	0.761905	1.23553	1.25719	1.24015	0.0191257	1	17.8214	1.12325	0.0341923	0.0514308	0.031278	0.0253005	0.0252395	0.897172	1.2214	0.0744292
5403	912	656	341	246	315	25	12	78	162	0.719298	0.519817	0.721408	1.28049	0.0793651	0.48	6.5	2.07692	0.0322803	0.0216382	0.0179481	0.0261234	0.104735	0.430643	0.445482	0.137622
5407	1425	961	835	1054	1109	40	43	489	517	0.674386	0.868887	1.26228	1.05218	0.0360685	1.075	11.3721	1.05726	0.0302647	0.0361688	0.0314045	0.0214657	0.0475984	0.96446	0.779394	0.0700568
5431	1833	2097	1815	2314	2414	53	79	1288	1075	1.14403	0.865522	1.27493	1.04322	0.0219553	1.49057	16.3038	0.834627	0.051341	0.0360288	0.0317194	0.0212828	0.0289736	1.33729	1.11739	0.0553046
5436	459	456	309	469	626	14	17	164	203	0.993464	0.677632	1.5178	1.33475	0.0223642	1.21429	9.64706	1.2378	0.0445841	0.0282075	0.0377618	0.0272305	0.0295133	1.08942	0.661167	0.0820201
5446	1185	1016	1168	2401	2940	20	45	678	846	0.857384	1.14961	2.05565	1.22449	0.00680272	2.25	15.0667	1.24779	0.0384772	0.0478542	0.0511431	0.024981	0.00897733	2.01864	1.0326	0.0826816
5460	837	370	421	804	771	19	24	341	296	0.442055	1.13784	1.90974	0.958955	0.0246433	1.26316	14.2083	0.868035	0.0198383	0.0473643	0.047513	0.0195638	0.032521	1.13327	0.973777	0.0575182
5466	897	2053	2440	4401	5058	62	81	1178	1531	2.28874	1.1885	1.80369	1.14928	0.0122578	1.30645	14.5432	1.29966	0.102713	0.0494734	0.0448745	0.0234467	0.0161762	1.17211	0.996728	0.0861188
5502	1032	675	436	409	308	11	14	108	131	0.65407	0.645926	0.938073	0.753056	0.0357143	1.27273	7.71429	1.21296	0.029353	0.0268877	0.0233386	0.0153632	0.047131	1.14186	0.528703	0.080374
5504	753	1356	1479	2089	1880	40	47	648	631	1.8008	1.09071	1.41244	0.899952	0.0212766	1.175	13.7872	0.973765	0.0808151	0.0454025	0.0351405	0.01836	0.028078	1.05418	0.944917	0.0645242
5506	3576	2328	2670	2866	2623	61	81	1041	1118	0.651007	1.14691	1.07341	0.915213	0.0232558	1.32787	12.8519	1.07397	0.0292155	0.0477419	0.0267056	0.0186714	0.0306899	1.19133	0.88081	0.0711638
5530	891	475	286	465	463	15	14	198	165	0.533109	0.602105	1.62587	0.995699	0.0323974	0.933333	14.1429	0.833333	0.0239246	0.0250636	0.0404506	0.0203134	0.0427538	0.837361	0.96929	0.0552188
5536	642	328	425	554	670	13	15	235	272	0.510903	1.29573	1.30353	1.20939	0.019403	1.15385	15.6667	1.15745	0.022928	0.0539369	0.0324309	0.0246729	0.0256055	1.0352	1.07372	0.0766954
5578	1680	971	746	1228	1323	44	63	364	565	0.577976	0.76828	1.64611	1.07736	0.0332577	1.43182	5.77778	1.5522	0.0259381	0.0319809	0.0409541	0.0219794	0.0438891	1.28459	0.395984	0.102853
5598	1455	1369	1414	1307	1374	76	103	999	892	0.940893	1.03287	0.924328	1.05126	0.055313	1.35526	9.69903	0.892893	0.0422249	0.0429949	0.0229966	0.0214469	0.0729947	1.2159	0.664729	0.0591654
5607	1434	479	541	736	641	28	38	455	722	0.334031	1.12944	1.36044	0.870924	0.0436817	1.35714	11.9737	1.58681	0.0149904	0.0470146	0.0338469	0.0177678	0.0576454	1.21759	0.820624	0.105146
5610	1770	3437	3719	4510	4815	175	237	2949	2221	1.94181	1.08205	1.21269	1.06763	0.0363448	1.35429	12.443	0.753137	0.0871434	0.045042	0.0301709	0.0217808	0.047963	1.21503	0.852791	0.0499048
5612	1512	169	129	174	293	5	5	75	62	0.111772	0.763314	1.34884	1.68391	0.0170648	1	15	0.826667	0.00501606	0.0317742	0.0335581	0.0343536	0.0225199	0.897172	1.02803	0.0547771
5614	1287	311	693	1254	1861	11	70	404	443	0.241647	2.2283	1.80952	1.48405	0.0059108	6.36364	5.77143	1.09653	0.0108445	0.0927564	0.0450197	0.0302763	0.00780029	5.70928	0.395549	0.0726592
5633	1011	1022	913	771	763	28	53	448	407	1.01088	0.893346	0.844469	0.989624	0.0366972	1.89286	8.45283	0.908482	0.0453657	0.037187	0.0210098	0.0201895	0.0484281	1.69822	0.57932	0.0601984
5645	1824	587	224	321	366	29	13	139	165	0.32182	0.381601	1.43304	1.14019	0.079235	0.448276	10.6923	1.18705	0.0144425	0.0158848	0.0356529	0.0232611	0.104564	0.402181	0.732804	0.078657
5647	1245	3	3	1	1	7	4	44	11	0.00240964	1	0.333333	1	7	0.571429	11	0.25	0.000108138	0.0416266	0.0082931	0.0204011	9.23767	0.51267	0.753892	0.0165656
5651	507	407	185	315	255	17	26	384	273	0.802761	0.454545	1.7027	0.809524	0.0666667	1.52941	14.7692	0.710938	0.0360259	0.0189212	0.042362	0.0165152	0.0879778	1.37215	1.01222	0.0471085
5656	1518	715	453	306	275	2	4	53	51	0.471014	0.633566	0.675497	0.898693	0.00727273	2	13.25	0.962264	0.0211379	0.0263732	0.0168059	0.0183344	0.00959758	1.79434	0.908097	0.0637621
5659	2484	794	1007	1387	1428	30	35	619	606	0.319646	1.26826	1.37736	1.02956	0.0210084	1.16667	17.6857	0.978998	0.0143449	0.0527935	0.0342677	0.0210042	0.0277241	1.0467	1.2121	0.064871
5664	2091	541	591	668	888	22	32	265	404	0.258728	1.09242	1.13029	1.32934	0.0247748	1.45455	8.28125	1.52453	0.011611	0.0454738	0.0281208	0.0271201	0.0326944	1.30498	0.567561	0.101019
5675	1008	1188	1366	1703	1916	39	76	817	768	1.17857	1.14983	1.24671	1.12507	0.0203549	1.94872	10.75	0.940024	0.0528913	0.0478636	0.0310172	0.0229528	0.0268617	1.74834	0.736758	0.0622884
5710	2736	479	722	1467	1317	2	17	334	467	0.175073	1.50731	2.03186	0.897751	0.0015186	8.5	19.6471	1.3982	0.00785683	0.0627441	0.0505511	0.0183151	0.00200405	7.62597	1.34652	0.0926486
5737	834	306	161	275	307	15	18	165	112	0.366906	0.526144	1.70807	1.11636	0.0488599	1.2	9.16667	0.678788	0.0164658	0.0219016	0.0424957	0.0227751	0.0644788	1.07661	0.628243	0.0449782
5742	384	234	254	281	273	8	11	73	111	0.609375	1.08547	1.1063	0.97153	0.029304	1.375	6.63636	1.52055	0.0273472	0.0451844	0.0275239	0.0198203	0.0386716	1.23361	0.454827	0.100755
5771	864	616	785	718	633	29	34	280	232	0.712963	1.27435	0.91465	0.881616	0.0458136	1.17241	8.23529	0.828571	0.0319959	0.0530469	0.0227558	0.017986	0.0604587	1.05186	0.564411	0.0549033
5776	1662	6865	6677	9700	9194	286	279	5384	5012	4.13057	0.972615	1.45275	0.947835	0.0311072	0.975524	19.2975	0.930906	0.185369	0.0404867	0.0361434	0.0193369	0.0410512	0.875214	1.32257	0.0616843
5787	1614	96	85	104	199	8	6	145	129	0.0594796	0.885417	1.22353	1.91346	0.040201	0.75	24.1667	0.889655	0.00266929	0.0368569	0.0304405	0.0390368	0.0530519	0.672879	1.65628	0.0589508
5789	1413	318	166	122	90	6	9	46	38	0.225053	0.522013	0.73494	0.737705	0.0666667	1.5	5.11111	0.826087	0.0100998	0.0217296	0.0182848	0.01505	0.0879778	1.34576	0.350293	0.0547386
5807	2268	616	483	545	368	1	2	72	98	0.271605	0.784091	1.12836	0.675229	0.00271739	2	36	1.36111	0.0121889	0.0326391	0.0280729	0.0137754	0.00358605	1.79434	2.46728	0.0901907
5812	990	517	302	421	341	11	14	188	112	0.522222	0.584139	1.39404	0.809976	0.0322581	1.27273	13.4286	0.595745	0.023436	0.0243157	0.0346827	0.0165244	0.0425699	1.14186	0.920336	0.0394756
5818	675	112	88	153	119	8	6	139	75	0.165926	0.785714	1.73864	0.777778	0.0672269	0.75	23.1667	0.539568	0.00744633	0.0327066	0.043256	0.0158675	0.0887171	0.672879	1.58774	0.0357532
5836	2709	422	417	665	812	3	13	132	139	0.155777	0.988152	1.59472	1.22105	0.00369458	4.33333	10.1538	1.05303	0.00699087	0.0411334	0.0396756	0.0249109	0.00487562	3.88775	0.6959	0.0697765
5844	1269	764	427	406	325	26	34	388	220	0.602049	0.558901	0.95082	0.800493	0.08	1.30769	11.4118	0.56701	0.0270184	0.0232651	0.0236557	0.016331	0.105573	1.17323	0.782113	0.0375716
5847	1080	250	179	203	265	10	14	186	143	0.231481	0.716	1.13408	1.30542	0.0377358	1.4	13.2857	0.768817	0.0103883	0.0298047	0.0282151	0.026632	0.0497987	1.25604	0.910545	0.0509438
5849	615	500	537	489	323	17	19	269	303	0.813008	1.074	0.910615	0.660532	0.0526316	1.11765	14.1579	1.12639	0.0364857	0.044707	0.0226554	0.0134756	0.0694562	1.00272	0.97032	0.0746378
5850	1203	1000	1116	1373	2018	59	53	487	828	0.831255	1.116	1.23029	1.46977	0.0292369	0.898305	9.18868	1.70021	0.0373046	0.0464553	0.0306087	0.0299851	0.0385829	0.805935	0.629752	0.11266
5855	1092	26	22	12	11	2	1	6	4	0.0238095	0.846154	0.545455	0.916667	0.181818	0.5	6	0.666667	0.00106851	0.0352225	0.0135705	0.018701	0.239939	0.448586	0.411214	0.0441751
5863	834	907	455	315	324	50	40	150	202	1.08753	0.501654	0.692308	1.02857	0.154321	0.8	3.75	1.34667	0.0488056	0.0208821	0.0172241	0.020984	0.203652	0.717738	0.257009	0.0892336
5868	1848	1285	1219	1962	2999	43	68	803	1077	0.695346	0.948638	1.60952	1.52854	0.0143381	1.5814	11.8088	1.34122	0.0312054	0.0394886	0.0400436	0.031184	0.0189215	1.41878	0.809325	0.0888727
5871	4362	3877	3660	5333	5983	104	178	1720	2161	0.888812	0.944029	1.4571	1.12188	0.0173826	1.71154	9.66292	1.2564	0.0398876	0.0392967	0.0362517	0.0228877	0.0229392	1.53555	0.662254	0.083252
5888	1536	8	47	90	136	2	2	12	25	0.00520833	5.875	1.91489	1.51111	0.0147059	1	6	2.08333	0.000233737	0.244556	0.0476412	0.0308284	0.0194069	0.897172	0.411214	0.138047
5889	993	730	1063	1436	1127	6	9	301	211	0.735146	1.45616	1.35089	0.784819	0.00532387	1.5	33.4444	0.700997	0.0329915	0.0606152	0.0336093	0.0160112	0.00702573	1.34576	2.29214	0.0464498
5890	1518	57	122	137	354	5	6	30	17	0.0375494	2.14035	1.12295	2.58394	0.0141243	1.2	5	0.566667	0.00168512	0.0890956	0.0279382	0.0527153	0.0186394	1.07661	0.342678	0.0375488
5894	1023	415	256	206	193	23	20	133	85	0.40567	0.616867	0.804688	0.936893	0.119171	0.869565	6.65	0.639098	0.0182054	0.0256781	0.0200201	0.0191137	0.157266	0.78015	0.455762	0.0423483
5898	1581	536	478	587	633	41	36	355	421	0.339026	0.891791	1.22803	1.07836	0.0647709	0.878049	9.86111	1.18592	0.0152146	0.0371222	0.0305526	0.0219999	0.0854761	0.787761	0.675837	0.0785818
5899	2487	2213	2712	3000	2806	95	158	1428	1512	0.889827	1.22549	1.10619	0.935333	0.033856	1.66316	9.03797	1.05882	0.0399332	0.0510128	0.0275213	0.0190819	0.0446787	1.49214	0.619423	0.0701604
5912	2766	2013	1665	2212	2307	79	103	1215	1151	0.727766	0.827124	1.32853	1.04295	0.0342436	1.3038	11.7961	0.947325	0.0326603	0.0344304	0.0330529	0.0212773	0.0451902	1.16973	0.808454	0.0627722
5916	3276	1425	1373	1540	2121	72	94	938	1018	0.434982	0.963509	1.12163	1.37727	0.0339463	1.30556	9.97872	1.08529	0.0195209	0.0401076	0.0279054	0.0280979	0.0447977	1.17131	0.683898	0.071914
5917	1185	425	551	691	737	20	30	490	412	0.35865	1.29647	1.25408	1.06657	0.027137	1.5	16.3333	0.840816	0.0160953	0.0539677	0.0312007	0.0217592	0.0358119	1.34576	1.11942	0.0557147
5924	858	200	208	233	273	17	27	185	160	0.2331	1.04	1.12019	1.17167	0.0622711	1.58824	6.85185	0.864865	0.0104609	0.0432917	0.0278696	0.0239035	0.0821771	1.42492	0.469596	0.0573082
5927	2190	1471	1686	1992	1720	67	63	881	797	0.671689	1.14616	1.18149	0.863454	0.0389535	0.940299	13.9841	0.904654	0.0301437	0.0477107	0.0293948	0.0176154	0.0514056	0.84361	0.958411	0.0599447
5942	738	381	236	397	464	6	12	119	151	0.51626	0.619423	1.6822	1.16877	0.012931	2	9.91667	1.26891	0.0231684	0.0257845	0.041852	0.0238441	0.0170647	1.79434	0.679645	0.0840811
5970	1506	319	272	581	669	9	4	262	260	0.211819	0.852665	2.13603	1.15146	0.0134529	0.444444	65.5	0.992366	0.00950591	0.0354935	0.0531429	0.0234912	0.0177534	0.398743	4.48908	0.0657568
5971	921	62	53	55	38	1	4	36	23	0.0673181	0.854839	1.03774	0.690909	0.0263158	4	9	0.638889	0.00302106	0.035584	0.0258181	0.0140953	0.0347281	3.58869	0.616821	0.0423344
5979	1641	1657	1499	2451	3268	94	106	1452	1274	1.00975	0.904647	1.63509	1.33333	0.0287638	1.12766	13.6981	0.87741	0.045315	0.0376574	0.0406799	0.0272015	0.0379586	1.01171	0.938809	0.0581395
5991	2988	1962	2480	3324	2862	115	145	2029	1441	0.656627	1.26402	1.34032	0.861011	0.0401817	1.26087	13.9931	0.710202	0.0294677	0.0526167	0.0333463	0.0175656	0.0530264	1.13122	0.959026	0.0470598
6005	1509	20	10	11	36	0	1	12	18	0.0132538	0.5	1.1	3.27273	0	#DIV/0!	12	1.5	0.000594797	0.0208133	0.0273672	0.0667674	0	#DIV/0!	0.822428	0.0993939
6011	2769	2556	1797	2252	2424	47	42	798	787	0.923077	0.703052	1.2532	1.07638	0.0193894	0.893617	19	0.986216	0.0414253	0.0292657	0.0311787	0.0219593	0.0255876	0.801729	1.30218	0.0653492
6014	1395	746	504	867	1105	30	26	356	499	0.534767	0.675603	1.72024	1.27451	0.0271493	0.866667	13.6923	1.40169	0.023999	0.0281231	0.0427983	0.0260014	0.0358281	0.777549	0.938411	0.0928793
6015	5001	701	1196	2081	2263	15	17	568	852	0.140172	1.70613	1.73997	1.08746	0.00662837	1.13333	33.4118	1.5	0.00629056	0.0710206	0.0432891	0.0221854	0.00874724	1.0168	2.2899	0.0993939
6037	960	7367	7274	11071	9402	358	503	6095	4165	7.67396	0.987376	1.522	0.849246	0.038077	1.40503	12.1173	0.683347	0.344388	0.0411011	0.0378662	0.0173256	0.050249	1.26055	0.830467	0.0452803
6057	3570	893	854	1359	1419	22	35	533	468	0.25014	0.956327	1.59133	1.04415	0.0155039	1.59091	15.2286	0.878049	0.0112256	0.0398087	0.0395913	0.0213018	0.02046	1.42732	1.0437	0.0581818
6067	1935	329	244	361	578	11	11	163	260	0.170026	0.741641	1.47951	1.60111	0.0190311	1	14.8182	1.59509	0.00763032	0.030872	0.0368091	0.0326644	0.0251148	0.897172	1.01557	0.105695
6085	819	502	1633	36	6	1	8	18	30	0.612943	3.25299	0.0220453	0.166667	0.166667	8	2.25	1.66667	0.0275073	0.135411	0.000548472	0.00340019	0.219944	7.17738	0.154205	0.110438
6096	717	377	356	314	335	21	25	294	195	0.525802	0.944297	0.882022	1.06688	0.0626866	1.19048	11.76	0.663265	0.0235966	0.0393079	0.0219441	0.0217655	0.0827254	1.06806	0.805979	0.0439497
6103	1401	1077	1122	1068	347	93	134	2330	1180	0.768737	1.04178	0.951872	0.324906	0.268012	1.44086	17.3881	0.506438	0.0344989	0.0433659	0.0236819	0.00662846	0.353686	1.2927	1.1917	0.0335579
6107	2238	61	172	264	130	4	5	318	825	0.0272565	2.81967	1.53488	0.492424	0.0307692	1.25	63.6	2.59434	0.0012232	0.117373	0.0381868	0.010046	0.0406051	1.12147	4.35887	0.171908
6108	1053	703	1833	5355	6079	49	66	1476	1555	0.667616	2.6074	2.92144	1.1352	0.00806054	1.34694	22.3636	1.05352	0.0299609	0.108537	0.0726834	0.0231594	0.0106372	1.20844	1.53271	0.0698091
21120	1365	565	320	358	532	21	13	61	109	0.413919	0.566372	1.11875	1.48603	0.0394737	0.619048	4.69231	1.78689	0.0185756	0.0235761	0.0278337	0.0303168	0.0520921	0.555392	0.32159	0.118404
21129	885	1293	1172	1544	2836	33	83	963	812	1.46102	0.906419	1.31741	1.83679	0.0116361	2.51515	11.6024	0.843198	0.0655667	0.0377312	0.0327761	0.0374726	0.0153558	2.25652	0.795178	0.0558725
21135	854	2328	1569	1982	2114	81	68	985	1017	2.726	0.673969	1.26322	1.0666	0.038316	0.839506	14.4853	1.03249	0.122336	0.0280551	0.0314281	0.0217598	0.0505643	0.753182	0.992759	0.0684153
21150	1302	1461	1022	1670	1576	45	55	775	531	1.12212	0.699521	1.63405	0.943713	0.0285533	1.22222	14.0909	0.685161	0.0503579	0.0291187	0.040654	0.0192528	0.0376808	1.09654	0.965729	0.0454006
21152	1494	1122	959	1417	1759	42	59	584	745	0.751004	0.854724	1.47758	1.24135	0.0238772	1.40476	9.89831	1.27568	0.0337031	0.0355793	0.0367612	0.0253251	0.03151	1.26031	0.678387	0.0845302
21166	1709	1796	1683	2186	1910	57	73	770	690	1.05091	0.937082	1.29887	0.873742	0.0298429	1.2807	10.5479	0.896104	0.047162	0.0390076	0.032315	0.0178253	0.0393827	1.14901	0.72291	0.0593782
21168	1476	1063	1270	1448	1820	81	110	1115	896	0.72019	1.19473	1.14016	1.25691	0.0445055	1.35802	10.1364	0.803587	0.0323203	0.0497326	0.0283663	0.0256423	0.0587324	1.21838	0.694702	0.0532478
21170	681	8292	13661	17470	19900	242	316	4403	6374	12.1762	1.64749	1.27882	1.1391	0.0121608	1.30579	13.9335	1.44765	0.546437	0.0685795	0.0318162	0.0232388	0.0160482	1.17151	0.954944	0.095925
21174	1604	515	458	1055	1300	9	21	311	410	0.321072	0.88932	2.30349	1.23223	0.00692308	2.33333	14.8095	1.31833	0.0144089	0.0370194	0.0573093	0.0251388	0.00913616	2.0934	1.01498	0.0873558
21176	1016	253	285	379	429	9	17	134	149	0.249016	1.12648	1.32982	1.13193	0.020979	1.88889	7.88235	1.11194	0.0111752	0.0468916	0.0330851	0.0230926	0.0276853	1.69466	0.540222	0.07368
21181	1570	2749	2403	3220	3306	105	98	1957	1580	1.75096	0.874136	1.33999	1.02671	0.0317604	0.933333	19.9694	0.807358	0.0785784	0.0363873	0.033338	0.020946	0.0419132	0.837361	1.36861	0.0534976
21193	1421	5964	3851	4308	4520	247	287	2452	1598	4.19704	0.645708	1.11867	1.04921	0.054646	1.16194	8.54355	0.651713	0.188353	0.0268786	0.0278317	0.0214051	0.0721145	1.04246	0.585538	0.0431842
21198	853	1086	1225	1235	1124	29	46	364	504	1.27315	1.12799	1.00816	0.910121	0.0258007	1.58621	7.91304	1.38462	0.0571359	0.0469545	0.0250824	0.0185675	0.0340483	1.4231	0.542325	0.0917482
21211	2232	2732	2012	2564	3843	105	119	1474	1639	1.22401	0.736457	1.27435	1.49883	0.0273224	1.13333	12.3866	1.11194	0.0549306	0.0306562	0.031705	0.0305778	0.0360565	1.0168	0.84892	0.07368
21214	2082	3937	2788	4382	3800	196	237	2738	2389	1.89097	0.708153	1.57174	0.867184	0.0515789	1.20918	11.5527	0.872535	0.0848619	0.029478	0.0391037	0.0176915	0.068067	1.08485	0.791775	0.0578164
21215	3210	1396	1494	2682	3604	50	56	966	1189	0.434891	1.0702	1.79518	1.34377	0.0138735	1.12	17.25	1.23085	0.0195168	0.0445488	0.0446628	0.0274145	0.0183084	1.00483	1.18224	0.0815592
21221	3506	2093	2017	2367	2275	83	118	1176	1171	0.596977	0.963688	1.17353	0.961132	0.0364835	1.42169	9.9661	0.995748	0.0267908	0.0401151	0.0291965	0.0196082	0.0481461	1.2755	0.683033	0.0659808
21226	1833	806	784	1048	1135	54	56	802	675	0.439716	0.972705	1.33673	1.08302	0.0475771	1.03704	14.3214	0.841646	0.0197333	0.0404904	0.033257	0.0220947	0.0627859	0.930401	0.981528	0.0557696
21246	1230	2878	2261	4431	2991	69	93	1152	950	2.33984	0.785615	1.95975	0.675017	0.0230692	1.34783	12.3871	0.824653	0.105006	0.0327025	0.0487573	0.0137711	0.0304437	1.20923	0.848958	0.0546436
21249	2736	773	729	989	1245	22	33	338	393	0.282529	0.943079	1.35665	1.25885	0.0176707	1.5	10.2424	1.16272	0.0126792	0.0392572	0.0337526	0.0256819	0.0233194	1.34576	0.701971	0.0770449
21250	1487	1868	2182	2375	2359	84	123	1209	1089	1.25622	1.16809	1.08845	0.993263	0.0356083	1.46429	9.82927	0.900744	0.056376	0.0486238	0.0270799	0.0202637	0.0469911	1.31372	0.673655	0.0596856
21255	1557	5438	4439	6698	5851	98	154	1379	1331	3.49261	0.816293	1.5089	0.873544	0.0167493	1.57143	8.95455	0.965192	0.15674	0.0339795	0.0375403	0.0178213	0.0221035	1.40984	0.613705	0.0639561
21256	1876	2464	1980	2401	2835	90	121	1369	1237	1.31343	0.803571	1.21263	1.18076	0.031746	1.34444	11.314	0.903579	0.0589435	0.03345	0.0301693	0.0240888	0.0418942	1.2062	0.775416	0.0598735
21270	1233	33869	32326	35386	35323	1190	1584	17332	14036	27.4688	0.954442	1.09466	0.99822	0.0336891	1.33109	10.9419	0.809832	1.23273	0.0397302	0.0272344	0.0203648	0.0444584	1.19422	0.749911	0.0536615
21278	703	481	413	729	487	6	13	163	168	0.684211	0.858628	1.76513	0.668038	0.0123203	2.16667	12.5385	1.03067	0.0307056	0.0357418	0.0439153	0.0136287	0.0162587	1.94387	0.859331	0.0682952
21279	2595	3978	2717	3553	3544	189	216	2177	1814	1.53295	0.683007	1.30769	0.997467	0.0533296	1.14286	10.0787	0.833257	0.0687948	0.0284313	0.0325345	0.0203495	0.0703773	1.02534	0.69075	0.0552137
21288	2124	1690	1489	1866	1671	85	86	1047	970	0.795669	0.881065	1.25319	0.895498	0.0508677	1.01176	12.1744	0.926457	0.0357076	0.0366758	0.0311785	0.0182692	0.0671285	0.907727	0.834381	0.0613894
21293	3708	1228	1260	1547	1910	51	52	831	890	0.331176	1.02606	1.22778	1.23465	0.0267016	1.01961	15.9808	1.071	0.0148623	0.0427113	0.0305462	0.0251882	0.0352372	0.914764	1.09525	0.0709671
21294	1183	4195	4209	8001	8856	320	286	3959	4613	3.54607	1.00334	1.90093	1.10686	0.0361337	0.89375	13.8427	1.16519	0.159138	0.0417655	0.0472937	0.0225812	0.0476844	0.801848	0.948715	0.0772087
21306	2908	3852	5159	8506	6226	126	169	2327	2213	1.32462	1.3393	1.64877	0.731954	0.0202377	1.34127	13.7692	0.95101	0.0594456	0.0557507	0.0410202	0.0149327	0.026707	1.20335	0.943683	0.0630164
21324	1875	4671	4490	4948	5671	183	229	3031	2318	2.4912	0.96125	1.102	1.14612	0.0322694	1.25137	13.2358	0.764764	0.111799	0.0400136	0.0274171	0.0233821	0.0425849	1.12269	0.907124	0.0506752
21327	958	1912	1982	2795	2178	47	71	856	667	1.99582	1.03661	1.41019	0.779249	0.0215794	1.51064	12.0563	0.779206	0.0895675	0.0431506	0.0350846	0.0158976	0.0284777	1.3553	0.826289	0.0516322
21330	2148	798	781	982	1200	38	35	556	511	0.371508	0.978697	1.25736	1.222	0.0316667	0.921053	15.8857	0.919065	0.0166723	0.0407398	0.0312823	0.0249301	0.0417895	0.826343	1.08874	0.0608996
21342	2714	2354	2038	2983	2856	73	90	1181	1138	0.867354	0.86576	1.46369	0.957425	0.0255602	1.23288	13.1222	0.96359	0.0389246	0.0360387	0.0364156	0.0195326	0.033731	1.1061	0.89934	0.06385
21345	2869	1847	1670	2257	2282	83	146	1442	1246	0.643778	0.904169	1.3515	1.01108	0.0363716	1.75904	9.87671	0.864078	0.0288911	0.0376375	0.0336243	0.0206271	0.0479984	1.57816	0.676907	0.057256
21358	1199	1461	1310	1582	1747	59	90	757	849	1.21852	0.896646	1.20763	1.1043	0.0337722	1.52542	8.41111	1.12153	0.0546838	0.0373243	0.0300451	0.0225289	0.044568	1.36857	0.576461	0.0743156
21363	1552	1047	863	1721	1313	13	36	472	411	0.674613	0.82426	1.99421	0.762929	0.00990099	2.76923	13.1111	0.870763	0.0302749	0.0343111	0.0496144	0.0155646	0.013066	2.48448	0.898578	0.057699
21373	1902	6057	3181	2344	2162	116	197	1743	1126	3.18454	0.525177	0.736875	0.922355	0.053654	1.69828	8.84772	0.646013	0.142914	0.0218614	0.0183329	0.0188171	0.0708054	1.52365	0.606384	0.0428065
21384	2262	3327	4477	5620	5639	115	170	2489	2094	1.47082	1.34566	1.2553	1.00338	0.0203937	1.47826	14.6412	0.841302	0.0660067	0.0560151	0.0312311	0.0204701	0.0269129	1.32625	1.00344	0.0557468
21388	750	465	523	1021	1200	7	32	245	368	0.62	1.12473	1.9522	1.17532	0.00583333	4.57143	7.65625	1.50204	0.027824	0.0468188	0.0485693	0.0239778	0.00769806	4.10136	0.524726	0.0995291
21392	1233	6946	4288	5275	5505	126	165	2336	2183	5.63341	0.617334	1.23018	1.0436	0.0228883	1.30952	14.1576	0.934503	0.252813	0.0256975	0.0306059	0.0212907	0.0302049	1.17487	0.970298	0.0619226
21396	1977	1958	2335	3834	3030	71	127	1561	1190	0.990389	1.19254	1.64197	0.790297	0.0234323	1.78873	12.2913	0.762332	0.0444461	0.0496415	0.0408511	0.016123	0.0309229	1.6048	0.842395	0.0505141
21398	972	552	496	1010	928	8	20	219	360	0.567901	0.898551	2.03629	0.918812	0.00862069	2.5	10.95	1.64384	0.0254859	0.0374036	0.0506615	0.0187448	0.0113764	2.24293	0.750465	0.108925
21406	1437	12075	13826	17841	17807	265	269	4325	3288	8.40292	1.14501	1.29039	0.998094	0.0148818	1.01509	16.0781	0.760231	0.377102	0.0476629	0.0321041	0.0203623	0.019639	0.910715	1.10192	0.0503749
21407	2075	900	1087	1515	1729	48	66	875	889	0.433735	1.20778	1.39374	1.14125	0.0277617	1.375	13.2576	1.016	0.0194649	0.0502757	0.0346754	0.0232829	0.0366362	1.23361	0.908616	0.0673228
21412	756	20776	13981	26566	25457	583	802	11287	11501	27.4815	0.67294	1.90015	0.958255	0.0229014	1.37564	14.0736	1.01896	1.2333	0.0280122	0.0472744	0.0195495	0.0302222	1.23419	0.964541	0.0675189
21415	2631	1245	1378	1785	2581	62	82	895	880	0.473204	1.10683	1.29536	1.44594	0.0240217	1.32258	10.9146	0.98324	0.0212362	0.0460735	0.0322275	0.0294988	0.0317006	1.18658	0.748041	0.065152
21416	1630	1350	1059	1677	1671	120	109	2649	1626	0.828221	0.784444	1.58357	0.996422	0.0718133	0.908333	24.3028	0.613817	0.0371684	0.0326538	0.0393981	0.0203281	0.0947696	0.814932	1.6656	0.0406731
21422	2760	496	694	718	1246	42	54	558	472	0.17971	1.39919	1.03458	1.73538	0.0337079	1.28571	10.3333	0.845878	0.00806493	0.0582437	0.0257397	0.0354036	0.0444832	1.15351	0.708202	0.0560501
21425	1786	9510	10207	11920	10363	384	412	4758	4482	5.32475	1.07329	1.16783	0.869379	0.0370549	1.07292	11.5485	0.941992	0.238961	0.0446775	0.0290547	0.0177363	0.0489001	0.962591	0.791487	0.0624188
21426	2719	4766	4563	7525	12052	201	247	3245	3244	1.75285	0.957407	1.64913	1.60159	0.0166777	1.22886	13.1377	0.999692	0.0786634	0.0398536	0.0410293	0.0326744	0.022009	1.1025	0.900397	0.0662422
21433	1414	6632	10643	25395	24554	152	389	4187	3311	4.69024	1.60479	2.38608	0.966883	0.00619044	2.55921	10.7635	0.790781	0.210486	0.0668022	0.0593639	0.0197255	0.00816932	2.29605	0.737683	0.0523992
21435	711	1461	1755	2041	2529	39	55	623	699	2.05485	1.20123	1.16296	1.2391	0.0154211	1.41026	11.3273	1.12199	0.0922165	0.0500032	0.0289337	0.025279	0.0203507	1.26524	0.776322	0.074346
21437	3188	2143	2037	2875	2990	127	146	1779	1531	0.672208	0.950537	1.41139	1.04	0.0424749	1.14961	12.1849	0.860596	0.030167	0.0395676	0.0351144	0.0212172	0.0560527	1.0314	0.835102	0.0570253
21440	1015	2313	2091	2589	2445	78	84	865	932	2.27882	0.904021	1.23816	0.94438	0.0319018	1.07692	10.2976	1.07746	0.102267	0.0376313	0.0308046	0.0192664	0.0420998	0.966186	0.705754	0.0713951
21441	1236	1225	753	777	730	43	56	395	311	0.9911	0.614694	1.03187	0.939511	0.0589041	1.30233	7.05357	0.787342	0.044478	0.0255876	0.0256723	0.0191671	0.0777338	1.16841	0.483421	0.0521713
21442	1377	620	871	1243	1041	25	33	577	450	0.450254	1.40484	1.4271	0.83749	0.0240154	1.32	17.4848	0.779896	0.0202063	0.0584787	0.0355051	0.0170857	0.0316923	1.18427	1.19834	0.0516779
21444	3037	1789	1735	2230	2013	44	84	926	807	0.589068	0.969816	1.2853	0.902691	0.0218579	1.90909	11.0238	0.87149	0.0264359	0.0403701	0.0319774	0.0184159	0.0288452	1.71278	0.755524	0.0577472
21450	1407	4907	3164	3505	3333	135	178	1459	897	3.48756	0.644793	1.10777	0.950927	0.0405041	1.31852	8.19663	0.614805	0.156513	0.0268406	0.0275607	0.0194	0.0534519	1.18294	0.561761	0.0407385
21452	3543	8143	9304	31519	24966	172	217	7375	6046	2.29833	1.14258	3.38768	0.792094	0.00688937	1.26163	33.9862	0.819797	0.103143	0.0475616	0.0842832	0.0161596	0.00909167	1.1319	2.32926	0.0543218
21453	2292	594	523	1339	1126	6	22	318	436	0.259162	0.880471	2.56023	0.840926	0.0053286	3.66667	14.4545	1.37107	0.0116305	0.036651	0.0636967	0.0171558	0.00703197	3.28963	0.990651	0.0908506
21460	2220	468	390	422	388	23	28	349	279	0.210811	0.833333	1.08205	0.919431	0.0592784	1.21739	12.4643	0.799427	0.00946065	0.0346888	0.0269207	0.0187574	0.0782277	1.09221	0.854248	0.0529721
21461	2950	4548	3690	4268	4672	173	190	2852	2036	1.54169	0.811346	1.15664	1.09466	0.0370291	1.09827	15.0105	0.713885	0.0691873	0.0337736	0.0287764	0.0223323	0.0488661	0.985334	1.02876	0.0473039
21468	945	687	955	2456	4506	35	40	270	830	0.726984	1.3901	2.57173	1.83469	0.00776742	1.14286	6.75	3.07407	0.0326252	0.0578652	0.0639828	0.0374298	0.0102504	1.02534	0.462616	0.203696
21481	855	1785	1518	1980	1472	48	51	712	497	2.08772	0.85042	1.30435	0.743434	0.0326087	1.0625	13.9608	0.698034	0.0936915	0.0354001	0.0324513	0.0151669	0.0430326	0.953246	0.956811	0.0462535
21498	446	368	765	1047	1134	25	20	420	381	0.825112	2.0788	1.36863	1.08309	0.0220459	0.8	21	0.907143	0.0370289	0.0865336	0.0340505	0.0220964	0.0290932	0.717738	1.43925	0.0601096
21505	1068	1896	1669	2933	3151	86	110	1684	1438	1.77528	0.880274	1.75734	1.07433	0.0272929	1.27907	15.3091	0.853919	0.07967	0.0366428	0.0437214	0.0219175	0.0360176	1.14755	1.04922	0.0565829
21509	740	1508	429	645	384	15	23	640	231	2.03784	0.284483	1.5035	0.595349	0.0390625	1.53333	27.8261	0.360938	0.0914529	0.0118421	0.0374059	0.0121458	0.0515495	1.37566	1.90708	0.0239166
21534	1350	920	1085	2107	1908	69	63	765	735	0.681481	1.17935	1.94194	0.905553	0.0361635	0.913043	12.1429	0.960784	0.0305831	0.0490923	0.048314	0.0184743	0.0477238	0.819157	0.832218	0.063664
21535	716	3212	3076	4007	3690	124	152	1706	1865	4.48603	0.957659	1.30267	0.920888	0.0336043	1.22581	11.2237	1.0932	0.201322	0.0398641	0.0324094	0.0187872	0.0443465	1.09976	0.769222	0.0724383
21542	1509	2230	1684	2569	2450	92	157	1489	1457	1.4778	0.755157	1.52553	0.953678	0.037551	1.70652	9.48408	0.978509	0.0663199	0.0314346	0.0379542	0.0194561	0.0495548	1.53104	0.649997	0.0648385
21549	882	893	968	1002	873	16	22	249	270	1.01247	1.08399	1.03512	0.871257	0.0183276	1.375	11.3182	1.08434	0.0454371	0.0451227	0.0257532	0.0177746	0.0241863	1.23361	0.775699	0.071851
21553	1573	2370	2231	2466	1900	73	83	1361	1042	1.50668	0.94135	1.10533	0.770479	0.0384211	1.13699	16.3976	0.765614	0.0676157	0.0391852	0.0274999	0.0157186	0.050703	1.02007	1.12382	0.0507315
21557	2214	4917	4473	5660	6228	255	368	3451	3142	2.22087	0.909701	1.26537	1.10035	0.0409441	1.44314	9.37772	0.910461	0.0996668	0.0378678	0.0314815	0.0224485	0.0540326	1.29474	0.642708	0.0603295
21564	2384	5682	8133	10935	12724	198	233	3743	3858	2.38339	1.43136	1.34452	1.1636	0.0155611	1.17677	16.0644	1.03072	0.10696	0.0595828	0.0334508	0.0237388	0.0205355	1.05576	1.10098	0.0682984
21571	2295	2775	2508	4052	4127	88	132	1735	2116	1.20915	0.903784	1.61563	1.01851	0.021323	1.5	13.1439	1.2196	0.0542636	0.0376215	0.0401957	0.0207787	0.0281392	1.34576	0.900828	0.0808136
21576	1794	8435	10050	12910	12221	440	447	6153	5547	4.70178	1.19146	1.28458	0.946631	0.0360036	1.01591	13.7651	0.901511	0.211004	0.0495966	0.0319594	0.0193123	0.0475128	0.911446	0.9434	0.0597365
21588	2067	1823	1934	3647	3934	92	117	1631	1626	0.881955	1.06089	1.88573	1.07869	0.0233859	1.27174	13.9402	0.996934	0.0395799	0.0441612	0.0469156	0.0220066	0.0308616	1.14097	0.955398	0.0660594
21595	1869	372	296	553	532	5	6	207	272	0.199037	0.795699	1.86824	0.962025	0.0093985	1.2	34.5	1.31401	0.00893227	0.0331223	0.0464806	0.0196264	0.0124029	1.07661	2.36448	0.0870697
21606	519	4621	4672	6615	4724	111	108	1662	1568	8.90366	1.01104	1.41588	0.714135	0.023497	0.972973	15.3889	0.943442	0.399573	0.042086	0.0352261	0.0145692	0.0310083	0.872924	1.05469	0.0625149
21609	1118	7038	6309	8211	8190	228	241	2618	2729	6.29517	0.896419	1.30147	0.997442	0.0278388	1.05702	10.8631	1.0424	0.282511	0.0373149	0.0323798	0.020349	0.036738	0.948327	0.744507	0.069072
21618	528	286	323	529	515	31	18	320	193	0.541667	1.12937	1.63777	0.973535	0.0601942	0.580645	17.7778	0.603125	0.0243086	0.0470119	0.0407466	0.0198612	0.0794363	0.520939	1.21841	0.0399646
21633	3257	4122	3721	4503	6676	171	195	1957	2373	1.26558	0.902717	1.21016	1.48257	0.0256141	1.14035	10.0359	1.21257	0.0567961	0.0375771	0.0301079	0.0302461	0.0338021	1.02309	0.687817	0.080348
21635	1656	1317	1272	1839	1821	50	65	938	814	0.79529	0.965831	1.44575	0.990212	0.0274574	1.3	14.4308	0.867804	0.0356906	0.0402043	0.0359694	0.0202015	0.0362347	1.16632	0.989022	0.0575029
21641	4603	6549	5804	9942	12265	372	421	6392	5147	1.42277	0.886242	1.71296	1.23366	0.0303302	1.13172	15.1829	0.805225	0.0638502	0.0368913	0.0426172	0.025168	0.0400258	1.01535	1.04057	0.0533563
21646	1539	6603	3778	5644	4067	183	191	1909	1833	4.29045	0.572164	1.49391	0.720588	0.0449963	1.04372	9.99476	0.960189	0.192544	0.0238173	0.0371675	0.0147008	0.0593801	0.936393	0.684998	0.0636246
21649	1350	1626	1608	2321	1987	57	52	836	773	1.20444	0.98893	1.44341	0.856097	0.0286865	0.912281	16.0769	0.924641	0.0540524	0.0411658	0.035911	0.0174653	0.0378566	0.818473	1.10184	0.0612691
21653	1020	493	438	375	370	19	26	280	244	0.483333	0.888438	0.856164	0.986667	0.0513514	1.36842	10.7692	0.871429	0.0216908	0.0369827	0.0213008	0.0201291	0.0677667	1.22771	0.738076	0.0577431
21658	949	8296	13229	17988	23081	236	348	4449	6925	8.74183	1.59462	1.35974	1.28313	0.0102249	1.47458	12.7845	1.55653	0.392311	0.0663788	0.0338294	0.0261774	0.0134934	1.32295	0.876193	0.10314
21659	2196	16402	9820	13738	9015	1117	996	8692	4889	7.46903	0.598707	1.39898	0.656209	0.123905	0.891674	8.72691	0.562471	0.335191	0.0249222	0.0348057	0.0133874	0.163513	0.799985	0.598104	0.0372708
21663	1253	739	683	881	1012	38	63	432	469	0.589785	0.924222	1.2899	1.14869	0.0375494	1.65789	6.85714	1.08565	0.026468	0.0384722	0.0320917	0.0234347	0.0495527	1.48742	0.469959	0.0719378
21664	504	1639	1735	4286	8995	44	68	693	1433	3.25198	1.05857	2.47032	2.09869	0.00489161	1.54545	10.1912	2.06782	0.145941	0.0440648	0.0614597	0.0428157	0.00645529	1.38654	0.698459	0.137019
21668	2075	7080	5361	4521	3566	410	474	3942	2156	3.41205	0.757203	0.843313	0.788764	0.114975	1.1561	8.31646	0.54693	0.153124	0.0315198	0.020981	0.0160917	0.151728	1.03722	0.569974	0.036241
21673	1976	33756	43674	54316	51397	1419	1444	24974	18201	17.083	1.29381	1.24367	0.946259	0.0276086	1.01762	17.295	0.728798	0.766641	0.0538571	0.0309416	0.0193048	0.0364342	0.912979	1.18532	0.048292
21677	739	250	269	257	269	10	15	182	222	0.338295	1.076	0.95539	1.04669	0.0371747	1.5	12.1333	1.21978	0.0151818	0.0447902	0.0237694	0.0213537	0.0490582	1.34576	0.831566	0.0808258
21716	1617	36043	32996	53688	59898	208	376	10264	4521	22.29	0.915462	1.62711	1.11567	0.00347257	1.80769	27.2979	0.440472	1.00032	0.0381076	0.0404813	0.0227609	0.00458264	1.62181	1.87088	0.0291868
21725	1837	1321	803	1037	1817	69	90	397	771	0.719107	0.607873	1.29141	1.75217	0.0379747	1.30435	4.41111	1.94207	0.0322717	0.0253037	0.0321293	0.0357463	0.0501139	1.17022	0.302318	0.128686
21737	1154	3571	3179	4956	6737	228	302	2475	2289	3.09445	0.890227	1.55898	1.35936	0.033843	1.32456	8.19536	0.924848	0.138871	0.0370571	0.0387863	0.0277325	0.0446614	1.18836	0.561674	0.0612828
21742	1338	11108	8877	8630	7706	338	428	3590	3360	8.30194	0.799154	0.972175	0.892932	0.0438619	1.26627	8.38785	0.935933	0.37257	0.0332661	0.024187	0.0182168	0.0578831	1.13606	0.574867	0.0620173
21743	1211	1314	1050	1681	1601	55	50	564	691	1.08505	0.799087	1.60095	0.952409	0.0343535	0.909091	11.28	1.22518	0.0486944	0.0332633	0.0398306	0.0194302	0.0453352	0.815611	0.773082	0.0811834
21745	1160	2066	2777	4262	4978	86	107	1938	1599	1.78103	1.34414	1.53475	1.168	0.017276	1.24419	18.1121	0.825077	0.0799283	0.0559521	0.0381835	0.0238284	0.0227986	1.11625	1.24133	0.0546718
21746	601	1145	957	835	915	32	42	366	278	1.90516	0.835808	0.872518	1.09581	0.0349727	1.3125	8.71429	0.759563	0.0854986	0.0347919	0.0217076	0.0223557	0.0461523	1.17754	0.597239	0.0503306
21747	735	51	40	44	81	1	1	26	18	0.0693878	0.784314	1.1	1.84091	0.0123457	1	26	0.692308	0.00311394	0.0326483	0.0273672	0.0375566	0.0162922	0.897172	1.78193	0.0458741
21749	1613	2482	2473	4082	4475	60	63	1011	1187	1.53875	0.996374	1.65063	1.09628	0.0134078	1.05	16.0476	1.17409	0.069055	0.0414757	0.0410664	0.0223653	0.0176939	0.942031	1.09983	0.0777979
21752	1750	4703	2986	5576	3001	199	221	2248	1988	2.68743	0.634914	1.86738	0.538199	0.0663112	1.11055	10.1719	0.884342	0.120605	0.0264293	0.0464591	0.0109799	0.0875087	0.996357	0.697141	0.0585988
21758	1753	23517	14637	8952	5708	861	1049	5133	2198	13.4153	0.622401	0.611601	0.637623	0.150841	1.21835	4.89323	0.42821	0.602044	0.0259084	0.0152162	0.0130082	0.19906	1.09307	0.335361	0.0283743
21773	604	1032	767	1904	1692	34	50	424	462	1.70861	0.743217	2.4824	0.888655	0.0200946	1.47059	8.48	1.08962	0.076678	0.0309376	0.0617603	0.0181296	0.0265181	1.31937	0.581182	0.0722012
21775	4896	3002	2858	4309	4735	107	159	1703	1741	0.613154	0.952032	1.5077	1.09886	0.0225977	1.48598	10.7107	1.02231	0.0275168	0.0396299	0.0375105	0.0224181	0.0298214	1.33318	0.734064	0.0677411
21782	1193	968	1154	1625	1454	29	44	717	642	0.8114	1.19215	1.40815	0.894769	0.019945	1.51724	16.2955	0.895397	0.0364135	0.0496251	0.0350337	0.0182543	0.0263207	1.36123	1.11682	0.0593313
21784	1324	466	396	567	660	21	16	268	289	0.351964	0.849785	1.43182	1.16402	0.0318182	0.761905	16.75	1.07836	0.0157952	0.0353737	0.0356226	0.0237474	0.0419894	0.68356	1.14797	0.0714548
21798	2160	1959	1656	1731	1506	66	81	852	796	0.906944	0.845329	1.04529	0.870017	0.0438247	1.22727	10.5185	0.934272	0.0407013	0.0351882	0.0260061	0.0177493	0.057834	1.10108	0.720893	0.0619073
21817	1323	1161	1349	1332	2245	53	83	878	814	0.877551	1.16193	0.987398	1.68544	0.023608	1.56604	10.5783	0.927107	0.0393822	0.0483672	0.0245658	0.0343848	0.0311547	1.40501	0.724991	0.0614325
21824	942	3714	1859	1197	1274	105	120	514	544	3.94268	0.500539	0.643895	1.06433	0.0824176	1.14286	4.28333	1.05837	0.176937	0.0208357	0.0160196	0.0217135	0.108764	1.02534	0.293561	0.07013
21836	1866	14201	7135	9893	10547	355	412	3763	3421	7.6104	0.502429	1.38655	1.06611	0.0336589	1.16056	9.1335	0.909115	0.341535	0.0209144	0.0344963	0.0217498	0.0444185	1.04123	0.62597	0.0602403
21846	2306	1315	1868	2119	3513	53	89	1001	987	0.570252	1.42053	1.13437	1.65786	0.0150868	1.67925	11.2472	0.986014	0.0255914	0.059132	0.0282223	0.0338222	0.0199096	1.50657	0.770833	0.0653358
21873	1884	3493	1769	2272	3335	135	133	618	1094	1.85403	0.506441	1.28434	1.46787	0.0404798	0.985185	4.64662	1.77023	0.0832043	0.0210814	0.0319535	0.0299462	0.0534198	0.883881	0.318459	0.1173
21876	963	155	98	110	181	3	8	146	58	0.160955	0.632258	1.12245	1.64545	0.0165746	2.66667	18.25	0.39726	0.00722326	0.0263188	0.0279257	0.0335691	0.0218729	2.39246	1.25078	0.0263235
21890	685	5578	9360	13731	18834	197	277	4013	6118	8.14307	1.67802	1.46699	1.37164	0.0104598	1.40609	14.4874	1.52455	0.36544	0.0698503	0.0364976	0.027983	0.0138035	1.26151	0.992901	0.10102
21900	1089	1385	1415	2128	3592	53	89	1018	1407	1.27181	1.02166	1.50389	1.68797	0.014755	1.67925	11.4382	1.38212	0.0570755	0.0425283	0.0374156	0.0344365	0.0194717	1.50657	0.783924	0.091583
21907	1231	1067	2189	2538	4127	57	100	890	1545	0.866775	2.05155	1.15943	1.62608	0.0138115	1.75439	8.9	1.73596	0.0388986	0.0853989	0.0288459	0.033174	0.0182266	1.57399	0.609967	0.115029
21908	1499	450	2634	2411	2169	18	48	2152	1154	0.3002	5.85333	0.915338	0.899627	0.00829876	2.66667	44.8333	0.536245	0.0134722	0.243654	0.022773	0.0183534	0.0109516	2.39246	3.07268	0.035533
21919	1690	3208	3163	3739	2516	117	115	2065	1482	1.89822	0.985973	1.18211	0.672907	0.0465024	0.982906	17.9565	0.717676	0.0851875	0.0410427	0.02941	0.0137281	0.0613677	0.881836	1.23066	0.047555
21924	1806	2401	2435	3331	3288	73	108	1287	1223	1.32946	1.01416	1.36797	0.987091	0.0222019	1.47945	11.9167	0.950272	0.0596626	0.0422161	0.0340341	0.0201378	0.0292992	1.32732	0.816716	0.0629675
21937	1692	10131	10697	36495	25555	307	411	9006	7597	5.98759	1.05587	3.4117	0.700233	0.0120133	1.33876	21.9124	0.843549	0.268708	0.0439522	0.0848808	0.0142855	0.0158536	1.2011	1.50178	0.0558957
21953	3402	2530	2137	3852	3499	94	98	1263	1353	0.74368	0.844664	1.80253	0.908359	0.0268648	1.04255	12.8878	1.07126	0.0333745	0.0351605	0.0448456	0.0185316	0.0354526	0.93535	0.88327	0.0709844
21957	3677	16216	14970	24698	26552	741	1049	12424	8678	4.41012	0.923162	1.64983	1.07507	0.0279075	1.41565	11.8437	0.698487	0.197915	0.0384281	0.0410467	0.0219326	0.0368286	1.27009	0.811713	0.0462835
21960	1896	801	1543	4253	7719	17	42	1138	1316	0.422468	1.92634	2.75632	1.81495	0.00220236	2.47059	27.0952	1.15641	0.0189593	0.0801871	0.0685753	0.0370271	0.00290638	2.21654	1.85699	0.076627
21971	1552	914	694	1083	1212	38	60	801	741	0.588918	0.7593	1.56052	1.11911	0.0313531	1.57895	13.35	0.925094	0.0264291	0.0316071	0.0388246	0.0228312	0.0413757	1.41659	0.914951	0.0612991
21972	467	1680	1682	2244	2111	71	75	783	812	3.59743	1.00119	1.33413	0.940731	0.0336333	1.05634	10.44	1.03704	0.161443	0.0416762	0.0331921	0.019192	0.0443848	0.947717	0.715512	0.0687167
21982	990	1622	2791	6564	19310	119	154	2208	4406	1.63838	1.72072	2.35185	2.9418	0.00616261	1.29412	14.3377	1.99547	0.0735265	0.0716275	0.0585122	0.0600161	0.00813259	1.16105	0.982641	0.132225
21997	1557	935	1043	2184	2824	36	37	969	874	0.600514	1.11551	2.09396	1.29304	0.0127479	1.02778	26.1892	0.901961	0.0269495	0.0464348	0.0520962	0.0263795	0.0168229	0.922094	1.79489	0.0597662
22000	665	2016	1656	1963	2236	12	15	349	219	3.03158	0.821429	1.18539	1.13907	0.00536673	1.25	23.2667	0.627507	0.136049	0.0341933	0.0294916	0.0232384	0.00708229	1.12147	1.5946	0.0415802
22004	1022	2038	5776	7421	7624	104	152	2194	1074	1.99413	2.83415	1.2848	1.02735	0.0136411	1.46154	14.4342	0.489517	0.0894914	0.117976	0.0319649	0.0209592	0.0180018	1.31125	0.989258	0.0324366
22005	3154	5594	9949	15753	19800	330	406	5430	5375	1.77362	1.77851	1.58338	1.2569	0.0166667	1.2303	13.3744	0.989871	0.0795955	0.0740335	0.0393933	0.0256423	0.0219944	1.10379	0.916622	0.0655914
22009	1552	932	1066	1423	1737	51	83	942	850	0.600515	1.14378	1.3349	1.22066	0.029361	1.62745	11.3494	0.902335	0.0269496	0.0476116	0.0332113	0.0249029	0.0387467	1.4601	0.777838	0.0597911
22012	1162	1598	1323	1614	2276	69	105	1005	1016	1.37522	0.82791	1.21995	1.41016	0.0303163	1.52174	9.57143	1.01095	0.0617161	0.0344631	0.0303516	0.0287689	0.0400075	1.36526	0.655984	0.0669878
22013	1800	1459	2028	4000	4965	15	38	503	744	0.810556	1.38999	1.97239	1.24125	0.00302115	2.53333	13.2368	1.47913	0.0363757	0.0578607	0.0490716	0.0253229	0.00398691	2.27284	0.907195	0.0980106
22030	1731	6443	5318	5537	4413	117	156	1303	886	3.72213	0.825392	1.04118	0.797002	0.0265126	1.33333	8.35256	0.679969	0.167039	0.0343583	0.0259038	0.0162597	0.0349878	1.19623	0.572448	0.0450565
22035	975	964	916	1154	1359	25	52	435	366	0.988718	0.950207	1.25983	1.17764	0.0183959	2.08	8.36538	0.841379	0.0443711	0.0395539	0.0313436	0.0240253	0.0242764	1.86612	0.573327	0.055752
22050	1848	2792	2697	3513	3733	149	192	2407	2237	1.51082	0.965974	1.30256	1.06262	0.0399143	1.28859	12.5365	0.929373	0.0678018	0.0402102	0.0324067	0.0216787	0.0526736	1.15609	0.859194	0.0615826
22064	2012	23571	20045	51851	31991	411	483	8740	5875	11.7152	0.850409	2.58673	0.616979	0.0128474	1.17518	18.0952	0.672197	0.525748	0.0353997	0.064356	0.0125871	0.0169542	1.05434	1.24017	0.0445415
22072	2534	2528	3296	5306	6162	146	161	2707	2304	0.997632	1.3038	1.60983	1.16133	0.0236936	1.10274	16.8137	0.851127	0.0447712	0.0542727	0.0400514	0.0236924	0.0312677	0.989348	1.15234	0.0563978
22076	1008	2915	2002	3054	2051	93	95	945	1055	2.89187	0.686792	1.52547	0.671578	0.0453437	1.02151	9.94737	1.1164	0.129779	0.0285888	0.0379527	0.013701	0.0598386	0.916466	0.681749	0.0739757
22093	1583	4778	6346	3472	2422	160	412	1384	834	3.01832	1.32817	0.547116	0.697581	0.0660611	2.575	3.35922	0.602601	0.135454	0.0552873	0.0136119	0.0142314	0.0871787	2.31022	0.230226	0.0399299
22104	4968	3769	3436	4407	4873	161	166	2372	2444	0.758655	0.911648	1.2826	1.10574	0.0330392	1.03106	14.2892	1.03035	0.0340465	0.0379488	0.0319101	0.0225584	0.0436007	0.925035	0.979316	0.0682739
22110	1494	81	96	124	215	11	10	289	97	0.0542169	1.18519	1.29167	1.73387	0.0511628	0.909091	28.9	0.33564	0.00243311	0.0493352	0.0321358	0.0353729	0.0675178	0.815611	1.98068	0.0222404
22115	2133	335	276	266	355	41	47	351	249	0.157056	0.823881	0.963768	1.33459	0.115493	1.14634	7.46809	0.709402	0.00704826	0.0342954	0.0239779	0.0272271	0.152412	1.02847	0.51183	0.0470068
22117	4956	3383	3201	4516	4613	158	153	2247	2196	0.682607	0.946202	1.41081	1.02148	0.034251	0.968354	14.6863	0.977303	0.0306336	0.0393872	0.0350999	0.0208393	0.0451999	0.868781	1.00653	0.0647586
22119	1485	1846	2341	3083	3013	68	127	1373	1191	1.2431	1.26815	1.31696	0.977295	0.0225689	1.86765	10.811	0.867444	0.055787	0.0527887	0.032765	0.0199379	0.0297834	1.6756	0.74094	0.057479
22129	1432	1020	1073	1748	1664	40	33	491	1075	0.712291	1.05196	1.62908	0.951945	0.0240385	0.825	14.8788	2.18941	0.0319658	0.0437896	0.0405303	0.0194208	0.0317228	0.740167	1.01973	0.145076
22143	1413	1125	1193	1948	1849	41	55	898	879	0.796178	1.06044	1.63286	0.949179	0.0221741	1.34146	16.3273	0.978842	0.0357304	0.0441427	0.0406244	0.0193643	0.0292625	1.20352	1.119	0.0648606
22148	1699	6555	5853	7469	6339	303	380	4592	3548	3.85815	0.892906	1.2761	0.848708	0.0477993	1.25413	12.0842	0.772648	0.173144	0.0371687	0.0317484	0.0173146	0.0630792	1.12517	0.828199	0.0511977
22153	764	3807	1340	2231	2082	79	84	700	1189	4.98298	0.351983	1.66493	0.933214	0.0379443	1.06329	8.33333	1.69857	0.223624	0.0146519	0.0414222	0.0190386	0.0500738	0.953955	0.57113	0.112552
22154	2427	3904	2918	4489	4452	160	213	2535	2612	1.60857	0.747439	1.53838	0.991758	0.0359389	1.33125	11.9014	1.03037	0.0721885	0.0311133	0.0382739	0.020233	0.0474274	1.19436	0.815671	0.0682753
22164	1694	1456	3166	8043	11491	122	125	2786	3081	0.859504	2.17445	2.54043	1.4287	0.010617	1.02459	22.288	1.10589	0.0385723	0.090515	0.0632041	0.029147	0.0140109	0.919234	1.52752	0.0732789
22168	1277	390	296	442	579	31	31	413	452	0.305403	0.758974	1.49324	1.30995	0.0535406	1	13.3226	1.09443	0.0137057	0.0315935	0.0371508	0.0267246	0.0706557	0.897172	0.913072	0.0725198
22181	1668	735	916	1315	1416	38	69	655	610	0.440647	1.24626	1.43559	1.07681	0.0268362	1.81579	9.49275	0.931298	0.0197751	0.0518775	0.0357165	0.0219681	0.0354148	1.62908	0.650592	0.0617102
22191	1740	6553	5952	7276	6298	196	206	2779	2646	3.76609	0.908286	1.22245	0.865585	0.031121	1.05102	13.4903	0.952141	0.169013	0.0378089	0.0304136	0.0176589	0.0410693	0.942946	0.924566	0.0630913
22197	1455	2940	28604	40663	46818	356	1323	23036	18615	2.02062	9.72925	1.42158	1.15137	0.00760391	3.71629	17.4119	0.808083	0.0906802	0.404996	0.035368	0.0234892	0.0100346	3.33415	1.19334	0.0535457
22201	339	487	164	616	723	14	23	151	187	1.43658	0.336756	3.7561	1.1737	0.0193638	1.64286	6.56522	1.23841	0.0644699	0.014018	0.0934491	0.0239448	0.0255537	1.47393	0.449951	0.0820603
22210	1299	1794	498	249	161	193	167	906	419	1.38106	0.277592	0.5	0.646586	1.19876	0.865285	5.42515	0.462472	0.0619785	0.0115552	0.0124396	0.0131911	1.58196	0.77631	0.371816	0.0306446
22221	2220	1357	1352	1695	2069	77	74	941	903	0.611261	0.996315	1.2537	1.22065	0.037216	0.961039	12.7162	0.959617	0.0274318	0.0414732	0.0311911	0.0249026	0.0491128	0.862218	0.871514	0.0635867
22245	1359	3247	2090	5471	5516	93	115	2887	2496	2.38926	0.643671	2.6177	1.00823	0.01686	1.23656	25.1043	0.864565	0.107224	0.0267938	0.0651266	0.0205689	0.0222496	1.10941	1.72054	0.0572883
22251	1152	276	283	357	747	24	24	170	365	0.239583	1.02536	1.26148	2.09244	0.0321285	1	7.08333	2.14706	0.0107519	0.0426824	0.0313848	0.0426881	0.0423989	0.897172	0.485461	0.14227
22252	2998	5615	9764	7666	9265	219	379	3569	3295	1.87292	1.73891	0.785129	1.20858	0.0236373	1.73059	9.41689	0.923228	0.0840516	0.0723851	0.0195335	0.0246565	0.0311934	1.55264	0.645392	0.0611755
22257	678	257	710	1332	2492	4	14	181	434	0.379056	2.76265	1.87606	1.87087	0.00160514	3.5	12.9286	2.39779	0.0170111	0.115	0.046675	0.0381679	0.00211825	3.1401	0.886068	0.158884
22264	1656	725	754	2858	2740	6	24	270	490	0.437802	1.04	3.79045	0.958712	0.00218978	4	11.25	1.81481	0.0196474	0.0432917	0.0943037	0.0195588	0.00288978	3.58869	0.771026	0.120254
22271	1195	35	29	41	51	19	5	311	145	0.0292887	0.828571	1.41379	1.2439	0.372549	0.263158	62.2	0.466238	0.0013144	0.0344906	0.0351742	0.025377	0.491641	0.236098	4.26292	0.0308941
22277	1650	1678	1758	2033	2332	94	143	777	948	1.01697	1.04768	1.15643	1.14707	0.0403087	1.52128	5.43357	1.22008	0.045639	0.0436112	0.0287711	0.0234016	0.0531941	1.36485	0.372393	0.0808455
22283	2389	5306	6461	6806	7319	72	123	2053	1103	2.22101	1.21768	1.0534	1.07537	0.00983741	1.70833	16.6911	0.537263	0.0996734	0.0506878	0.0262078	0.0219389	0.0129821	1.53267	1.14393	0.0356004
22284	1023	6631	47121	55235	45551	119	578	7367	7592	6.48192	7.10617	1.17219	0.824676	0.00261246	4.85714	12.7457	1.03054	0.290892	0.295806	0.0291634	0.0168243	0.00344757	4.35769	0.873533	0.0682863
22287	1994	921	1151	991	1100	44	51	685	603	0.461886	1.24973	0.86099	1.10999	0.04	1.15909	13.4314	0.880292	0.0207282	0.052022	0.0214208	0.0226451	0.0527867	1.0399	0.920528	0.0583304
22294	1494	2623	2445	4167	3677	109	168	1684	1533	1.75569	0.932139	1.70429	0.882409	0.0296437	1.54128	10.0238	0.910333	0.0787908	0.0388018	0.0424016	0.0180022	0.0391198	1.3828	0.686988	0.060321
22300	1271	4503	3194	4722	4406	185	215	2304	1886	3.54288	0.709305	1.4784	0.933079	0.0419882	1.16216	10.7163	0.818576	0.158995	0.029526	0.0367815	0.0190359	0.0554104	1.04266	0.734447	0.054241
22314	1727	4952	7134	10717	13115	235	330	3797	4039	2.8674	1.44063	1.50224	1.22376	0.0179184	1.40426	11.5061	1.06373	0.128682	0.0599686	0.0373747	0.024966	0.0236463	1.25986	0.788575	0.0704858
22331	1980	379	145	1841	3210	5	9	103	643	0.191414	0.382586	12.6966	1.74362	0.00155763	1.8	11.4444	6.24272	0.00859018	0.0159257	0.315881	0.0355718	0.00205556	1.61491	0.784352	0.413659
22332	422	1190	1247	1520	1309	50	61	665	601	2.81991	1.0479	1.21893	0.861184	0.0381971	1.22	10.9016	0.903759	0.12655	0.0436205	0.030326	0.0175691	0.0504074	1.09455	0.747151	0.0598854
22341	2531	8885	4902	3814	2908	171	354	2331	1377	3.51047	0.551716	0.77805	0.762454	0.0588033	2.07018	6.58475	0.590734	0.157541	0.0229661	0.0193573	0.0155549	0.0776008	1.8573	0.45129	0.0391435
22351	1536	720	1920	3041	4025	40	51	693	867	0.46875	2.66667	1.58385	1.32358	0.00993789	1.275	13.5882	1.25108	0.0210363	0.111004	0.0394052	0.0270025	0.0131147	1.14389	0.931278	0.0828999
22365	1362	1111	833	916	917	45	50	574	482	0.815712	0.749775	1.09964	1.00109	0.0490731	1.11111	11.48	0.839721	0.0366071	0.0312106	0.0273583	0.0204234	0.0647601	0.996858	0.786789	0.0556421
22375	2410	2225	1809	3385	5305	73	118	1727	1829	0.923237	0.813034	1.8712	1.56721	0.0137606	1.61644	14.6356	1.05906	0.0414325	0.0338438	0.0465541	0.0319728	0.0181594	1.45022	1.00306	0.0701762
22381	2122	8104	8559	9245	10945	256	282	4315	3467	3.81904	1.05615	1.08015	1.18388	0.0233897	1.10156	15.3014	0.803476	0.171389	0.0439637	0.0268734	0.0241526	0.0308666	0.988291	1.04869	0.0532404
22386	1000	357	406	66	50	15	14	45	14	0.357	1.13725	0.162562	0.757576	0.3	0.933333	3.21429	0.311111	0.0160212	0.0473401	0.00404442	0.0154554	0.3959	0.837361	0.220293	0.020615
22388	1847	694	512	752	800	20	23	300	276	0.375744	0.737752	1.46875	1.06383	0.025	1.15	13.0435	0.92	0.0168624	0.0307101	0.0365415	0.0217033	0.0329917	1.03175	0.893943	0.0609616
22402	1528	533	525	728	854	26	40	387	560	0.348822	0.984991	1.38667	1.17308	0.030445	1.53846	9.675	1.44703	0.0156542	0.0410018	0.0344993	0.0239321	0.0401772	1.38027	0.663082	0.0958838
22415	1128	2365	1240	1511	1783	85	81	452	798	2.09663	0.524313	1.21855	1.18001	0.0476725	0.952941	5.58025	1.76549	0.0940914	0.0218254	0.0303166	0.0240736	0.0629118	0.854953	0.382446	0.116986
22417	3535	1660	1335	1418	1175	45	79	647	547	0.46959	0.804217	1.06217	0.828632	0.0382979	1.75556	8.18987	0.84544	0.021074	0.0334768	0.0264261	0.016905	0.0505404	1.57504	0.561298	0.0560211
22426	1146	1149	1009	1019	838	177	131	1641	697	1.00262	0.878155	1.00991	0.822375	0.211217	0.740113	12.5267	0.424741	0.0449949	0.0365546	0.0251259	0.0167774	0.278736	0.664009	0.858527	0.0281444
22453	739	242	122	137	36	40	32	561	56	0.32747	0.504132	1.12295	0.262774	1.11111	0.8	17.5312	0.0998217	0.014696	0.0209853	0.0279382	0.00536088	1.4663	0.717738	1.20152	0.00661445
22459	1329	877	277	166	129	24	25	159	128	0.659895	0.315849	0.599278	0.777108	0.186047	1.04167	6.36	0.805031	0.0296144	0.0131477	0.0149096	0.0158539	0.245519	0.934555	0.435887	0.0533435
22464	3523	1686	1026	1518	1178	50	49	797	611	0.478569	0.608541	1.47953	0.776021	0.0424448	0.98	16.2653	0.766625	0.021477	0.0253315	0.0368097	0.0158317	0.056013	0.879229	1.11475	0.0507985
22466	2349	930	1316	2085	2937	47	62	1056	1108	0.395913	1.41505	1.58435	1.40863	0.0160027	1.31915	17.0323	1.04924	0.0177676	0.0589039	0.0394174	0.0287377	0.0211183	1.1835	1.16732	0.0695255
22472	1131	2010	2159	3134	3705	104	103	1156	1015	1.77719	1.07413	1.4516	1.1822	0.0280702	0.990385	11.2233	0.878028	0.0797556	0.0447124	0.0361147	0.0241181	0.0370433	0.888546	0.769196	0.0581804
22481	1709	1313	1342	1421	1455	65	63	773	722	0.768286	1.02209	1.05887	1.02393	0.0446735	0.969231	12.2698	0.934023	0.0344787	0.042546	0.0263439	0.0208893	0.0589542	0.869567	0.840921	0.0618908
22484	698	6558	4155	5764	4073	182	180	1927	1609	9.39542	0.633577	1.38724	0.706627	0.0446845	0.989011	10.7056	0.834977	0.421642	0.0263737	0.0345137	0.014416	0.0589687	0.887313	0.733712	0.0553277
22489	793	2479	1327	1584	2006	106	145	651	889	3.1261	0.535296	1.19367	1.26641	0.0528415	1.36792	4.48966	1.36559	0.140291	0.0222826	0.0296977	0.0258363	0.0697331	1.22726	0.307701	0.0904876
22492	1656	188	269	288	515	6	12	139	144	0.113527	1.43085	1.07063	1.78819	0.0116505	2	11.5833	1.03597	0.00509478	0.0595615	0.0266366	0.0364812	0.0153748	1.79434	0.793871	0.0686461
22496	3477	1108	1312	1663	1409	51	59	818	785	0.318666	1.18412	1.26753	0.847264	0.0361959	1.15686	13.8644	0.959658	0.0143009	0.0492907	0.0315353	0.0172851	0.0477665	1.03791	0.950206	0.0635894
22510	1035	3117	2508	2818	2894	63	83	644	838	3.01159	0.80462	1.1236	1.02697	0.0217692	1.31746	7.75904	1.30124	0.135153	0.0334936	0.0279545	0.0209513	0.0287281	1.18199	0.53177	0.0862237
22512	1304	130	196	301	573	13	10	131	179	0.0996933	1.50769	1.53571	1.90365	0.0226876	0.769231	13.1	1.36641	0.00447398	0.0627601	0.0382075	0.0388367	0.0299401	0.690133	0.897817	0.090542
22515	1595	298	493	692	984	18	33	439	361	0.186834	1.65436	1.40365	1.42197	0.0182927	1.83333	13.303	0.822323	0.00838462	0.0688655	0.0349218	0.0290097	0.0241402	1.64482	0.911732	0.0544893
22527	2223	7342	13925	21296	18995	332	473	6939	5558	3.30274	1.89662	1.52934	0.891952	0.0174783	1.4247	14.6702	0.80098	0.148219	0.07895	0.0380488	0.0181968	0.0230655	1.2782	1.00543	0.053075
22528	1990	2640	3178	3598	3359	68	93	1234	1002	1.32663	1.20379	1.13216	0.933574	0.0202441	1.36765	13.2688	0.811994	0.0595359	0.0501096	0.0281673	0.019046	0.0267155	1.22702	0.909387	0.0538048
22531	898	2729	2278	2647	2407	98	89	1101	1055	3.03898	0.834738	1.16198	0.909331	0.0407146	0.908163	12.3708	0.95822	0.136381	0.0347473	0.0289093	0.0185514	0.0537297	0.814779	0.84784	0.0634941
22532	1959	18862	11339	27860	24657	699	884	9819	8888	9.62838	0.601156	2.45701	0.885032	0.0283489	1.26466	11.1075	0.905184	0.432097	0.0250241	0.0611286	0.0180557	0.0374112	1.13462	0.761257	0.0599798
22535	2469	1312	1500	2453	2710	21	36	581	587	0.531389	1.14329	1.63533	1.10477	0.00774908	1.71429	16.1389	1.01033	0.0238474	0.0475914	0.0406859	0.0225386	0.0102262	1.53801	1.10609	0.0669469
22538	2882	2701	2209	2766	2798	108	128	1502	1250	0.937196	0.817845	1.25215	1.01157	0.038599	1.18519	11.7344	0.832224	0.042059	0.0340441	0.0311526	0.0206372	0.0509378	1.06332	0.804223	0.0551453
22559	2580	6806	8145	12092	13009	233	316	4384	4433	2.63798	1.19674	1.48459	1.07584	0.0179107	1.35622	13.8734	1.01118	0.118386	0.0498162	0.0369356	0.0219483	0.0236361	1.21677	0.950823	0.0670032
22560	1221	172	2108	2025	2254	21	26	606	441	0.140868	12.2558	0.960626	1.11309	0.00931677	1.2381	23.3077	0.727723	0.0063218	0.510168	0.0238997	0.0227082	0.012295	1.11078	1.59741	0.0482208
22563	2006	5736	4429	6296	7420	274	313	3746	3108	2.85942	0.772141	1.42154	1.17853	0.0369272	1.14234	11.9681	0.829685	0.128324	0.0321416	0.0353669	0.0240433	0.0487316	1.02487	0.820238	0.0549771
22564	914	8952	4184	12571	12799	106	117	2125	3056	9.79431	0.467382	3.00454	1.01814	0.0082819	1.10377	18.1624	1.43812	0.439544	0.0194555	0.0747509	0.0207712	0.0109293	0.990275	1.24477	0.0952934
22573	1425	168	224	233	293	17	20	173	126	0.117895	1.33333	1.04018	1.25751	0.0580205	1.17647	8.65	0.728324	0.00529081	0.0555022	0.0258789	0.0256546	0.0765677	1.0555	0.592833	0.0482606
22589	1676	878	874	895	1103	54	49	499	580	0.523866	0.995444	1.02403	1.2324	0.0489574	0.907407	10.1837	1.16232	0.0235098	0.041437	0.0254771	0.0251424	0.0646074	0.814101	0.697945	0.0770186
22590	2184	618	391	415	500	36	98	285	307	0.282967	0.632686	1.06138	1.20482	0.072	2.72222	2.90816	1.07719	0.0126988	0.0263366	0.0264064	0.0245797	0.095016	2.4423	0.199313	0.0713776
22598	2090	4582	4779	6144	6107	162	219	2366	2203	2.19234	1.04299	1.28562	0.993978	0.0265269	1.35185	10.8037	0.931107	0.0983868	0.0434163	0.0319854	0.0202783	0.0350067	1.21284	0.740435	0.0616976
22608	905	6148	6271	7570	5995	199	244	2882	2443	6.79337	1.02001	1.20714	0.791942	0.0331943	1.22613	11.8115	0.847675	0.304869	0.0424594	0.0300329	0.0161565	0.0438055	1.10005	0.809507	0.0561691
22611	1009	1097	1295	3101	2402	21	42	616	735	1.08722	1.18049	2.39459	0.774589	0.00874271	2	14.6667	1.19318	0.0487914	0.0491399	0.0595758	0.0158025	0.0115375	1.79434	1.00519	0.0790633
22618	1234	4006	5244	10717	13407	95	218	2869	3578	3.24635	1.30904	2.04367	1.251	0.00708585	2.29474	13.1606	1.24712	0.145688	0.0544908	0.050845	0.0255219	0.00935096	2.05877	0.901967	0.0826377
22625	1083	239	520	634	695	14	19	237	285	0.220683	2.17573	1.21923	1.09621	0.0201439	1.35714	12.4737	1.20253	0.0099037	0.0905684	0.0303336	0.022364	0.0265832	1.21759	0.854892	0.0796828
22632	2436	534	451	793	1583	17	24	239	652	0.219212	0.844569	1.75831	1.99622	0.0107391	1.41176	9.95833	2.72803	0.00983766	0.0351566	0.0437456	0.0407251	0.014172	1.2666	0.682501	0.180767
22633	1266	16590	13281	16433	14787	319	441	6704	7636	13.1043	0.800542	1.23733	0.899836	0.021573	1.38245	15.2018	1.13902	0.588086	0.0333239	0.0307839	0.0183577	0.0284692	1.24029	1.04187	0.0754745
22637	1547	563	274	486	461	9	16	143	306	0.36393	0.486679	1.77372	0.94856	0.0195228	1.77778	8.9375	2.13986	0.0163323	0.0202588	0.044129	0.0193517	0.0257636	1.59497	0.612537	0.141793
22645	1932	711	744	861	846	30	58	535	458	0.368012	1.04641	1.15726	0.982578	0.035461	1.93333	9.22414	0.856075	0.0165155	0.0435587	0.0287918	0.0200457	0.0467967	1.73453	0.632182	0.0567257
22647	1199	263	174	187	339	17	12	95	237	0.219349	0.661597	1.07471	1.81283	0.0501475	0.705882	7.91667	2.49474	0.00984384	0.02754	0.0267381	0.0369839	0.066178	0.633298	0.542574	0.165308
22654	1659	8456	2353	3495	3807	126	116	988	1143	5.09705	0.278264	1.48534	1.08927	0.0330969	0.920635	8.51724	1.15688	0.228742	0.0115832	0.0369542	0.0222224	0.0436769	0.825968	0.583735	0.076658
22660	1768	964	597	812	735	26	37	571	479	0.545249	0.619295	1.36013	0.905172	0.0353741	1.42308	15.4324	0.838879	0.0244694	0.0257791	0.0338392	0.0184665	0.0466821	1.27675	1.05767	0.0555863
22661	2695	1292	1728	2941	4924	45	114	1692	1637	0.479406	1.33746	1.70197	1.67426	0.00913891	2.53333	14.8421	0.967494	0.0215145	0.055674	0.0423438	0.0341568	0.0120603	2.27284	1.01721	0.0641087
22667	1052	226	339	470	449	8	19	165	163	0.214829	1.5	1.38643	0.955319	0.0178174	2.375	8.68421	0.987879	0.00964097	0.0624399	0.0344934	0.0194896	0.023513	2.13078	0.595178	0.0654594
22678	1293	941	1123	915	854	51	50	560	455	0.727765	1.19341	0.814782	0.933333	0.059719	0.980392	11.2	0.8125	0.0326602	0.0496777	0.0202712	0.0190411	0.0788091	0.879581	0.767599	0.0538383
22689	2063	1498	2035	5794	5365	9	45	562	908	0.726127	1.35848	2.84717	0.925958	0.00167754	5	12.4889	1.61566	0.0325867	0.0565488	0.0708357	0.0188906	0.00221379	4.48586	0.855934	0.107058
22694	1905	2107	1455	1501	2103	57	59	397	545	1.10604	0.690555	1.03162	1.40107	0.0271041	1.03509	6.72881	1.3728	0.0496361	0.0287455	0.0256659	0.0285833	0.0357684	0.928652	0.461163	0.090965
22699	1535	3227	2287	3731	2322	81	116	1127	1265	2.10228	0.708708	1.63139	0.622353	0.0348837	1.4321	9.71552	1.12245	0.0943449	0.0295011	0.040588	0.0126967	0.0460349	1.28484	0.665859	0.0743764
22705	2508	790	719	1683	2381	35	30	468	845	0.314992	0.910127	2.34075	1.41474	0.0146997	0.857143	15.6	1.80556	0.014136	0.0378855	0.0582362	0.0288622	0.0193987	0.769005	1.06916	0.119641
22707	727	5451	4640	5286	4250	177	170	2038	1756	7.49794	0.85122	1.13922	0.804011	0.0416471	0.960452	11.9882	0.861629	0.336488	0.0354334	0.0283431	0.0164027	0.0549602	0.861691	0.821621	0.0570938
22712	609	1305	768	1203	1137	52	64	803	792	2.14286	0.588506	1.56641	0.945137	0.0457344	1.23077	12.5469	0.986301	0.0961659	0.0244975	0.0389711	0.0192819	0.0603542	1.10421	0.859908	0.0653549
22713	2998	1951	2014	2893	2590	78	100	1212	1235	0.650767	1.03229	1.43644	0.895264	0.0301158	1.28205	12.12	1.01898	0.0292048	0.0429708	0.0357377	0.0182644	0.0397429	1.15022	0.830652	0.06752
22718	1342	789	2073	2502	4229	55	63	987	1099	0.587928	2.62738	1.20695	1.69025	0.0130054	1.14545	15.6667	1.11348	0.0263847	0.109369	0.030028	0.034483	0.0171628	1.02767	1.07372	0.0737817
22731	1711	1500	1338	1793	1453	58	79	967	869	0.87668	0.892	1.34006	0.810374	0.0399174	1.36207	12.2405	0.898656	0.0393432	0.0371309	0.0333397	0.0165325	0.0526777	1.22201	0.838911	0.0595472
22737	1278	8095	8474	14277	12792	142	193	2828	2480	6.33412	1.04682	1.6848	0.895987	0.0111007	1.35915	14.6528	0.876945	0.284259	0.0435755	0.0419166	0.0182791	0.0146492	1.2194	1.00424	0.0581086
22739	1155	13533	9390	18384	24158	470	608	5428	7634	11.7169	0.693859	1.95783	1.31408	0.0194553	1.29362	8.92763	1.40641	0.525824	0.028883	0.0487094	0.0268087	0.0256745	1.1606	0.611861	0.0931924
22741	2395	5100	2986	3279	2995	129	123	930	1012	2.12944	0.58549	1.09812	0.913388	0.0430718	0.953488	7.56098	1.08817	0.0955636	0.024372	0.0273206	0.0186342	0.0568404	0.855443	0.518196	0.0721051
22752	1929	5837	6644	17472	13533	235	311	5670	5114	3.02592	1.13826	2.62974	0.774554	0.017365	1.3234	18.2315	0.90194	0.135796	0.0473817	0.0654261	0.0158018	0.022916	1.18732	1.24951	0.0597649
22755	2797	3162	4932	5971	6926	203	299	3847	3053	1.1305	1.55977	1.21067	1.15994	0.0293098	1.47291	12.8662	0.793605	0.0507338	0.064928	0.0301205	0.0236641	0.0386792	1.32145	0.881795	0.0525863
22771	943	2499	867	836	1009	24	32	417	460	2.65005	0.346939	0.964245	1.20694	0.0237859	1.33333	13.0312	1.10312	0.118928	0.0144419	0.0239897	0.0246229	0.0313895	1.19623	0.893105	0.0730954
22774	3087	8896	11276	20509	25795	227	395	5438	6623	2.88176	1.26754	1.81882	1.25774	0.00880016	1.74009	13.7671	1.21791	0.129326	0.0527632	0.0452509	0.0256593	0.0116133	1.56116	0.943536	0.0807019
22783	4461	1024	1012	1440	1461	46	52	664	566	0.229545	0.988281	1.42292	1.01458	0.0314853	1.13043	12.7692	0.85241	0.0103014	0.0411388	0.0354014	0.0206987	0.0415501	1.01419	0.875147	0.0564829
22785	2682	4095	3379	4523	6306	87	204	1692	1583	1.52685	0.825153	1.33856	1.39421	0.0137964	2.34483	8.29412	0.935579	0.0685209	0.0343483	0.0333025	0.0284434	0.0182066	2.10371	0.568443	0.0619939
22798	1259	426	523	602	924	16	17	185	267	0.338364	1.2277	1.15105	1.53488	0.017316	1.0625	10.8824	1.44324	0.0151849	0.051105	0.0286374	0.0313134	0.0228514	0.953246	0.745829	0.095633
22799	4068	2293	2808	4469	6331	103	136	2609	2742	0.563668	1.2246	1.59152	1.41665	0.0162692	1.32039	19.1838	1.05098	0.025296	0.0509758	0.039596	0.0289012	0.0214699	1.18462	1.31478	0.0696405
22804	1997	1439	1033	1308	1619	67	73	847	778	0.720581	0.71786	1.26621	1.23777	0.0413836	1.08955	11.6027	0.918536	0.0323378	0.0298821	0.0315025	0.0252519	0.0546125	0.977516	0.795201	0.0608646
22816	1058	11144	11258	12036	10057	450	491	6209	4329	10.5331	1.01023	1.06911	0.835577	0.044745	1.09111	12.6456	0.697214	0.472698	0.0420524	0.0265986	0.0170467	0.0590484	0.978915	0.866676	0.0461992
22821	1073	2542	2735	3255	2793	80	107	1203	1291	2.36906	1.07592	1.19013	0.858065	0.028643	1.3375	11.243	1.07315	0.106317	0.0447871	0.0296095	0.0175055	0.0377993	1.19997	0.770545	0.0711097
22826	1079	1487	1701	2556	3057	62	80	1193	1177	1.37813	1.14391	1.50265	1.19601	0.0202813	1.29032	14.9125	0.986588	0.0618468	0.0476173	0.0373848	0.0243999	0.0267646	1.15764	1.02204	0.0653739
22830	795	643	678	1142	766	17	36	823	362	0.808805	1.05443	1.68437	0.670753	0.0221932	2.11765	22.8611	0.439854	0.0362971	0.0438924	0.0419058	0.0136841	0.0292876	1.89989	1.5668	0.0291459
22831	1807	1271	1119	1386	1393	39	71	893	788	0.703376	0.880409	1.23861	1.00505	0.0279971	1.82051	12.5775	0.882419	0.0315657	0.0366485	0.0308156	0.0205042	0.0369469	1.63331	0.862005	0.0584713
22839	2315	2376	2377	2637	3169	115	108	1611	1655	1.02635	1.00042	1.10938	1.20174	0.0362891	0.93913	14.9167	1.02731	0.0460599	0.0416441	0.0276006	0.024517	0.0478895	0.842562	1.02232	0.0680724
22841	2115	3120	2772	6045	5019	60	124	1262	1457	1.47518	0.888462	2.18074	0.830273	0.0119546	2.06667	10.1774	1.15452	0.0662022	0.0369836	0.0542552	0.0169385	0.0157761	1.85416	0.697516	0.0765012
22845	1602	1016	1422	2531	4052	64	58	1307	1395	0.634207	1.39961	1.77989	1.60095	0.0157947	0.90625	22.5345	1.06733	0.0284616	0.0582609	0.0442823	0.0326612	0.0208437	0.813062	1.54442	0.070724
22863	3393	5771	3379	5084	4512	195	210	2518	2230	1.70085	0.585514	1.50459	0.88749	0.0432181	1.07692	11.9905	0.885624	0.07633	0.024373	0.0374331	0.0181058	0.0570335	0.966186	0.821775	0.0586837
22869	1314	449	277	390	594	15	22	181	253	0.341705	0.616927	1.40794	1.52308	0.0252525	1.46667	8.22727	1.39779	0.0153348	0.0256806	0.0350286	0.0310725	0.0333249	1.31585	0.563861	0.0926212
22874	1284	2571	4716	5853	7247	187	196	2732	2652	2.00234	1.83431	1.24109	1.23817	0.0258038	1.04813	13.9388	0.970717	0.0898597	0.0763559	0.0308775	0.02526	0.0340524	0.940352	0.955303	0.0643222
22875	2383	2446	2165	2952	4277	102	145	1835	2227	1.02644	0.885119	1.36351	1.44885	0.0238485	1.42157	12.6552	1.21362	0.0460639	0.0368445	0.0339232	0.0295581	0.0314721	1.27539	0.86733	0.0804179
22879	1626	823	407	388	376	20	23	219	215	0.50615	0.494532	0.953317	0.969072	0.0531915	1.15	9.52174	0.981735	0.0227147	0.0205857	0.0237179	0.0197702	0.070195	1.03175	0.652578	0.0650523
22881	2634	2292	2416	2321	1964	128	180	1466	1269	0.870159	1.0541	0.960679	0.846187	0.0651731	1.40625	8.14444	0.865621	0.0390505	0.0438787	0.023901	0.0172632	0.0860068	1.26165	0.558185	0.0573583
22885	960	439	324	399	370	25	18	194	179	0.457292	0.738041	1.23148	0.927318	0.0675676	0.72	10.7778	0.92268	0.0205221	0.0307221	0.0306384	0.0189183	0.0891667	0.645964	0.738662	0.0611392
22891	676	2713	2218	2886	3093	104	152	1562	1487	4.01331	0.817545	1.30117	1.07173	0.0336243	1.46154	10.2763	0.951985	0.180107	0.0340316	0.0323722	0.0218644	0.0443729	1.31125	0.704294	0.063081
22910	1071	2457	2583	3022	3220	82	75	946	1395	2.29412	1.05128	1.16996	1.06552	0.0254658	0.914634	12.6133	1.47463	0.102954	0.0437613	0.0291077	0.0217378	0.0336064	0.820584	0.864463	0.0977128
22911	2210	6562	6154	7535	7669	236	246	3003	2418	2.96923	0.937824	1.22441	1.01778	0.0307732	1.04237	12.2073	0.805195	0.133251	0.0390384	0.0304624	0.0207639	0.0406104	0.935188	0.836636	0.0533543
22912	5792	9244	6994	250	237	159	86	100	200	1.59599	0.756599	0.0357449	0.948	0.670886	0.540881	1.16279	2	0.0716241	0.0314947	0.000889308	0.0193403	0.885346	0.485263	0.0796926	0.132525
22914	1840	16903	25276	43775	47695	662	932	12029	18314	9.18641	1.49536	1.73188	1.08955	0.0138799	1.40785	12.9067	1.52249	0.412263	0.0622466	0.043088	0.022228	0.0183168	1.26309	0.884566	0.100884
22915	1785	1340	554	686	718	5	18	188	240	0.7507	0.413433	1.23827	1.04665	0.00696379	3.6	10.4444	1.2766	0.0336895	0.0172098	0.0308072	0.0213528	0.00918988	3.22982	0.715817	0.0845905
22925	2321	16878	19505	27782	20146	477	576	7813	7151	7.27187	1.15565	1.42435	0.725146	0.0236772	1.20755	13.5642	0.915269	0.326343	0.0481056	0.0354369	0.0147938	0.031246	1.08338	0.929634	0.0606481
22945	868	5624	3808	4279	4214	192	264	2177	1809	6.47926	0.677098	1.12369	0.98481	0.0455624	1.375	8.24621	0.83096	0.290773	0.0281853	0.0279565	0.0200912	0.0601272	1.23361	0.565159	0.0550616
22950	2216	1848	2252	2524	3113	95	121	1580	1344	0.833935	1.21861	1.12078	1.23336	0.0305172	1.27368	13.0579	0.850633	0.0374249	0.0507268	0.0278843	0.0251619	0.0402725	1.14271	0.894928	0.0563651
22994	2621	13548	12228	20579	20250	797	828	13238	9115	5.16902	0.902569	1.68294	0.984013	0.039358	1.0389	15.9879	0.688548	0.231972	0.0375709	0.0418704	0.020075	0.0519395	0.932069	1.09574	0.045625
23001	2454	1033	1655	1607	2362	67	77	1351	1189	0.420945	1.60213	0.970997	1.46982	0.0283658	1.14925	17.5455	0.880089	0.0188909	0.0666912	0.0241577	0.029986	0.0374334	1.03108	1.20249	0.058317
23015	1261	2799	3853	6858	8376	40	56	446	611	2.21967	1.37656	1.77991	1.22135	0.00477555	1.4	7.96429	1.36996	0.099613	0.0573017	0.0442829	0.0249169	0.00630213	1.25604	0.545837	0.0907768
23028	6036	7152	7470	10197	9465	363	471	5706	4590	1.18489	1.04446	1.36506	0.928214	0.0383518	1.29752	12.1146	0.804416	0.0531748	0.0434775	0.0339617	0.0189366	0.0506116	1.1641	0.830285	0.0533027
23034	1296	1741	2502	4011	4652	106	124	1984	1382	1.34336	1.43711	1.60312	1.15981	0.0227859	1.16981	16	0.696573	0.0602867	0.0598218	0.0398844	0.0236615	0.0300698	1.04952	1.09657	0.0461567
23048	732	1189	1038	2698	2156	10	25	201	293	1.62432	0.873003	2.59923	0.79911	0.00463822	2.5	8.04	1.45771	0.0728952	0.0363401	0.064667	0.0163028	0.0061209	2.24293	0.551026	0.0965917
23050	762	1293	1071	1681	1783	45	57	643	652	1.69685	0.828306	1.56956	1.06068	0.0252384	1.26667	11.2807	1.014	0.0761503	0.0344796	0.0390496	0.021639	0.0333062	1.13642	0.77313	0.06719
23059	587	4598	6661	8922	10876	134	172	2156	3715	7.83305	1.44867	1.33944	1.21901	0.0123207	1.28358	12.5349	1.7231	0.351527	0.0603034	0.0333243	0.0248692	0.0162592	1.15159	0.859086	0.114177
23062	806	787	1759	2595	7978	23	63	665	1339	0.976427	2.23507	1.47527	3.07437	0.00288293	2.73913	10.5556	2.01353	0.0438195	0.0930384	0.0367037	0.0627207	0.0038045	2.45747	0.723432	0.133422
23063	902	1420	1184	2491	2777	57	43	709	844	1.57428	0.833803	2.10389	1.11481	0.0205257	0.754386	16.4884	1.19041	0.0706496	0.0347084	0.0523432	0.0227435	0.0270871	0.676814	1.13004	0.0788796
23070	1847	5224	3782	6831	7720	157	192	2349	3036	2.82837	0.723966	1.80619	1.13014	0.0203368	1.22293	12.2344	1.29246	0.12693	0.0301363	0.0449367	0.0230562	0.0268378	1.09718	0.838491	0.0856421
23083	1369	249	430	407	507	0	4	44	185	0.181885	1.72691	0.946512	1.2457	0	#DIV/0!	11	4.20455	0.00816251	0.0718853	0.0235485	0.0254137	0	#DIV/0!	0.753892	0.278604
23087	2048	574	691	753	1205	24	29	438	405	0.280273	1.20383	1.08973	1.60027	0.019917	1.20833	15.1034	0.924658	0.012578	0.0501115	0.0271116	0.0326472	0.0262838	1.08408	1.03512	0.0612702
23090	885	702	524	854	828	83	45	511	583	0.79322	0.746439	1.62977	0.969555	0.100242	0.542169	11.3556	1.1409	0.0355977	0.0310717	0.0405476	0.01978	0.132285	0.486419	0.77826	0.075599
23111	2602	1782	1874	2316	2136	76	88	1113	1139	0.684858	1.05163	1.23586	0.92228	0.0355805	1.15789	12.6477	1.02336	0.0307347	0.0437757	0.0307473	0.0188156	0.0469544	1.03883	0.86682	0.0678105
23115	1296	1462	5530	8995	17421	303	530	4386	5366	1.12809	3.78249	1.62658	1.93674	0.0173928	1.74917	8.27547	1.22344	0.0506256	0.157452	0.0404682	0.0395117	0.0229527	1.56931	0.567165	0.0810682
23118	3044	1228	1074	1717	2092	39	69	857	885	0.403417	0.874593	1.5987	1.2184	0.0186424	1.76923	12.4203	1.03267	0.0181043	0.0364063	0.0397744	0.0248568	0.0246018	1.5873	0.851232	0.0684275
23124	834	1978	2469	4163	4093	75	85	1699	1189	2.3717	1.24823	1.68611	0.983185	0.018324	1.13333	19.9882	0.699823	0.106436	0.0519596	0.0419492	0.0200581	0.0241815	1.0168	1.36991	0.0463721
23146	2227	814	869	446	587	41	77	437	505	0.365514	1.06757	0.513234	1.31614	0.0698467	1.87805	5.67532	1.15561	0.0164033	0.0444392	0.0127689	0.0268508	0.0921743	1.68493	0.388962	0.0765735
23152	1791	1302	793	1118	1323	44	67	849	793	0.726968	0.609063	1.40984	1.18336	0.0332577	1.52273	12.6716	0.93404	0.0326245	0.0253532	0.0350757	0.024142	0.0438891	1.36615	0.868459	0.0618919
23154	3420	2715	2784	3728	5084	129	205	2672	2441	0.79386	1.02541	1.33908	1.36373	0.0253737	1.58915	13.0341	0.913548	0.0356264	0.0426845	0.0333154	0.0278217	0.0334849	1.42574	0.893303	0.060534
23171	62622	333	602	900	825	139	214	1089	414	0.00531762	1.80781	1.49502	0.916667	0.168485	1.53957	5.08879	0.380165	0.000238641	0.0752529	0.037195	0.018701	0.222344	1.38126	0.348763	0.0251907
23173	1650	291	274	362	1069	18	13	271	409	0.176364	0.941581	1.32117	2.95304	0.0168382	0.722222	20.8462	1.50923	0.00791475	0.0391948	0.0328697	0.0602453	0.0222208	0.647958	1.4287	0.100005
23181	7242	3622	4284	5251	4623	146	171	2070	1906	0.500138	1.18277	1.22572	0.880404	0.0315812	1.17123	12.1053	0.920773	0.0224449	0.0492348	0.0304951	0.0179612	0.0416767	1.0508	0.829642	0.0610128
23184	1071	981	1533	1863	2060	46	28	477	750	0.915966	1.56269	1.21526	1.10574	0.0223301	0.608696	17.0357	1.57233	0.0411062	0.0650495	0.0302349	0.0225584	0.0294683	0.546105	1.16755	0.104186
23190	1380	1113	853	1094	954	53	60	426	591	0.806522	0.766397	1.28253	0.872029	0.0555556	1.13208	7.1	1.38732	0.0361946	0.0319025	0.0319085	0.0177904	0.0733148	1.01567	0.486603	0.0919277
23193	3623	6341	8856	12339	12321	121	234	2928	3642	1.75021	1.39663	1.39329	0.998541	0.00982063	1.93388	12.5128	1.24385	0.0785448	0.0581368	0.0346641	0.0203714	0.01296	1.73503	0.857574	0.0824209
23200	1213	15709	11428	17686	14228	443	458	6459	4786	12.9505	0.727481	1.5476	0.804478	0.0311358	1.03386	14.1026	0.740982	0.581187	0.0302826	0.0385033	0.0164123	0.0410889	0.927551	0.966532	0.0490993
23206	1494	5946	5278	6401	5288	330	325	4208	2845	3.97992	0.887656	1.21277	0.826121	0.0624054	0.984848	12.9477	0.676093	0.178609	0.0369501	0.0301729	0.0168538	0.0823544	0.883579	0.887378	0.0447997
23208	2291	255	283	528	575	2	5	84	154	0.111305	1.1098	1.86572	1.08902	0.00347826	2.5	16.8	1.83333	0.00499509	0.0461974	0.0464179	0.0222171	0.00459015	2.24293	1.1514	0.121481
23209	2167	902	1012	1172	1620	53	51	962	952	0.416244	1.12195	1.1581	1.38225	0.032716	0.962264	18.8627	0.989605	0.0186799	0.046703	0.0288128	0.0281995	0.0431743	0.863317	1.29277	0.0655738
23221	3957	4640	8416	12845	12000	249	299	5504	4495	1.17261	1.81379	1.52626	0.934216	0.02075	1.2008	18.408	0.816679	0.0526235	0.0755021	0.0379723	0.0190591	0.0273831	1.07733	1.26161	0.0541152
23228	1545	897	1861	1657	1931	18	35	1620	1730	0.580583	2.07469	0.890382	1.16536	0.0093216	1.94444	46.2857	1.0679	0.0260551	0.0863625	0.0221521	0.0237746	0.0123014	1.7445	3.17222	0.0707619
23237	1001	1334	1283	1827	1790	72	48	862	602	1.33267	0.961769	1.42401	0.979748	0.0402235	0.666667	17.9583	0.698376	0.0598067	0.0400352	0.0354283	0.019988	0.0530816	0.598115	1.23079	0.0462762
23238	1375	4168	3511	5491	5113	61	96	1117	1023	3.03127	0.84237	1.56394	0.93116	0.0119304	1.57377	11.6354	0.915846	0.136036	0.035065	0.0389098	0.0189967	0.0157441	1.41194	0.797441	0.0606863
23240	831	125	139	285	266	16	15	406	290	0.150421	1.112	2.05036	0.933333	0.0601504	0.9375	27.0667	0.714286	0.00675052	0.0462888	0.0510115	0.0190411	0.0793785	0.841099	1.85503	0.0473304
23263	1067	2721	3755	6148	7936	107	130	2224	2144	2.55014	1.38001	1.63728	1.29083	0.0134829	1.21495	17.1077	0.964029	0.114444	0.057445	0.0407345	0.0263343	0.0177929	1.09002	1.17249	0.063879
23268	778	456	531	451	287	6	7	121	62	0.586118	1.16447	0.849341	0.636364	0.0209059	1.16667	17.2857	0.512397	0.0263035	0.0484731	0.021131	0.0129825	0.0275889	1.0467	1.18469	0.0339527
23271	1430	1143	3657	8439	11093	78	107	2126	2203	0.799301	3.19948	2.30763	1.31449	0.00703146	1.37179	19.8692	1.03622	0.0358706	0.133183	0.0574122	0.0268171	0.00927919	1.23074	1.36175	0.0686625
23276	1034	2044	2993	3884	4083	130	138	1827	1502	1.97679	1.46429	1.29769	1.05124	0.0318393	1.06154	13.2391	0.822113	0.0887132	0.0609533	0.0322857	0.0214464	0.0420173	0.952383	0.907352	0.0544753
23287	1029	289	321	434	942	10	16	169	269	0.280855	1.11073	1.35202	2.17051	0.0106157	1.6	10.5625	1.59172	0.0126041	0.0462358	0.0336374	0.0442808	0.0140092	1.43548	0.723908	0.105471
23292	1070	34	22	20	50	2	3	49	127	0.0317757	0.647059	0.909091	2.5	0.04	1.5	16.3333	2.59184	0.00142601	0.0269349	0.0226175	0.0510028	0.0527867	1.34576	1.11942	0.171742
23294	2166	846	697	1243	1566	22	54	467	511	0.390582	0.823877	1.78336	1.25986	0.0140485	2.45455	8.64815	1.09422	0.0175283	0.0342952	0.0443687	0.0257025	0.0185394	2.20215	0.592706	0.0725057
23295	2112	2922	4431	9361	6813	84	75	1480	1208	1.38352	1.51643	2.11262	0.727807	0.0123294	0.892857	19.7333	0.816216	0.0620889	0.0631237	0.0525604	0.0148481	0.0162707	0.801047	1.35244	0.0540846
23297	1093	2821	3276	5899	5516	88	121	2471	2338	2.58097	1.16129	1.80067	0.935074	0.0159536	1.375	20.4215	0.946176	0.115827	0.0483406	0.0447994	0.0190766	0.0210534	1.23361	1.3996	0.062696
23298	1458	2272	4528	8611	9384	50	56	543	1249	1.5583	1.99296	1.90172	1.08977	0.00532822	1.12	9.69643	2.30018	0.0699325	0.0829601	0.0473135	0.0222325	0.00703147	1.00483	0.664551	0.152416
23316	919	37281	24355	37459	28902	963	1077	12759	11274	40.5669	0.653282	1.53804	0.771564	0.0333195	1.11838	11.8468	0.883612	1.82054	0.0271939	0.0382654	0.0157408	0.0439706	1.00338	0.811928	0.0585504
23323	854	901	711	1251	1198	26	58	438	488	1.05504	0.789123	1.75949	0.957634	0.0217028	2.23077	7.55172	1.11416	0.0473473	0.0328485	0.043775	0.0195368	0.0286405	2.00138	0.517562	0.0738268
23327	2487	1169	1798	3548	3525	33	53	1338	1660	0.470044	1.53807	1.9733	0.993517	0.0093617	1.60606	25.2453	1.24066	0.0210944	0.0640245	0.0490944	0.0202689	0.0123543	1.44091	1.7302	0.0822092
23332	2622	1499	1047	1345	1388	53	77	594	492	0.571701	0.698466	1.28462	1.03197	0.0381844	1.45283	7.71429	0.828283	0.0256565	0.0290748	0.0319605	0.0210534	0.0503907	1.30344	0.528703	0.0548842
23338	4931	2938	2517	3336	2973	149	118	2028	1326	0.595822	0.856705	1.32539	0.891187	0.0501177	0.791946	17.1864	0.653846	0.026739	0.0356617	0.0329747	0.0181812	0.0661387	0.710512	1.17788	0.0433255
23346	1867	8659	9068	9434	4904	54	77	1236	684	4.63792	1.04723	1.04036	0.519822	0.0110114	1.42593	16.0519	0.553398	0.208138	0.0435928	0.0258835	0.010605	0.0145314	1.2793	1.10013	0.0366696
23347	2901	2104	1802	3192	4442	84	114	1639	1728	0.725267	0.856464	1.77137	1.3916	0.0189104	1.35714	14.3772	1.0543	0.0325481	0.0356517	0.0440703	0.0283903	0.0249554	1.21759	0.98535	0.0698607
23353	1797	22	10	28	34	1	5	21	7	0.0122426	0.454545	2.8	1.21429	0.0294118	5	4.2	0.333333	0.000549418	0.0189212	0.069662	0.0247728	0.0388137	4.48586	0.28785	0.0220875
23363	965	3210	2218	4494	4326	115	165	2663	2166	3.32642	0.690966	2.02615	0.962617	0.0265834	1.43478	16.1394	0.813368	0.149281	0.0287626	0.0504092	0.0196385	0.0350813	1.28725	1.10612	0.0538959
23367	1632	3807	2077	2334	1132	154	163	1176	698	2.33272	0.545574	1.12374	0.485004	0.136042	1.05844	7.21472	0.593537	0.104687	0.0227104	0.0279578	0.00989464	0.179531	0.949605	0.494466	0.0393293
23368	1832	3292	3809	6978	6549	80	135	2610	2323	1.79694	1.15705	1.83198	0.938521	0.0122156	1.6875	19.3333	0.890038	0.0806422	0.048164	0.0455783	0.0191469	0.0161205	1.51398	1.32502	0.0589762
23382	991	93	55	58	6	126	48	2002	75	0.0938446	0.591398	1.05455	0.103448	21	0.380952	41.7083	0.0374625	0.0042115	0.0246179	0.0262363	0.00211046	27.713	0.34178	2.85851	0.00248236
23408	1761	5366	2535	2233	1369	171	248	1252	793	3.04713	0.472419	0.880868	0.613077	0.124909	1.45029	5.04839	0.633387	0.136747	0.0196652	0.0219154	0.0125075	0.164838	1.30116	0.345994	0.0419698
23413	1133	990	1062	1070	1032	26	33	508	409	0.873786	1.07273	1.00753	0.964486	0.0251938	1.26923	15.3939	0.805118	0.0392133	0.044654	0.0250667	0.0196766	0.0332474	1.13872	1.05503	0.0533492
23415	1805	473	324	48	43	37	17	78	8	0.26205	0.684989	0.148148	0.895833	0.860465	0.459459	4.58824	0.102564	0.0117601	0.0285138	0.00368582	0.018276	1.13553	0.412214	0.314458	0.00679616
23417	510	981	869	1539	1341	29	27	680	448	1.92353	0.885831	1.771	0.871345	0.0216257	0.931034	25.1852	0.658824	0.0863231	0.0368741	0.0440613	0.0177764	0.0285387	0.835298	1.72608	0.0436553
23420	1091	2745	2143	2773	2837	106	105	1252	1447	2.51604	0.780692	1.29398	1.02308	0.0373634	0.990566	11.9238	1.15575	0.112913	0.0324976	0.0321933	0.020872	0.0493073	0.888708	0.817206	0.076583
23431	548	3273	4078	5445	4665	81	91	1503	1300	5.97263	1.24595	1.33521	0.856749	0.0173633	1.12346	16.5165	0.864937	0.268036	0.0518648	0.0332192	0.0174787	0.0229138	1.00793	1.13197	0.0573129
23446	929	1377	1124	1713	1108	44	65	685	611	1.48224	0.816267	1.52402	0.646818	0.0397112	1.47727	10.5385	0.891971	0.0665191	0.0339784	0.0379166	0.0131958	0.0524055	1.32537	0.72226	0.0591043
23452	2011	5652	5840	8648	9238	189	231	3251	3284	2.81054	1.03326	1.48082	1.06822	0.020459	1.22222	14.0736	1.01015	0.12613	0.0430112	0.0368418	0.021793	0.026999	1.09654	0.964543	0.0669352
23455	855	3137	2558	3256	3322	107	159	1476	1398	3.66901	0.815429	1.27287	1.02027	0.0322095	1.48598	9.28302	0.947154	0.164656	0.0339435	0.0316681	0.0208147	0.0425058	1.33318	0.636218	0.0627609
23458	896	389	172	294	397	11	9	71	61	0.434152	0.442159	1.7093	1.35034	0.0277078	0.818182	7.88889	0.859155	0.0194836	0.0184056	0.0425262	0.0275485	0.0365651	0.73405	0.54067	0.0569298
23462	4097	3715	3650	4589	4048	183	208	2603	1963	0.906761	0.982503	1.25726	0.882109	0.0452075	1.13661	12.5144	0.75413	0.0406931	0.0408983	0.0312797	0.017996	0.0596589	1.01974	0.857684	0.0499706
23475	2985	8255	4215	5124	5447	157	159	2384	2384	2.76549	0.5106	1.21566	1.06304	0.0288232	1.01274	14.9937	1	0.124108	0.0212545	0.0302447	0.0216872	0.038037	0.908601	1.0276	0.0662626
23489	1341	1586	1406	2298	3148	27	47	619	684	1.1827	0.886507	1.63442	1.36989	0.00857687	1.74074	13.1702	1.10501	0.0530765	0.0369023	0.0406633	0.0279472	0.0113186	1.56174	0.902629	0.0732207
24586	6570	0	10	16	0	0	0	3	4	0	#DIV/0!	1.6	0	#DIV/0!	#DIV/0!	#DIV/0!	1.33333	0	#DIV/0!	0.0398069	0	#DIV/0!	#DIV/0!	#DIV/0!	0.0883501
24889	3462	1671	1764	2288	2035	79	127	1551	1330	0.482669	1.05566	1.29705	0.889423	0.0388206	1.60759	12.2126	0.857511	0.0216609	0.0439434	0.0322697	0.0181452	0.0512303	1.44229	0.836998	0.0568209
25018	3516	1382	1486	2434	3517	56	64	910	896	0.39306	1.07525	1.63795	1.44495	0.0159227	1.14286	14.2188	0.984615	0.0176395	0.0447592	0.0407511	0.0294786	0.0210126	1.02534	0.974491	0.0652432
25040	3051	2659	2792	3377	3735	141	169	1831	1619	0.871518	1.05002	1.20953	1.10601	0.037751	1.19858	10.8343	0.884216	0.0391115	0.0437087	0.0300922	0.0225639	0.0498187	1.07533	0.742537	0.0585904
25159	2667	3618	3395	4832	6622	112	158	2436	2402	1.35658	0.938364	1.42327	1.37045	0.0169133	1.41071	15.4177	0.986043	0.0608798	0.0390609	0.0354099	0.0279587	0.0223199	1.26565	1.05666	0.0653377
25224	2811	0	0	0	0	0	0	0	0	0	#DIV/0!	#DIV/0!	#DIV/0!	#DIV/0!	#DIV/0!	#DIV/0!	#DIV/0!	0	#DIV/0!	#DIV/0!	#DIV/0!	#DIV/0!	#DIV/0!	#DIV/0!	#DIV/0!
25225	3084	971	1091	1056	1054	60	59	777	710	0.314851	1.12358	0.967919	0.998106	0.056926	0.983333	13.1695	0.913771	0.0141297	0.046771	0.0240812	0.0203625	0.0751234	0.88222	0.902579	0.0605488
25244	2865	1975	4064	4829	5697	92	140	1568	1463	0.689354	2.05772	1.18824	1.17975	0.0161489	1.52174	11.2	0.933036	0.0309364	0.085656	0.0295625	0.0240682	0.0213111	1.36526	0.767599	0.0618253
25703	2403	4172	3282	3586	2921	144	223	1978	1661	1.73616	0.786673	1.09263	0.814557	0.0492982	1.54861	8.86996	0.839737	0.0779145	0.0327465	0.0271838	0.0166179	0.0650572	1.38937	0.607908	0.0556431
25739	2199	977	888	943	1280	38	56	652	502	0.444293	0.908905	1.06194	1.35737	0.0296875	1.47368	11.6429	0.769939	0.0199387	0.0378346	0.0264202	0.0276919	0.0391776	1.32215	0.797951	0.0510181
25874	2382	611	725	977	1384	32	59	444	527	0.256507	1.18658	1.34759	1.41658	0.0231214	1.84375	7.52542	1.18694	0.0115114	0.0493933	0.033527	0.0288999	0.0305125	1.65416	0.51576	0.0786495
25947	2193	475	654	1857	1577	10	48	349	388	0.216598	1.37684	2.83945	0.849219	0.00634115	4.8	7.27083	1.11175	0.00972037	0.0573133	0.0706435	0.017325	0.00836821	4.30643	0.498311	0.0736673
26019	1959	252	187	341	610	7	12	109	203	0.128637	0.742063	1.82353	1.78886	0.0114754	1.71429	9.08333	1.86239	0.0057729	0.0308896	0.0453681	0.0364947	0.0151437	1.53801	0.622532	0.123406
26029	2202	653	803	1443	1790	18	33	755	703	0.296549	1.22971	1.79701	1.24047	0.0100559	1.83333	22.8788	0.931126	0.0133083	0.0511886	0.0447084	0.025307	0.0132704	1.64482	1.56801	0.0616988
26151	1722	690	727	982	1211	30	53	516	573	0.400697	1.05362	1.35076	1.2332	0.0247729	1.76667	9.73585	1.11047	0.0179822	0.0438588	0.0336059	0.0251586	0.032692	1.585	0.667253	0.0735823
26160	1686	19	18	54	31	4	2	58	33	0.0112693	0.947368	3	0.574074	0.129032	0.5	29	0.568966	0.000505736	0.0394357	0.0746379	0.0117118	0.17028	0.448586	1.98753	0.0377011
26163	1824	426	1291	1667	2094	6	48	609	637	0.233553	3.03052	1.29125	1.25615	0.00286533	8	12.6875	1.04598	0.0104812	0.12615	0.0321253	0.0256269	0.00378128	7.17738	0.869546	0.0693091
26187	1965	0	1	0	0	3	5	5	0	0	#DIV/0!	0	#DIV/0!	#DIV/0!	1.66667	1	0	0	#DIV/0!	0	#DIV/0!	#DIV/0!	1.49529	0.0685356	0
26214	2175	1090	816	1121	1276	24	55	543	541	0.501149	0.748624	1.37377	1.13827	0.0188088	2.29167	9.87273	0.996317	0.0224903	0.0311627	0.0341785	0.023222	0.0248213	2.05602	0.676634	0.0660185
26255	2040	82	73	50	19	10	7	199	79	0.0401961	0.890244	0.684932	0.38	0.526316	0.7	28.4286	0.396985	0.0018039	0.0370578	0.0170406	0.00775243	0.694562	0.628021	1.94837	0.0263052
26277	2130	698	652	835	928	30	34	363	370	0.3277	0.934097	1.28067	1.11138	0.0323276	1.13333	10.6765	1.01928	0.0147063	0.0388833	0.0318623	0.0226734	0.0426616	1.0168	0.731719	0.0675404
26462	1917	447	767	1209	1400	38	62	765	678	0.233177	1.71588	1.57627	1.15798	0.0271429	1.63158	12.3387	0.886275	0.0104644	0.0714264	0.0392165	0.0236241	0.0358195	1.46381	0.845641	0.0587268
26575	2037	974	1263	1065	1572	56	89	739	676	0.478154	1.29671	0.84323	1.47606	0.0356234	1.58929	8.30337	0.91475	0.0214583	0.0539778	0.020979	0.0301132	0.047011	1.42586	0.569077	0.0606137
26598	1317	263	260	192	301	9	11	177	208	0.199696	0.988593	0.738462	1.56771	0.0299003	1.22222	16.0909	1.17514	0.00896186	0.0411518	0.0183724	0.031983	0.0394585	1.09654	1.1028	0.0778679
26642	1551	431	374	1900	4472	20	14	762	1413	0.277885	0.867749	5.08021	2.35368	0.00447227	0.7	54.4286	1.85433	0.0124708	0.0361215	0.126392	0.0480178	0.00590191	0.628021	3.7303	0.122873
26746	1845	1964	1801	3073	2225	70	88	1450	1271	1.0645	0.917006	1.70627	0.724048	0.0314607	1.25714	16.4773	0.876552	0.047772	0.0381719	0.0424509	0.0147714	0.0415176	1.12787	1.12928	0.0580826
26787	1812	1106	919	1410	1672	43	46	582	800	0.610375	0.830922	1.53428	1.18582	0.0257177	1.06977	12.6522	1.37457	0.0273921	0.0345885	0.0381717	0.024192	0.0339388	0.959766	0.867125	0.0910826
26871	1713	1971	1495	2828	2633	77	105	1748	1449	1.15061	0.758498	1.89164	0.931047	0.0292442	1.36364	16.6476	0.828947	0.0516366	0.0315737	0.0470626	0.0189944	0.0385926	1.22342	1.14096	0.0549282
26994	1668	780	923	1078	1794	34	61	499	599	0.467626	1.18333	1.16793	1.66419	0.0189521	1.79412	8.18033	1.2004	0.0209858	0.0492582	0.0290573	0.0339514	0.0250104	1.60963	0.560644	0.0795416
27020	1635	1824	1714	2291	2273	56	50	725	828	1.1156	0.939693	1.33664	0.992143	0.024637	0.892857	14.5	1.14207	0.0500651	0.0391162	0.0332546	0.0202408	0.0325127	0.801047	0.993767	0.0756764
27025	1761	2207	2444	3428	5167	95	148	1985	1890	1.25327	1.10739	1.40262	1.50729	0.0183859	1.55789	13.4122	0.952141	0.0562433	0.0460967	0.0348962	0.0307505	0.0242633	1.3977	0.919211	0.0630913
27042	1632	569	384	534	586	24	30	381	267	0.348652	0.674868	1.39062	1.09738	0.0409556	1.25	12.7	0.700787	0.0156466	0.0280925	0.0345978	0.0223878	0.0540478	1.12147	0.870403	0.046436
27085	1914	996	900	2647	2662	12	33	395	598	0.520376	0.903614	2.94111	1.00567	0.00450789	2.75	11.9697	1.51392	0.0233531	0.0376144	0.0731728	0.0205167	0.00594891	2.46722	0.820351	0.100317
27132	1536	370	183	256	511	15	14	86	211	0.240885	0.494595	1.39891	1.99609	0.0293542	0.933333	6.14286	2.45349	0.0108103	0.0205883	0.0348038	0.0407226	0.0387378	0.837361	0.421005	0.162574
27181	1692	328	468	1458	3737	15	37	391	540	0.193853	1.42683	3.11538	2.5631	0.00401391	2.46667	10.5676	1.38107	0.00869964	0.0593941	0.0775086	0.0522902	0.00529703	2.21303	0.724255	0.0915135
27219	1215	39	27	77	72	1	1	34	71	0.0320988	0.692308	2.85185	0.935065	0.0138889	1	34	2.08824	0.00144051	0.0288184	0.0709521	0.0190764	0.0183287	0.897172	2.33021	0.138372
27259	1338	61	55	35	48	2	4	15	6	0.0455904	0.901639	0.636364	1.37143	0.0416667	2	3.75	0.4	0.00204598	0.0375322	0.0158323	0.0279787	0.0549861	1.79434	0.257009	0.026505
27357	1659	1525	1093	1449	1697	51	35	629	571	0.919228	0.716721	1.32571	1.17115	0.030053	0.686275	17.9714	0.90779	0.0412526	0.0298347	0.0329827	0.0238928	0.03966	0.615707	1.23168	0.0601525
27384	1596	1325	1306	1535	2068	40	63	840	831	0.830201	0.98566	1.17534	1.34723	0.0193424	1.575	13.3333	0.989286	0.0372573	0.0410297	0.0292417	0.027485	0.0255255	1.41305	0.913808	0.0655526
27395	1530	1175	723	886	682	15	26	323	259	0.767974	0.615319	1.22545	0.769752	0.0219941	1.73333	12.4231	0.801858	0.0344647	0.0256137	0.0304883	0.0157038	0.0290249	1.5551	0.851423	0.0531331
27398	1485	224	201	191	390	9	9	87	155	0.150842	0.897321	0.950249	2.04188	0.0230769	1	9.66667	1.78161	0.00676939	0.0373525	0.0236415	0.0416568	0.0304539	0.897172	0.662511	0.118054
27406	1776	776	660	517	498	15	24	262	254	0.436937	0.850515	0.783333	0.96325	0.0301205	1.6	10.9167	0.969466	0.0196086	0.0354041	0.0194888	0.0196514	0.039749	1.43548	0.748181	0.0642393
27422	1530	61	74	55	48	2	3	44	26	0.0398693	1.21311	0.743243	0.872727	0.0416667	1.5	14.6667	0.590909	0.00178923	0.0504979	0.0184914	0.0178046	0.0549861	1.34576	1.00519	0.0391552
27492	1521	939	1242	1805	1910	26	35	607	867	0.617357	1.32268	1.4533	1.05817	0.0136126	1.34615	17.3429	1.42834	0.0277054	0.0550588	0.0361571	0.0215879	0.0179641	1.20773	1.1886	0.0946452
27554	978	56	80	241	83	1	2	30	43	0.0572597	1.42857	3.0125	0.344398	0.0120482	2	15	1.43333	0.00256967	0.0594666	0.0749489	0.00702612	0.0158996	1.79434	1.02803	0.0949764
27599	1524	398	422	843	588	13	22	292	232	0.261155	1.0603	1.99763	0.697509	0.0221088	1.69231	13.2727	0.794521	0.01172	0.0441368	0.0496996	0.01423	0.0291763	1.51829	0.909655	0.052647
27600	1704	711	820	1202	1832	27	21	271	392	0.417254	1.15331	1.46585	1.52413	0.014738	0.777778	12.9048	1.44649	0.0187253	0.0480082	0.0364694	0.0310939	0.0194492	0.697801	0.884436	0.0958484
27649	1575	6023	1931	2111	2842	100	130	849	1451	3.82413	0.320604	1.09322	1.34628	0.0351865	1.3	6.53077	1.70907	0.171617	0.0133457	0.0271984	0.0274657	0.0464344	1.16632	0.44759	0.113247
27689	1560	550	1587	1821	1795	94	117	1826	1207	0.352564	2.88545	1.14745	0.985722	0.0523677	1.24468	15.6068	0.661008	0.0158222	0.120112	0.0285477	0.0201099	0.0691079	1.11669	1.06962	0.0438001
27697	1596	213	173	95	99	2	4	62	29	0.133459	0.812207	0.549133	1.04211	0.020202	2	15.5	0.467742	0.00598928	0.0338094	0.013662	0.0212601	0.0266599	1.79434	1.0623	0.0309938
27706	1527	15	23	44	58	0	2	16	59	0.00982318	1.53333	1.91304	1.31818	0	#DIV/0!	8	3.6875	0.000440839	0.0638275	0.0475952	0.0268924	0	#DIV/0!	0.548285	0.244343
27719	1341	592	750	1098	1659	36	43	523	600	0.441462	1.26689	1.464	1.51093	0.0216998	1.19444	12.1628	1.14723	0.0198117	0.0527364	0.0364233	0.0308247	0.0286365	1.07162	0.833585	0.0760183
27722	1464	11	5	4	2	3	4	23	6	0.00751366	0.454545	0.8	0.5	1.5	1.33333	5.75	0.26087	0.000337194	0.0189212	0.0199034	0.0102006	1.9795	1.19623	0.39408	0.0172859
27770	1284	334	209	96	108	5	9	60	39	0.260125	0.625749	0.45933	1.125	0.0462963	1.8	6.66667	0.65	0.0116737	0.0260478	0.0114278	0.0229513	0.0610957	1.61491	0.456904	0.0430707
27939	1350	583	589	484	768	24	56	479	568	0.431852	1.01029	0.821732	1.58678	0.03125	2.33333	8.55357	1.1858	0.0193804	0.042055	0.0204441	0.0323721	0.0412396	2.0934	0.586224	0.0785744
27948	1107	775	621	1786	2037	34	41	373	578	0.70009	0.80129	2.87601	1.14054	0.0166912	1.20588	9.09756	1.5496	0.0314183	0.033355	0.071553	0.0232683	0.0220268	1.08188	0.623507	0.10268
27983	990	13	7	24	13	0	0	5	6	0.0131313	0.538462	3.42857	0.541667	0	#DIV/0!	#DIV/0!	1.2	0.0005893	0.0224143	0.0853004	0.0110506	0	#DIV/0!	#DIV/0!	0.0795151
27992	984	151	100	183	161	3	11	147	104	0.153455	0.662252	1.83	0.879781	0.0186335	3.66667	13.3636	0.707483	0.00688668	0.0275673	0.0455291	0.0179485	0.0245901	3.28963	0.915885	0.0468796
28036	1362	203	69	223	248	6	2	103	128	0.149046	0.339901	3.23188	1.11211	0.0241935	0.333333	51.5	1.24272	0.00668878	0.0141489	0.080407	0.0226883	0.0319274	0.299057	3.52959	0.0823457
28050	1518	789	975	1346	1326	30	31	517	466	0.519763	1.23574	1.38051	0.985141	0.0226244	1.03333	16.6774	0.901354	0.0233256	0.0514397	0.0343462	0.020098	0.0298567	0.927078	1.143	0.059726
28159	1293	1413	1276	1393	1383	37	49	703	655	1.09281	0.903043	1.09169	0.992821	0.0267534	1.32432	14.3469	0.931721	0.0490424	0.0375906	0.0271605	0.0202547	0.0353056	1.18815	0.983277	0.0617382
28185	1269	59	46	93	579	2	3	40	77	0.0464933	0.779661	2.02174	6.22581	0.00345423	1.5	13.3333	1.925	0.0020865	0.0324546	0.0502994	0.127014	0.00455843	1.34576	0.913808	0.127555
28199	1419	2376	2235	6203	4568	65	64	1039	728	1.67442	0.940657	2.77539	0.736418	0.0142294	0.984615	16.2344	0.700674	0.0751436	0.0391563	0.0690498	0.0150238	0.0187781	0.88337	1.11263	0.0464284
28353	1272	167	261	659	1089	9	12	236	276	0.131289	1.56287	2.5249	1.6525	0.00826446	1.33333	19.6667	1.16949	0.00589193	0.0650572	0.0628178	0.033713	0.0109063	1.19623	1.34787	0.0774935
28409	1128	575	1116	1468	1134	3	8	135	137	0.509752	1.94087	1.31541	0.77248	0.0026455	2.66667	16.875	1.01481	0.0228764	0.0807918	0.0327265	0.0157595	0.00349118	2.39246	1.15654	0.0672442
28563	1410	460	1126	2327	3790	10	20	472	985	0.326241	2.44783	2.06661	1.62871	0.00263852	2	23.6	2.08686	0.0146409	0.101895	0.0514157	0.0332275	0.00348197	1.79434	1.61744	0.138281
28655	1227	1082	1448	2510	3212	47	67	1310	1379	0.881826	1.33826	1.73343	1.27968	0.0146326	1.42553	19.5522	1.05267	0.0395741	0.0557073	0.0431264	0.026107	0.0193102	1.27895	1.34003	0.0697527
28731	1122	267	822	995	4463	47	86	737	1054	0.237968	3.07865	1.21046	4.48543	0.010531	1.82979	8.56977	1.43012	0.0106794	0.128154	0.0301154	0.0915078	0.0138975	1.64163	0.587334	0.0947636
28781	1398	261	306	597	1304	11	16	136	127	0.186695	1.17241	1.95098	2.18425	0.00843558	1.45455	8.5	0.933824	0.0083784	0.0488036	0.048539	0.0445613	0.0111322	1.30498	0.582553	0.0618776
28787	1059	775	787	837	838	41	58	560	559	0.731822	1.01548	1.06353	1.00119	0.048926	1.41463	9.65517	0.998214	0.0328423	0.0422712	0.0264599	0.0204255	0.064566	1.26917	0.661723	0.0661442
28865	1185	337	305	450	509	11	9	116	179	0.284388	0.905045	1.47541	1.13111	0.021611	0.818182	12.8889	1.5431	0.0127626	0.0376739	0.0367072	0.023076	0.0285193	0.73405	0.883348	0.10225
28928	1302	1689	1848	3547	3858	70	54	1015	826	1.29724	1.09414	1.91937	1.08768	0.0181441	0.771429	18.7963	0.813793	0.0582166	0.0455453	0.0477526	0.0221899	0.0239442	0.692104	1.28822	0.053924
28975	1260	2215	1186	1874	1413	37	45	524	510	1.75794	0.53544	1.5801	0.754002	0.0261854	1.21622	11.6444	0.973282	0.0788917	0.0222886	0.0393118	0.0153825	0.034556	1.09116	0.798059	0.0644922
29108	1368	258	178	178	235	7	9	52	69	0.188596	0.689922	1	1.32022	0.0297872	1.28571	5.77778	1.32692	0.00846373	0.0287191	0.0248793	0.0269341	0.0393092	1.15351	0.395984	0.0879253
29115	1275	879	883	1150	1130	39	40	613	500	0.689412	1.00455	1.30238	0.982609	0.0345133	1.02564	15.325	0.815661	0.030939	0.041816	0.0324023	0.0200463	0.045546	0.920177	1.05031	0.0540478
29142	1110	976	719	933	776	44	46	602	485	0.879279	0.73668	1.29764	0.831726	0.056701	1.04545	13.087	0.805648	0.0394598	0.0306655	0.0322843	0.0169681	0.0748265	0.937953	0.896923	0.0533843
29220	1251	368	275	337	549	13	16	161	223	0.294165	0.747283	1.22545	1.62908	0.0236794	1.23077	10.0625	1.38509	0.0132014	0.0311068	0.0304884	0.0332351	0.0312489	1.10421	0.68964	0.0917798
29275	1125	69	58	70	135	5	1	15	32	0.0613333	0.84058	1.2069	1.92857	0.037037	0.2	15	2.13333	0.00275248	0.0349905	0.0300267	0.039345	0.0488766	0.179434	1.02803	0.14136
29333	1140	321	430	1073	1206	6	25	165	312	0.281579	1.33956	2.49535	1.12395	0.00497512	4.16667	6.6	1.89091	0.0126365	0.0557615	0.0620825	0.0229299	0.00656551	3.73822	0.452335	0.125297
29346	1026	595	145	159	189	5	6	72	58	0.579922	0.243697	1.09655	1.18868	0.026455	1.2	12	0.805556	0.0260254	0.0101443	0.0272814	0.0242504	0.0349118	1.07661	0.822428	0.0533782
29439	975	953	843	1278	1674	56	75	1780	1411	0.977436	0.884575	1.51601	1.30986	0.0334528	1.33929	23.7333	0.792697	0.0438648	0.0368219	0.0377174	0.0267226	0.0441466	1.20157	1.62658	0.0525261
29568	1068	549	372	554	400	17	14	209	174	0.514045	0.677596	1.48925	0.722022	0.0425	0.823529	14.9286	0.832536	0.023069	0.028206	0.0370514	0.0147301	0.0560858	0.738848	1.02314	0.055166
29619	1323	598	462	971	1110	4	9	97	179	0.452003	0.772575	2.10173	1.14315	0.0036036	2.25	10.7778	1.84536	0.0202847	0.0321597	0.0522896	0.0233216	0.00475556	2.01864	0.738662	0.122278
29642	1329	7	6	8	1	0	0	2	4	0.00526712	0.857143	1.33333	0.125	0	#DIV/0!	#DIV/0!	2	0.000236375	0.03568	0.0331724	0.00255014	0	#DIV/0!	#DIV/0!	0.132525
29709	921	435	371	449	587	17	12	198	216	0.472313	0.852874	1.21024	1.30735	0.0289608	0.705882	16.5	1.09091	0.0211962	0.0355022	0.03011	0.0266714	0.0382186	0.633298	1.13084	0.0722864
29710	1068	1338	790	1665	2468	67	75	741	1092	1.25281	0.590433	2.10759	1.48228	0.0271475	1.1194	9.88	1.47368	0.0562229	0.0245777	0.0524355	0.0302402	0.0358256	1.0043	0.677132	0.0976501
29713	999	92	182	251	277	4	2	148	103	0.0920921	1.97826	1.37912	1.10359	0.0144404	0.5	74	0.695946	0.00413286	0.0823483	0.0343116	0.0225144	0.0190566	0.448586	5.07164	0.0461152
29716	1170	807	575	1024	875	21	15	320	378	0.689744	0.712515	1.78087	0.854492	0.024	0.714286	21.3333	1.18125	0.0309539	0.0296596	0.0443068	0.0174326	0.031672	0.640837	1.46209	0.0782727
29756	942	1772	1881	1995	1374	48	54	719	539	1.8811	1.06151	1.06061	0.688722	0.0349345	1.125	13.3148	0.749652	0.0844191	0.0441872	0.0263871	0.0140507	0.0461019	1.00932	0.912539	0.0496739
29770	1182	5482	3863	3668	3212	137	167	1566	1677	4.6379	0.70467	0.949521	0.875682	0.0426526	1.21898	9.37725	1.07088	0.208137	0.029333	0.0236234	0.0178649	0.0562872	1.09363	0.642675	0.0709593
29932	1110	2488	1670	2709	2347	96	120	1451	1154	2.24144	0.671222	1.62216	0.866371	0.0409033	1.25	12.0917	0.795314	0.10059	0.0279407	0.0403581	0.017675	0.0539787	1.12147	0.82871	0.0526995
29957	1128	2031	1321	1606	1480	59	47	783	589	1.80053	0.650419	1.21575	0.921544	0.0398649	0.79661	16.6596	0.752235	0.0808032	0.0270747	0.0302469	0.0188005	0.0526083	0.714697	1.14177	0.049845
29993	1104	647	640	728	938	39	62	597	510	0.586051	0.989181	1.1375	1.28846	0.0415778	1.58974	9.62903	0.854271	0.0263005	0.0411762	0.0283002	0.0262861	0.0548689	1.42627	0.659932	0.0566062
30017	1029	28	38	30	19	1	3	15	5	0.0272109	1.35714	0.789474	0.633333	0.0526316	3	5	0.333333	0.00122115	0.0564933	0.0196415	0.0129207	0.0694562	2.69152	0.342678	0.0220875
30018	1098	901	746	1527	953	16	27	290	341	0.820583	0.827969	2.04692	0.6241	0.0167891	1.6875	10.7407	1.17586	0.0368257	0.0344655	0.0509258	0.0127323	0.022156	1.51398	0.736123	0.0779156
30068	936	144	146	212	223	7	12	145	153	0.153846	1.01389	1.45205	1.05189	0.0313901	1.71429	12.0833	1.05517	0.00690422	0.0422048	0.0361261	0.0214597	0.0414245	1.53801	0.828139	0.0699184
30075	1020	161	174	232	295	5	8	141	115	0.157843	1.08075	1.33333	1.27155	0.0169492	1.6	17.625	0.815603	0.00708359	0.0449878	0.0331724	0.0259411	0.0223672	1.43548	1.20794	0.0540439
30084	912	25	55	33	21	7	13	75	26	0.0274123	2.2	0.6	0.636364	0.333333	1.85714	5.76923	0.346667	0.00123019	0.0915786	0.0149276	0.0129825	0.439889	1.66618	0.395398	0.022971
30144	1029	317	179	203	322	6	12	89	116	0.308066	0.564669	1.13408	1.58621	0.0186335	2	7.41667	1.30337	0.0138252	0.0235052	0.0282151	0.0323604	0.0245901	1.79434	0.508306	0.0863647
30166	1023	641	395	150	72	10	11	71	36	0.626588	0.616225	0.379747	0.48	0.138889	1.1	6.45455	0.507042	0.0281197	0.0256513	0.00944783	0.00979255	0.183287	0.98689	0.442366	0.0335979
30214	1059	587	411	432	505	17	20	193	173	0.554297	0.70017	1.05109	1.16898	0.0336634	1.17647	9.65	0.896373	0.0248754	0.0291457	0.0261505	0.0238485	0.0444244	1.0555	0.661369	0.059396
30250	933	422	308	337	176	17	16	212	120	0.452304	0.729858	1.09416	0.522255	0.0965909	0.941176	13.25	0.566038	0.0202983	0.0303815	0.0272218	0.0106546	0.127468	0.844398	0.908097	0.0375071
30274	1200	204	238	491	653	1	12	87	206	0.17	1.16667	2.06303	1.32994	0.00153139	12	7.25	2.36782	0.00762916	0.0485644	0.0513266	0.0271323	0.00202093	10.7661	0.496883	0.156898
30275	1026	2922	2152	3348	4290	83	115	1820	1611	2.84795	0.736482	1.55576	1.28136	0.0193473	1.38554	15.8261	0.885165	0.127809	0.0306572	0.0387063	0.0261412	0.025532	1.24307	1.08465	0.0586533
30330	1107	1208	1179	1544	1904	76	84	894	1022	1.09124	0.975993	1.30958	1.23316	0.039916	1.10526	10.6429	1.14318	0.0489719	0.0406273	0.0325815	0.0251579	0.0526758	0.991612	0.729415	0.0757498
30455	1089	992	3361	6208	6976	86	120	2272	2108	0.910927	3.3881	1.84707	1.12371	0.012328	1.39535	18.9333	0.927817	0.0408801	0.141035	0.0459538	0.022925	0.0162688	1.25187	1.29761	0.0614795
30465	867	1154	508	422	189	73	139	409	774	1.33103	0.440208	0.830709	0.447867	0.386243	1.90411	2.94245	1.89242	0.0597331	0.0183244	0.0206674	0.009137	0.509713	1.70831	0.201662	0.125397
30476	714	305	192	359	345	7	6	88	121	0.427171	0.629508	1.86979	0.961003	0.0202899	0.857143	14.6667	1.375	0.0191703	0.0262043	0.0465191	0.0196055	0.0267758	0.769005	1.00519	0.091111
30478	1071	164	145	221	391	4	7	96	170	0.153128	0.884146	1.52414	1.76923	0.0102302	1.75	13.7143	1.77083	0.00687199	0.036804	0.0379195	0.0360943	0.0135004	1.57005	0.939917	0.11734
30578	822	183	69	122	256	6	4	48	31	0.222628	0.377049	1.76812	2.09836	0.0234375	0.666667	12	0.645833	0.00999096	0.0156953	0.0439895	0.0428089	0.0309297	0.598115	0.822428	0.0427946
30635	984	130	148	154	221	8	7	129	159	0.132114	1.13846	1.04054	1.43506	0.0361991	0.875	18.4286	1.23256	0.00592893	0.0473903	0.0258879	0.029277	0.0477707	0.785026	1.26301	0.0816725
30668	798	264	344	427	753	4	11	96	180	0.330827	1.30303	1.24128	1.76347	0.00531208	2.75	8.72727	1.875	0.0148467	0.0542407	0.0308821	0.0359767	0.00701018	2.46722	0.598129	0.124242
30758	837	863	242	678	286	25	22	130	79	1.03106	0.280417	2.80165	0.421829	0.0874126	0.88	5.90909	0.607692	0.0462715	0.0116728	0.0697031	0.00860579	0.115355	0.789512	0.404983	0.0402673
30759	978	387	298	429	174	207	149	6907	1019	0.395706	0.770026	1.4396	0.405594	1.18966	0.719807	46.3557	0.147531	0.0177582	0.0320536	0.0358162	0.00827459	1.56995	0.645791	3.17702	0.00977582
30776	813	0	5	4	1	0	0	1	1	0	#DIV/0!	0.8	0.25	0	#DIV/0!	#DIV/0!	1	0	#DIV/0!	0.0199034	0.00510028	0	#DIV/0!	#DIV/0!	0.0662626
30805	750	184	122	184	254	14	13	77	134	0.245333	0.663043	1.5082	1.38043	0.0551181	0.928571	5.92308	1.74026	0.0110099	0.0276003	0.0375229	0.0281624	0.0727375	0.833089	0.405942	0.115314
30969	654	34	59	114	105	1	1	23	17	0.0519878	1.73529	1.9322	0.921053	0.00952381	1	23	0.73913	0.00233308	0.0722344	0.0480719	0.0187905	0.0125683	0.897172	1.57632	0.0489767
31041	696	69	28	89	74	3	9	54	39	0.0991379	0.405797	3.17857	0.831461	0.0405405	3	6	0.722222	0.00444906	0.016892	0.0790806	0.0169627	0.0535	2.69152	0.411214	0.0478563
31069	666	3	10	3	18	1	0	12	5	0.0045045	3.33333	0.3	6	0.0555556	0	#DIV/0!	0.416667	0.000202151	0.138755	0.00746379	0.122407	0.0733148	0	#DIV/0!	0.0276094
31075	774	336	306	728	1143	4	19	178	348	0.434109	0.910714	2.37908	1.57005	0.00349956	4.75	9.36842	1.95506	0.0194817	0.03791	0.05919	0.0320309	0.00461826	4.26157	0.642071	0.129547
31118	885	154	185	122	151	11	5	117	120	0.174011	1.2013	0.659459	1.2377	0.0728477	0.454545	23.4	1.02564	0.00780918	0.050006	0.0164069	0.0252506	0.0961347	0.407806	1.60373	0.0679616
31134	750	1364	1951	1140	1094	77	99	581	361	1.81867	1.43035	0.584316	0.959649	0.0703839	1.28571	5.86869	0.621343	0.0816171	0.0595407	0.0145374	0.0195779	0.0928833	1.15351	0.402214	0.0411718
31210	669	325	143	137	51	19	24	227	111	0.4858	0.44	0.958042	0.372263	0.372549	1.26316	9.45833	0.488987	0.0218014	0.0183157	0.0238354	0.00759458	0.491641	1.13327	0.648233	0.0324015
31227	783	709	653	976	786	22	29	385	338	0.905492	0.921016	1.49464	0.805328	0.0279898	1.31818	13.2759	0.877922	0.0406361	0.0383388	0.0371856	0.0164296	0.0369372	1.18264	0.90987	0.0581734
31248	909	618	336	274	189	24	28	236	155	0.679868	0.543689	0.815476	0.689781	0.126984	1.16667	8.42857	0.65678	0.0305107	0.0226319	0.0202885	0.0140723	0.167577	1.0467	0.577657	0.0435199
31367	885	304	221	199	229	6	13	104	85	0.343503	0.726974	0.900452	1.15075	0.0262009	2.16667	8	0.817308	0.0154155	0.0302615	0.0224026	0.0234767	0.0345764	1.94387	0.548285	0.0541569
31415	798	1253	773	770	1075	51	56	386	397	1.57018	0.616919	0.996119	1.3961	0.0474419	1.09804	6.89286	1.0285	0.0704654	0.0256803	0.0247827	0.0284821	0.0626075	0.98513	0.472406	0.0681509
31447	651	5	4	7	7	0	0	3	6	0.00768049	0.8	1.75	1	0	#DIV/0!	#DIV/0!	2	0.000344681	0.0333013	0.0435388	0.0204011	0	#DIV/0!	#DIV/0!	0.132525
31481	864	516	404	365	330	28	36	233	236	0.597222	0.782946	0.903465	0.90411	0.0848485	1.28571	6.47222	1.01288	0.0268018	0.0325914	0.0224776	0.0184449	0.111972	1.15351	0.443578	0.0671157
31521	498	1015	770	1125	1777	30	37	403	580	2.03815	0.758621	1.46104	1.57956	0.0168824	1.23333	10.8919	1.43921	0.0914671	0.0315788	0.0363496	0.0322247	0.0222791	1.10651	0.746483	0.0953655
31551	741	557	586	1019	967	17	26	415	436	0.751687	1.05206	1.73891	0.94897	0.0175801	1.52941	15.9615	1.0506	0.0337338	0.0437939	0.0432628	0.0193601	0.0231999	1.37215	1.09393	0.0696156
31559	936	79	77	170	230	3	3	33	59	0.0844017	0.974684	2.20779	1.35294	0.0130435	1	11	1.78788	0.00378773	0.0405728	0.0549283	0.0276015	0.017213	0.897172	0.753892	0.118469
31611	696	518	302	632	482	18	5	140	254	0.744253	0.583012	2.09272	0.762658	0.0373444	0.277778	28	1.81429	0.0334002	0.0242688	0.0520653	0.0155591	0.0492822	0.249215	1.919	0.120219
31658	954	15	34	22	39	1	1	11	7	0.0157233	2.26667	0.647059	1.77273	0.025641	1	11	0.636364	0.00070562	0.0943537	0.0160984	0.0361656	0.0338376	0.897172	0.753892	0.0421671
31733	861	1908	2026	2234	2321	69	98	1313	920	2.21603	1.06184	1.10267	1.03894	0.0297286	1.42029	13.398	0.700685	0.0994496	0.044201	0.0274335	0.0211956	0.0392318	1.27424	0.918238	0.0464292
31798	696	496	263	922	1777	18	30	245	473	0.712644	0.530242	3.5057	1.92733	0.0101294	1.66667	8.16667	1.93061	0.0319816	0.0220722	0.0872194	0.0393198	0.0133675	1.49529	0.559708	0.127927
31812	864	83	121	130	269	5	2	80	124	0.0960648	1.45783	1.07438	2.06923	0.0185874	0.4	40	1.55	0.00431114	0.0606846	0.0267298	0.0422147	0.0245291	0.358869	2.74143	0.102707
31869	729	271	149	272	493	9	5	116	278	0.371742	0.549815	1.8255	1.8125	0.0182556	0.555556	23.2	2.39655	0.0166828	0.022887	0.0454172	0.0369771	0.0240913	0.498429	1.59003	0.158802
31976	642	373	374	491	568	19	15	131	212	0.580997	1.00268	1.31283	1.15682	0.0334507	0.789474	8.73333	1.61832	0.0260736	0.0417382	0.0326624	0.0236005	0.0441438	0.708294	0.598545	0.107234
32002	927	766	725	1539	1179	14	31	276	299	0.826321	0.946475	2.12276	0.766082	0.0118745	2.21429	8.90323	1.08333	0.0370832	0.0393986	0.0528127	0.0156289	0.0156703	1.9866	0.610188	0.0717845
32027	768	14	23	37	32	1	1	13	15	0.0182292	1.64286	1.6087	0.864865	0.03125	1	13	1.15385	0.000818078	0.0683866	0.0400232	0.0176442	0.0412396	0.897172	0.890963	0.0764568
32069	714	133	115	162	261	3	9	66	94	0.186275	0.864662	1.4087	1.61111	0.0114943	3	7.33333	1.42424	0.00835952	0.0359929	0.0350474	0.0328685	0.0151686	2.69152	0.502595	0.094374
32087	780	0	4	1	1	0	0	0	2	0	#DIV/0!	0.25	1	0	#DIV/0!	#DIV/0!	#DIV/0!	0	#DIV/0!	0.00621982	0.0204011	0	#DIV/0!	#DIV/0!	#DIV/0!
32149	759	1084	894	1321	1346	56	71	676	709	1.42819	0.824723	1.47763	1.01893	0.0416048	1.26786	9.52113	1.04882	0.0640937	0.0343304	0.0367624	0.0207872	0.0549044	1.13749	0.652536	0.0694973
32203	579	1299	2060	3758	4901	39	40	682	832	2.24352	1.58584	1.82427	1.30415	0.00795756	1.02564	17.05	1.21994	0.100684	0.066013	0.0453866	0.0266062	0.0105013	0.920177	1.16853	0.0808365
32204	573	611	656	766	1461	23	24	389	426	1.06632	1.07365	1.16768	1.90731	0.0157426	1.04348	16.2083	1.09512	0.0478536	0.0446924	0.0290511	0.0389113	0.020775	0.93618	1.11085	0.0725652
32212	633	0	5	3	1	0	0	2	3	0	#DIV/0!	0.6	0.333333	0	#DIV/0!	#DIV/0!	1.5	0	#DIV/0!	0.0149276	0.00680038	0	#DIV/0!	#DIV/0!	0.0993939
32243	714	670	431	437	289	27	72	265	194	0.938375	0.643284	1.01392	0.661327	0.0934256	2.66667	3.68056	0.732075	0.0421119	0.0267777	0.0252256	0.0134918	0.123291	2.39246	0.252249	0.0485092
32261	471	1063	938	2182	1463	7	20	230	166	2.2569	0.882408	2.32623	0.670486	0.00478469	2.85714	11.5	0.721739	0.101284	0.0367317	0.0578749	0.0136787	0.0063142	2.56335	0.78816	0.0478243
32263	681	506	516	517	515	9	30	291	308	0.743025	1.01976	1.00194	0.996132	0.0174757	3.33333	9.7	1.05842	0.0333451	0.0424493	0.0249275	0.0203222	0.0230621	2.99057	0.664796	0.0701336
32293	720	81	49	20	33	1	1	16	10	0.1125	0.604938	0.408163	1.65	0.030303	1	16	0.625	0.00504871	0.0251815	0.0101548	0.0336619	0.0399899	0.897172	1.09657	0.0414141
32364	687	660	416	295	152	24	27	118	45	0.960699	0.630303	0.709135	0.515254	0.157895	1.125	4.37037	0.381356	0.0431137	0.0262374	0.0176428	0.0105118	0.208368	1.00932	0.299526	0.0252696
32402	600	1	0	1	2	0	0	1	0	0.00166667	0	#DIV/0!	2	0	#DIV/0!	#DIV/0!	0	7.47957e-05	0	#DIV/0!	0.0408023	0	#DIV/0!	#DIV/0!	0
32473	720	765	760	1017	1041	24	21	340	371	1.0625	0.993464	1.33816	1.0236	0.0230548	0.875	16.1905	1.09118	0.0476823	0.0413545	0.0332924	0.0208826	0.0304246	0.785026	1.10962	0.0723042
32478	555	1	0	0	0	0	0	1	0	0.0018018	0	#DIV/0!	#DIV/0!	#DIV/0!	#DIV/0!	#DIV/0!	0	8.08602e-05	0	#DIV/0!	#DIV/0!	#DIV/0!	#DIV/0!	#DIV/0!	0
32543	618	82	48	70	156	1	2	39	49	0.132686	0.585366	1.45833	2.22857	0.00641026	2	19.5	1.25641	0.00595461	0.0243668	0.0362823	0.0454654	0.0084594	1.79434	1.33644	0.083253
32639	555	3	0	0	0	0	0	0	0	0.00540541	0	#DIV/0!	#DIV/0!	#DIV/0!	#DIV/0!	#DIV/0!	#DIV/0!	0.000242581	0	#DIV/0!	#DIV/0!	#DIV/0!	#DIV/0!	#DIV/0!	#DIV/0!
32712	483	507	313	335	293	28	33	82	148	1.04969	0.617357	1.07029	0.874627	0.0955631	1.17857	2.48485	1.80488	0.0471074	0.0256985	0.026628	0.0178434	0.126112	1.05738	0.170301	0.119596
32714	459	504	414	378	455	20	14	221	155	1.09804	0.821429	0.913043	1.2037	0.043956	0.7	15.7857	0.701357	0.0492772	0.0341933	0.0227159	0.0245569	0.0580073	0.628021	1.08188	0.0464738
32716	354	330	304	548	1110	21	25	232	274	0.932203	0.921212	1.80263	2.02555	0.0189189	1.19048	9.28	1.18103	0.0418349	0.0383469	0.0448482	0.0413235	0.0249667	1.06806	0.636011	0.0782584
32747	606	2	0	1	1	0	0	0	0	0.00330033	0	#DIV/0!	1	0	#DIV/0!	#DIV/0!	#DIV/0!	0.00014811	0	#DIV/0!	0.0204011	0	#DIV/0!	#DIV/0!	#DIV/0!
32755	648	12	21	3	5	0	0	16	5	0.0185185	1.75	0.142857	1.66667	0	#DIV/0!	#DIV/0!	0.3125	0.000831064	0.0728466	0.00355418	0.0340019	0	#DIV/0!	#DIV/0!	0.0207071
32798	594	372	540	339	479	17	17	135	135	0.626263	1.45161	0.627778	1.41298	0.0354906	1	7.94118	1	0.0281051	0.0604257	0.0156187	0.0288264	0.0468358	0.897172	0.544254	0.0662626
32849	471	1778	928	1212	1010	25	21	263	291	3.77495	0.521935	1.30603	0.833333	0.0247525	0.84	12.5238	1.10646	0.16941	0.0217264	0.0324932	0.0170009	0.032665	0.753625	0.858327	0.0733171
33029	480	14	10	52	87	0	1	17	33	0.0291667	0.714286	5.2	1.67308	0	#DIV/0!	17	1.94118	0.00130893	0.0297333	0.129372	0.0341327	0	#DIV/0!	1.16511	0.128627
33058	369	170	136	136	207	6	10	86	82	0.460705	0.8	1	1.52206	0.0289855	1.66667	8.6	0.953488	0.0206752	0.0333013	0.0248793	0.0310517	0.0382512	1.49529	0.589406	0.0631806
33067	507	301	325	637	632	14	19	248	227	0.593688	1.07973	1.96	0.992151	0.0221519	1.35714	13.0526	0.915323	0.0266432	0.0449457	0.0487634	0.020241	0.0292331	1.21759	0.89457	0.0606516
33085	471	756	534	795	1145	40	60	290	433	1.6051	0.706349	1.48876	1.44025	0.0349345	1.5	4.83333	1.4931	0.0720326	0.0294029	0.0370394	0.0293828	0.0461019	1.34576	0.331256	0.0989369
33090	615	891	739	781	902	12	21	334	321	1.44878	0.829405	1.05683	1.15493	0.0133038	1.75	15.9048	0.961078	0.0650175	0.0345253	0.0262933	0.0235619	0.0175565	1.57005	1.09004	0.0636835
33169	534	139	89	105	82	4	5	49	32	0.2603	0.640288	1.17978	0.780952	0.0487805	1.25	9.8	0.653061	0.0116816	0.026653	0.029352	0.0159323	0.064374	1.12147	0.671649	0.0432735
33197	429	1078	823	1012	1143	33	24	440	408	2.51282	0.763451	1.22965	1.12945	0.0288714	0.727273	18.3333	0.927273	0.112769	0.0317799	0.0305928	0.023042	0.0381006	0.652489	1.25649	0.0614435
33207	525	273	226	241	141	3	4	149	77	0.52	0.827839	1.06637	0.585062	0.0212766	1.33333	37.25	0.516779	0.0233363	0.0344601	0.0265306	0.0119359	0.028078	1.19623	2.55295	0.0342431
33263	453	12	12	25	11	0	1	5	10	0.0264901	1	2.08333	0.44	0	#DIV/0!	5	2	0.00118881	0.0416266	0.0518319	0.0089765	0	#DIV/0!	0.342678	0.132525
33273	519	752	583	817	1179	24	27	252	377	1.44894	0.775266	1.40137	1.44308	0.0203562	1.125	9.33333	1.49603	0.0650247	0.0322717	0.0348652	0.0294406	0.0268634	1.00932	0.639666	0.0991309
33312	510	2466	1663	2502	5277	17	29	314	502	4.83529	0.674371	1.50451	2.10911	0.00322153	1.70588	10.8276	1.59873	0.216996	0.0280718	0.0374311	0.0430283	0.00425134	1.53047	0.742075	0.105936
33342	375	476	722	1137	1160	20	34	415	373	1.26933	1.51681	1.57479	1.02023	0.0172414	1.7	12.2059	0.898795	0.0569644	0.0631395	0.0391797	0.0208138	0.0227529	1.52519	0.836538	0.0595565
33359	531	915	568	758	913	40	36	256	306	1.72316	0.620765	1.33451	1.20449	0.0438116	0.9	7.11111	1.19531	0.0773312	0.0258403	0.0332016	0.0245729	0.0578167	0.807455	0.487365	0.0792045
33371	489	2	0	0	12	0	2	0	6	0.00408998	0	#DIV/0!	#DIV/0!	0	#DIV/0!	0	#DIV/0!	0.000183548	0	#DIV/0!	#DIV/0!	0	#DIV/0!	0	#DIV/0!
33387	471	286	75	47	99	3	9	34	76	0.607219	0.262238	0.626667	2.10638	0.030303	3	3.77778	2.23529	0.0272504	0.0109161	0.015591	0.0429726	0.0399899	2.69152	0.258912	0.148116
33475	336	1591	2119	3173	4071	49	60	1137	1202	4.73512	1.33187	1.4974	1.28301	0.0120364	1.22449	18.95	1.05717	0.2125	0.0554411	0.0372544	0.0261749	0.015884	1.09858	1.29875	0.0700507
33482	459	114	126	71	147	4	3	72	73	0.248366	1.10526	0.563492	2.07042	0.0272109	0.75	24	1.01389	0.011146	0.0460084	0.0140193	0.042239	0.0359093	0.672879	1.64486	0.0671829
33502	324	105	75	87	103	3	0	43	45	0.324074	0.714286	1.16	1.18391	0.0291262	0	#DIV/0!	1.04651	0.0145436	0.0297333	0.02886	0.0241531	0.0384369	0	#DIV/0!	0.0693446
33582	321	90	111	199	252	1	6	63	58	0.280374	1.23333	1.79279	1.26633	0.00396825	6	10.5	0.920635	0.0125825	0.0513395	0.0446034	0.0258346	0.00523677	5.38303	0.719624	0.0610036
33586	468	7004	8048	9860	6797	151	173	3118	2199	14.9658	1.14906	1.22515	0.689351	0.0222157	1.1457	18.0231	0.70526	0.671627	0.0478314	0.0304808	0.0140635	0.0293173	1.02789	1.23523	0.0467323
33632	435	126	133	111	237	1	8	78	78	0.289655	1.05556	0.834586	2.13514	0.00421941	8	9.75	1	0.012999	0.0439392	0.0207639	0.0435592	0.00556821	7.17738	0.668222	0.0662626
33637	465	732	651	924	835	35	37	383	303	1.57419	0.889344	1.41935	0.90368	0.0419162	1.05714	10.3514	0.791123	0.0706458	0.0370204	0.0353125	0.0184361	0.0553154	0.948439	0.709436	0.0524218
33650	429	219	203	279	436	7	9	147	136	0.51049	0.926941	1.37438	1.56272	0.016055	1.28571	16.3333	0.92517	0.0229095	0.0385854	0.0341937	0.0318813	0.0211873	1.15351	1.11942	0.0613042
33660	399	177	125	179	284	7	11	88	100	0.443609	0.706215	1.432	1.58659	0.0246479	1.57143	8	1.13636	0.019908	0.0293973	0.0356271	0.0323683	0.032527	1.40984	0.548285	0.0752984
33692	441	1063	1690	2534	2591	32	31	572	892	2.41043	1.58984	1.49941	1.02249	0.0123504	0.96875	18.4516	1.55944	0.108174	0.0661797	0.0373042	0.02086	0.0162985	0.869136	1.26459	0.103333
33704	438	135	124	169	412	5	3	106	118	0.308219	0.918519	1.3629	2.43787	0.0121359	0.6	35.3333	1.11321	0.0138321	0.0382348	0.0339081	0.0497353	0.0160154	0.538303	2.42159	0.073764
33723	276	14	6	18	32	14	4	20	40	0.0507246	0.428571	3	1.77778	0.4375	0.285714	5	2	0.00227639	0.01784	0.0746379	0.0362687	0.577354	0.256335	0.342678	0.132525
33728	390	910	907	1090	1056	38	35	330	327	2.33333	0.996703	1.20176	0.968807	0.0359848	0.921053	9.42857	0.990909	0.104714	0.0414894	0.029899	0.0197648	0.047488	0.826343	0.646193	0.0656602
33763	303	253	292	278	197	9	11	104	71	0.834983	1.15415	0.952055	0.708633	0.0456853	1.22222	9.45455	0.682692	0.0374719	0.0480434	0.0236865	0.0144569	0.0602893	1.09654	0.647973	0.045237
33811	408	16	8	15	13	1	0	9	1	0.0392157	0.5	1.875	0.866667	0.0769231	0	#DIV/0!	0.111111	0.0017599	0.0208133	0.0466487	0.017681	0.101513	0	#DIV/0!	0.00736251
33815	279	104	83	114	102	6	5	82	76	0.37276	0.798077	1.37349	0.894737	0.0588235	0.833333	16.4	0.926829	0.0167285	0.0332212	0.0341716	0.0182536	0.0776275	0.747644	1.12398	0.0614141
33827	408	400	121	76	74	60	26	89	149	0.980392	0.3025	0.628099	0.973684	0.810811	0.433333	3.42308	1.67416	0.0439975	0.0125921	0.0156267	0.0198643	1.07	0.388775	0.234603	0.110934
33840	393	193	226	241	149	8	13	107	105	0.491094	1.17098	1.06637	0.618257	0.0536913	1.625	8.23077	0.981308	0.022039	0.0487441	0.0265306	0.0126132	0.0708546	1.45791	0.564101	0.065024
33894	288	291	299	388	274	14	20	192	142	1.01042	1.02749	1.29766	0.706186	0.0510949	1.42857	9.6	0.739583	0.0453449	0.042771	0.0322848	0.014407	0.0674282	1.28167	0.657942	0.0490067
33895	396	1001	1436	2331	1430	27	27	356	461	2.52778	1.43457	1.62326	0.613471	0.0188811	1	13.1852	1.29494	0.11344	0.0597161	0.0403855	0.0125155	0.0249168	0.897172	0.903655	0.0858063
33949	249	0	0	0	0	0	0	0	0	0	#DIV/0!	#DIV/0!	#DIV/0!	#DIV/0!	#DIV/0!	#DIV/0!	#DIV/0!	0	#DIV/0!	#DIV/0!	#DIV/0!	#DIV/0!	#DIV/0!	#DIV/0!	#DIV/0!
33960	264	791	722	910	1118	31	38	253	273	2.99621	0.912769	1.26039	1.22857	0.0277281	1.22581	6.65789	1.07905	0.134462	0.0379955	0.0313576	0.0250643	0.0365918	1.09976	0.456303	0.0715007
34079	342	490	526	698	706	22	19	239	288	1.43275	1.07347	1.327	1.01146	0.0311615	0.863636	12.5789	1.20502	0.0642981	0.0446849	0.0330147	0.020635	0.0411228	0.774831	0.862106	0.0798478
34112	318	3212	5446	7307	8321	87	108	2280	2737	10.1006	1.69552	1.34172	1.13877	0.0104555	1.24138	21.1111	1.20044	0.45329	0.0705786	0.033381	0.0232322	0.0137977	1.11373	1.44686	0.0795442
34149	300	742	692	841	731	22	32	383	287	2.47333	0.932615	1.21532	0.869203	0.0300958	1.45455	11.9688	0.749347	0.110997	0.0388216	0.0302363	0.0177327	0.0397164	1.30498	0.820286	0.0496537
34183	330	65	47	71	60	1	2	10	16	0.19697	0.723077	1.51064	0.84507	0.0166667	2	5	1.6	0.00883949	0.0300992	0.0375836	0.0172404	0.0219944	1.79434	0.342678	0.10602
34197	324	157	163	219	281	4	3	35	60	0.484568	1.03822	1.34356	1.28311	0.0142349	0.75	11.6667	1.71429	0.0217462	0.0432174	0.0334268	0.0261768	0.0187853	0.672879	0.799582	0.113593
34221	300	89	35	134	124	1	0	3	7	0.296667	0.393258	3.82857	0.925373	0.00806452	0	#DIV/0!	2.33333	0.0133136	0.01637	0.0952522	0.0188787	0.0106425	0	#DIV/0!	0.154613
34248	288	82	49	84	56	3	5	38	24	0.284722	0.597561	1.71429	0.666667	0.0535714	1.66667	7.6	0.631579	0.0127776	0.0248744	0.0426502	0.0136008	0.0706964	1.49529	0.520871	0.04185
34252	318	417	122	505	290	3	3	117	115	1.31132	0.292566	4.13934	0.574257	0.0103448	1	39	0.982906	0.0588487	0.0121785	0.102984	0.0117155	0.0136517	0.897172	2.67289	0.0651299
34272	165	28	12	28	18	3	1	11	4	0.169697	0.428571	2.33333	0.642857	0.166667	0.333333	11	0.363636	0.00761556	0.01784	0.0580517	0.013115	0.219944	0.299057	0.753892	0.0240955
34274	159	2059	938	1534	1079	30	26	423	383	12.9497	0.455561	1.63539	0.70339	0.0278035	0.866667	16.2692	0.905437	0.581149	0.0189635	0.0406875	0.01435	0.0366914	0.777549	1.11502	0.0599966
34277	261	1329	792	1720	602	74	111	1642	744	5.09195	0.595937	2.17172	0.35	0.122924	1.5	14.7928	0.453106	0.228514	0.0248068	0.0540308	0.0071404	0.162218	1.34576	1.01383	0.030024
34280	222	251	177	240	189	8	15	85	83	1.13063	0.705179	1.35593	0.7875	0.042328	1.875	5.66667	0.976471	0.0507398	0.0293542	0.0337346	0.0160659	0.0558589	1.6822	0.388369	0.0647035
34297	300	1814	3044	4296	2639	2	7	768	211	6.04667	1.67806	1.4113	0.614292	0.000757863	3.5	109.714	0.27474	0.271359	0.0698519	0.0351122	0.0125323	0.00100013	3.1401	7.51934	0.018205
34306	210	1087	1180	1727	1725	42	66	780	681	5.17619	1.08556	1.46356	0.998842	0.0243478	1.57143	11.8182	0.873077	0.232294	0.045188	0.0364123	0.0203775	0.032131	1.40984	0.809967	0.0578523
34312	264	0	0	0	0	0	0	0	0	0	#DIV/0!	#DIV/0!	#DIV/0!	#DIV/0!	#DIV/0!	#DIV/0!	#DIV/0!	0	#DIV/0!	#DIV/0!	#DIV/0!	#DIV/0!	#DIV/0!	#DIV/0!	#DIV/0!
34327	258	1603	1991	2457	2298	42	35	648	605	6.21318	1.24205	1.23405	0.935287	0.0182768	0.833333	18.5143	0.933642	0.278831	0.0517022	0.0307024	0.0190809	0.0241192	0.747644	1.26889	0.0618655
34353	210	85	91	114	167	1	10	32	48	0.404762	1.07059	1.25275	1.46491	0.00598802	10	3.2	1.5	0.0181647	0.044565	0.0311675	0.0298859	0.0079022	8.97172	0.219314	0.0993939
34378	201	2387	2068	2853	2690	39	41	656	749	11.8756	0.866359	1.37959	0.942867	0.0144981	1.05128	16	1.14177	0.532947	0.0360636	0.0343233	0.0192356	0.0191327	0.943181	1.09657	0.0756565
34386	240	1435	941	1209	1463	49	107	692	556	5.97917	0.655749	1.2848	1.21009	0.0334928	2.18367	6.46729	0.803468	0.26833	0.0272966	0.031965	0.0246872	0.0441994	1.95913	0.44324	0.0532399
34389	219	6418	9391	12783	13345	166	227	3558	4687	29.3059	1.46323	1.3612	1.04396	0.0124391	1.36747	15.674	1.31731	1.31518	0.0609092	0.0338656	0.0212981	0.0164155	1.22686	1.07423	0.0872886
34402	165	6108	5546	5769	4372	110	142	1629	1302	37.0182	0.90799	1.04021	0.757844	0.0251601	1.29091	11.4718	0.799263	1.66128	0.0377965	0.0258797	0.0154609	0.033203	1.15817	0.786229	0.0529612
34413	294	1	2	1	1	0	0	0	0	0.00340136	2	0.5	1	0	#DIV/0!	#DIV/0!	#DIV/0!	0.000152644	0.0832532	0.0124396	0.0204011	0	#DIV/0!	#DIV/0!	#DIV/0!
34611	6624	3768	4420	6054	6378	99	178	1924	1834	0.568841	1.17304	1.36968	1.05352	0.0155221	1.79798	10.809	0.953222	0.0255281	0.0488295	0.0340768	0.021493	0.020484	1.6131	0.740801	0.063163
34726	3561	3332	3659	5088	5747	132	127	1818	1734	0.935692	1.09814	1.39054	1.12952	0.0229685	0.962121	14.315	0.953795	0.0419915	0.0457118	0.0345958	0.0230435	0.0303108	0.863189	0.981085	0.0632009
34985	3132	561	3786	6649	8126	20	38	1410	2112	0.179119	6.74866	1.75621	1.22214	0.00246124	1.9	37.1053	1.49787	0.00803839	0.280924	0.0436932	0.024933	0.00324801	1.70463	2.54303	0.0992529
35109	3309	36	32	44	11	10	10	51	27	0.0108794	0.888889	1.375	0.25	0.909091	1	5.1	0.529412	0.00048824	0.0370014	0.034209	0.00510028	1.1997	0.897172	0.349532	0.0350802
35137	2802	0	1	1	0	0	0	0	2	0	#DIV/0!	1	0	#DIV/0!	#DIV/0!	#DIV/0!	#DIV/0!	0	#DIV/0!	0.0248793	0	#DIV/0!	#DIV/0!	#DIV/0!	#DIV/0!
35183	2763	1945	2984	4234	4444	64	102	1497	1643	0.703945	1.53419	1.4189	1.0496	0.0144014	1.59375	14.6765	1.09753	0.0315912	0.0638631	0.0353013	0.021413	0.0190051	1.42987	1.00586	0.0727251
35186	2673	862	730	881	985	34	66	440	449	0.322484	0.846868	1.20685	1.11805	0.0345178	1.94118	6.66667	1.02045	0.0144723	0.0352522	0.0300256	0.0228094	0.045552	1.74157	0.456904	0.0676179
35202	2631	114	161	344	541	0	3	67	91	0.0433295	1.41228	2.13665	1.57267	0	#DIV/0!	22.3333	1.35821	0.00194452	0.0587885	0.0531582	0.0320843	0	#DIV/0!	1.53063	0.0899984
35240	2637	736	753	910	919	28	44	434	450	0.279105	1.0231	1.2085	1.00989	0.0304679	1.57143	9.86364	1.03687	0.0125255	0.0425881	0.0300666	0.0206029	0.0402075	1.40984	0.676011	0.0687054
35316	2682	4407	4837	7551	9373	167	263	3564	2967	1.64318	1.09757	1.56109	1.24129	0.0178171	1.57485	13.5513	0.832492	0.0737416	0.0456882	0.0388389	0.0253238	0.0235127	1.41291	0.928749	0.055163
35317	2988	2153	1752	2712	2458	84	103	1134	1095	0.720549	0.813748	1.54795	0.906342	0.0341741	1.22619	11.0097	0.965608	0.0323364	0.0338736	0.0385118	0.0184904	0.0450985	1.1001	0.754557	0.0639837
35375	3201	615	455	670	1374	21	17	264	476	0.192127	0.739837	1.47253	2.05075	0.0152838	0.809524	15.5294	1.80303	0.00862219	0.0307969	0.0366354	0.0418376	0.0201696	0.726282	1.06432	0.119473
35386	2958	697	711	945	1239	21	21	446	406	0.235632	1.02009	1.32911	1.31111	0.0169492	1	21.2381	0.910314	0.0105746	0.0424627	0.0330674	0.0267482	0.0223672	0.897172	1.45557	0.0603197
35454	2952	2072	2152	2702	3285	109	100	1408	1256	0.701897	1.03861	1.25558	1.21577	0.0331811	0.917431	14.08	0.892045	0.0314993	0.0432338	0.0312379	0.024803	0.043788	0.823094	0.964982	0.0591092
35465	2955	1820	6440	9470	11074	160	150	4798	3416	0.615905	3.53846	1.4705	1.16938	0.0144483	0.9375	31.9867	0.711963	0.0276402	0.147294	0.0365849	0.0238566	0.0190669	0.841099	2.19223	0.0471765
35522	2439	1625	1786	2263	2996	50	77	1211	959	0.666257	1.09908	1.26708	1.32391	0.0166889	1.54	15.7273	0.791908	0.0298999	0.0457509	0.031524	0.0270092	0.0220238	1.38165	1.07788	0.0524738
35534	2751	49	61	37	12	20	25	167	77	0.0178117	1.2449	0.606557	0.324324	1.66667	1.25	6.68	0.461078	0.000799344	0.0518209	0.0150907	0.00661658	2.19944	1.12147	0.457818	0.0305522
35552	2109	1411	1735	2589	2589	150	420	2792	2067	0.669037	1.22962	1.49222	1	0.0579374	2.8	6.64762	0.74033	0.0300247	0.0511851	0.0371254	0.0204011	0.0764581	2.51208	0.455599	0.0490561
35556	2817	456	435	418	482	23	37	247	300	0.161874	0.953947	0.96092	1.15311	0.0477178	1.6087	6.67568	1.21457	0.0072645	0.0397096	0.023907	0.0235248	0.0629717	1.44328	0.457522	0.0804809
35726	2616	3	0	2	0	0	0	2	0	0.00114679	0	#DIV/0!	0	#DIV/0!	#DIV/0!	#DIV/0!	0	5.14649e-05	0	#DIV/0!	0	#DIV/0!	#DIV/0!	#DIV/0!	0
35768	2262	945	778	948	1091	70	117	1065	908	0.417772	0.82328	1.21851	1.15084	0.0641613	1.67143	9.10256	0.852582	0.0187485	0.0342704	0.0303156	0.0234785	0.0846716	1.49956	0.62385	0.0564943
35777	2166	3228	2322	2722	3279	170	256	2865	2321	1.4903	0.719331	1.17227	1.20463	0.0518451	1.50588	11.1914	0.810122	0.066881	0.0299433	0.0291651	0.0245758	0.0684182	1.35104	0.76701	0.0536808
35867	2493	1414	1587	2368	2633	36	65	992	908	0.567188	1.12235	1.49212	1.11191	0.0136726	1.80556	15.2615	0.915323	0.0254539	0.0467195	0.037123	0.0226842	0.0180433	1.61989	1.04596	0.0606516
36006	2193	4799	3318	7788	6846	133	182	3175	2338	2.18833	0.691394	2.3472	0.879045	0.0194274	1.36842	17.4451	0.736378	0.0982065	0.0287804	0.0583966	0.0179335	0.0256377	1.22771	1.19561	0.0487943
36134	2358	1837	2088	3113	3105	96	126	1443	1300	0.77905	1.13664	1.4909	0.99743	0.0309179	1.3125	11.4524	0.900901	0.0349618	0.0473143	0.0370925	0.0203487	0.0408013	1.17754	0.784896	0.059696
36159	2376	232	177	248	306	10	11	94	108	0.0976431	0.762931	1.40113	1.23387	0.0326797	1.1	8.54545	1.14894	0.00438197	0.0317582	0.0348591	0.0251724	0.0431264	0.98689	0.585668	0.0761315
36267	1701	1467	1153	2182	3541	64	59	803	852	0.862434	0.785958	1.89245	1.62282	0.018074	0.921875	13.6102	1.06102	0.0387038	0.0327168	0.0470829	0.0331074	0.0238516	0.827081	0.932782	0.070306
36335	1662	466	444	546	251	7	18	179	144	0.280385	0.95279	1.22973	0.459707	0.0278884	2.57143	9.94444	0.804469	0.012583	0.0396614	0.0305948	0.00937854	0.0368035	2.30701	0.681549	0.0533062
36373	2040	379	408	711	666	72	81	850	710	0.185784	1.07652	1.74265	0.936709	0.108108	1.125	10.4938	0.835294	0.00833752	0.0448118	0.0433558	0.0191099	0.142667	1.00932	0.719201	0.0553487
36391	2004	4001	3680	7717	7232	189	171	2839	3462	1.99651	0.91977	2.09701	0.937152	0.0261338	0.904762	16.6023	1.21944	0.0895981	0.0382869	0.0521722	0.019119	0.034488	0.811727	1.13785	0.0808035
36468	1848	19	31	18	26	2	1	14	21	0.0102814	1.63158	0.580645	1.44444	0.0769231	0.5	14	1.5	0.000461402	0.0679171	0.014446	0.0294683	0.101513	0.448586	0.959499	0.0993939
36530	1542	85	64	62	107	7	4	91	68	0.0551232	0.752941	0.96875	1.72581	0.0654206	0.571429	22.75	0.747253	0.00247379	0.0313424	0.0241018	0.0352084	0.0863333	0.51267	1.55919	0.0495149
36543	1902	854	945	1239	1152	49	42	650	465	0.449001	1.10656	1.31111	0.929782	0.0425347	0.857143	15.4762	0.715385	0.02015	0.0460622	0.0326195	0.0189686	0.0561317	0.769005	1.06067	0.0474032
36576	1818	2549	2351	3131	2406	89	114	1502	1296	1.40209	0.922322	1.33177	0.768445	0.0369909	1.2809	13.1754	0.86285	0.0629222	0.0383932	0.0331336	0.0156771	0.0488156	1.14919	0.902987	0.0571746
36608	1890	2008	2160	3198	2921	190	212	2466	2265	1.06243	1.0757	1.48056	0.913383	0.0650462	1.11579	11.6321	0.918491	0.0476793	0.0447776	0.0368352	0.0186341	0.0858393	1.00106	0.797212	0.0608616
36639	1800	1297	934	989	763	28	59	539	395	0.720556	0.720123	1.05889	0.771486	0.0366972	2.10714	9.13559	0.732839	0.0323367	0.0299763	0.0263443	0.0157392	0.0484281	1.89047	0.626114	0.0485598
36703	1542	215	334	571	874	7	24	501	380	0.139429	1.55349	1.70958	1.53065	0.00800915	3.42857	20.875	0.758483	0.00625723	0.0646665	0.0425332	0.031227	0.0105694	3.07602	1.43068	0.050259
36727	1905	4921	3734	5067	6352	106	167	1779	2174	2.5832	0.758789	1.35699	1.2536	0.0166877	1.57547	10.6527	1.22203	0.115927	0.0315858	0.0337609	0.0255749	0.0220221	1.41347	0.730089	0.0809752
36822	1833	21	25	32	34	1	1	16	16	0.0114566	1.19048	1.28	1.0625	0.0294118	1	16	1	0.000514144	0.0495555	0.0318455	0.0216762	0.0388137	0.897172	1.09657	0.0662626
36855	1746	286	228	501	679	9	15	188	231	0.163803	0.797203	2.19737	1.35529	0.0132548	1.66667	12.5333	1.22872	0.00735106	0.0331849	0.054669	0.0276494	0.0174919	1.49529	0.85898	0.0814184
36913	1593	105	90	111	66	9	6	118	63	0.0659134	0.857143	1.23333	0.594595	0.136364	0.666667	19.6667	0.533898	0.00295802	0.03568	0.0306845	0.0121304	0.179955	0.598115	1.34787	0.0353775
36941	1830	689	791	1972	1309	8	34	448	549	0.376503	1.14804	2.49305	0.663793	0.00611154	4.25	13.1765	1.22545	0.0168965	0.047789	0.0620252	0.0135421	0.00806519	3.81298	0.903058	0.0812012
37060	1713	5044	4757	7675	6121	100	124	2039	1757	2.94454	0.943101	1.61341	0.797524	0.0163372	1.24	16.4435	0.861697	0.132143	0.0392581	0.0401405	0.0162704	0.0215597	1.11249	1.12697	0.0570983
37067	1773	1167	977	1220	2706	40	93	749	1076	0.658206	0.837189	1.24872	2.21803	0.014782	2.325	8.05376	1.43658	0.0295386	0.0348494	0.0310673	0.0452504	0.0195073	2.08593	0.55197	0.0951916
37214	1701	975	682	1282	1471	28	33	467	580	0.573192	0.699487	1.87977	1.14743	0.0190347	1.17857	14.1515	1.24197	0.0257234	0.0291173	0.0467672	0.0234088	0.0251194	1.05738	0.969883	0.0822961
37262	1401	1088	1039	1974	1588	47	52	786	657	0.776588	0.954963	1.8999	0.804458	0.029597	1.10638	15.1154	0.835878	0.0348513	0.0397519	0.0472683	0.0164119	0.0390582	0.992616	1.03594	0.0553874
37271	1644	1090	1865	2569	3670	40	71	956	1025	0.663017	1.71101	1.37748	1.42857	0.0108992	1.775	13.4648	1.07218	0.0297545	0.0712235	0.0342707	0.0291445	0.0143833	1.59248	0.922818	0.0710451
37316	1602	0	0	0	1	0	0	1	0	0	#DIV/0!	#DIV/0!	#DIV/0!	0	#DIV/0!	#DIV/0!	0	0	#DIV/0!	#DIV/0!	#DIV/0!	0	#DIV/0!	#DIV/0!	0
37366	1701	2017	1653	2963	3349	34	41	783	935	1.18577	0.819534	1.7925	1.13027	0.0101523	1.20588	19.0976	1.19413	0.0532145	0.0341144	0.0445961	0.0230589	0.0133976	1.08188	1.30886	0.0791258
37368	1623	2388	1256	1720	2094	75	95	1003	1134	1.47135	0.525963	1.36943	1.21744	0.0358166	1.26667	10.5579	1.13061	0.0660304	0.0218941	0.0340704	0.0248372	0.047266	1.13642	0.723592	0.074917
37525	1587	65	104	111	149	0	1	17	76	0.0409578	1.6	1.06731	1.34234	0	#DIV/0!	17	4.47059	0.00183808	0.0666026	0.0265539	0.0273853	0	#DIV/0!	1.16511	0.296233
37593	1620	344	311	545	638	7	15	187	211	0.212346	0.90407	1.75241	1.17064	0.0109718	2.14286	12.4667	1.12834	0.00952953	0.0376334	0.0435988	0.0238824	0.0144791	1.92251	0.854411	0.0747669
37665	1497	297	650	1279	1929	51	46	826	735	0.198397	2.18855	1.96769	1.50821	0.0264386	0.901961	17.9565	0.889831	0.00890354	0.091102	0.0489548	0.0307692	0.0348901	0.809214	1.23066	0.0589625
37761	1617	2408	2670	3828	3939	134	157	1818	1669	1.48918	1.1088	1.43371	1.029	0.0340188	1.17164	11.5796	0.918042	0.0668305	0.0461558	0.0356696	0.0209927	0.0448935	1.05116	0.793616	0.0608318
37783	1506	275	187	332	284	6	6	96	68	0.182603	0.68	1.7754	0.855422	0.0211268	1	16	0.708333	0.00819475	0.0283061	0.0441707	0.0174516	0.0278803	0.897172	1.09657	0.046936
37827	1497	21	62	58	41	0	5	10	5	0.0140281	2.95238	0.935484	0.706897	0	#DIV/0!	2	0.5	0.000629543	0.122898	0.0232742	0.0144215	0	#DIV/0!	0.137071	0.0331313
37833	1071	146	116	89	170	4	2	40	68	0.136321	0.794521	0.767241	1.91011	0.0235294	0.5	20	1.7	0.00611775	0.0330732	0.0190884	0.0389685	0.031051	0.448586	1.37071	0.112646
37921	1383	145	303	308	248	9	18	115	64	0.104845	2.08966	1.0165	0.805195	0.0362903	2	6.38889	0.556522	0.00470515	0.0869853	0.0252898	0.0164269	0.0478911	1.79434	0.437867	0.0368766
37933	1467	545	597	807	680	21	21	567	466	0.371506	1.09541	1.35176	0.842627	0.0308824	1	27	0.821869	0.0166723	0.0455983	0.0336308	0.0171905	0.0407544	0.897172	1.85046	0.0544592
37950	1410	3	0	0	0	0	0	2	0	0.00212766	0	#DIV/0!	#DIV/0!	#DIV/0!	#DIV/0!	#DIV/0!	0	9.54839e-05	0	#DIV/0!	#DIV/0!	#DIV/0!	#DIV/0!	#DIV/0!	0
38048	1317	155	166	183	102	8	9	66	47	0.117692	1.07097	1.10241	0.557377	0.0784314	1.125	7.33333	0.712121	0.0052817	0.0445808	0.0274272	0.0113711	0.103503	1.00932	0.502595	0.047187
38080	1359	1297	1026	1538	1694	45	61	765	408	0.954378	0.791056	1.49903	1.10143	0.0265643	1.35556	12.541	0.533333	0.04283	0.032929	0.0372947	0.0224704	0.0350561	1.21617	0.859504	0.03534
38227	1395	652	491	422	323	25	37	368	276	0.467384	0.753067	0.85947	0.765403	0.0773994	1.48	9.94595	0.75	0.020975	0.0313477	0.021383	0.0156151	0.102141	1.32782	0.681652	0.0496969
38274	1212	211	252	299	287	25	22	283	289	0.174092	1.19431	1.18651	0.959866	0.087108	0.88	12.8636	1.0212	0.00781282	0.0497152	0.0295195	0.0195824	0.114954	0.789512	0.881617	0.0676674
38341	1284	134	116	165	80	4	4	37	18	0.104361	0.865672	1.42241	0.484848	0.05	1	9.25	0.486486	0.00468347	0.036035	0.0353887	0.00989146	0.0659833	0.897172	0.633955	0.0322358
38372	1395	547	397	1116	855	12	18	229	308	0.392115	0.725777	2.81108	0.766129	0.0140351	1.5	12.7222	1.34498	0.0175971	0.0302116	0.0699378	0.0156299	0.0185216	1.34576	0.871926	0.0891217
38441	1371	900	1098	1727	2445	37	57	538	620	0.656455	1.22	1.57286	1.41575	0.0151329	1.54054	9.4386	1.15242	0.02946	0.0507845	0.0391316	0.0288829	0.0199704	1.38213	0.64688	0.0763621
38527	1305	114	64	75	42	1	3	25	12	0.0873563	0.561404	1.17188	0.56	0.0238095	3	8.33333	0.48	0.00392033	0.0233693	0.0291554	0.0114246	0.0314206	2.69152	0.57113	0.031806
38536	873	81	106	130	97	3	6	41	33	0.0927835	1.30864	1.22642	0.746154	0.0309278	2	6.83333	0.804878	0.00416389	0.0544743	0.0305123	0.0152224	0.0408144	1.79434	0.468327	0.0533333
38573	1284	21	57	34	16	1	0	22	4	0.0163551	2.71429	0.596491	0.470588	0.0625	0	#DIV/0!	0.181818	0.000733977	0.112987	0.0148403	0.00960053	0.0824792	0	#DIV/0!	0.0120477
38603	1164	269	291	332	300	8	6	121	139	0.2311	1.08178	1.14089	0.903614	0.0266667	0.75	20.1667	1.14876	0.0103712	0.045031	0.0283846	0.0184348	0.0351911	0.672879	1.38214	0.0761198
38640	1362	1772	1607	904	871	56	116	580	744	1.30103	0.906885	0.562539	0.963496	0.0642939	2.07143	5	1.28276	0.0583868	0.0377505	0.0139956	0.0196564	0.0848465	1.85843	0.342678	0.0849989
38672	1203	50	103	100	121	6	13	65	31	0.0415628	2.06	0.970874	1.21	0.0495868	2.16667	5	0.476923	0.00186523	0.0857508	0.0241547	0.0246854	0.065438	1.94387	0.342678	0.0316022
38749	1272	96	177	661	618	1	8	135	161	0.0754717	1.84375	3.73446	0.934947	0.00161812	8	16.875	1.19259	0.00338698	0.0767491	0.0929108	0.019074	0.00213538	7.17738	1.15654	0.0790243
38767	1470	286	235	278	503	14	15	124	245	0.194558	0.821678	1.18298	1.80935	0.027833	1.07143	8.26667	1.97581	0.00873126	0.0342037	0.0294317	0.0369128	0.0367303	0.961256	0.566561	0.130922
38781	1059	340	278	569	559	16	9	115	173	0.321058	0.817647	2.04676	0.982425	0.0286225	0.5625	12.7778	1.50435	0.0144082	0.0340359	0.050922	0.0200426	0.0377722	0.504659	0.875733	0.099682
38812	1332	3014	4893	8978	22474	50	231	5840	7139	2.26276	1.62342	1.83487	2.50323	0.00222479	4.62	25.2814	1.22243	0.101547	0.0675776	0.0456502	0.0510687	0.00293599	4.14494	1.73268	0.0810015
38833	1347	188	174	319	313	3	4	102	126	0.139569	0.925532	1.83333	0.981191	0.00958466	1.33333	25.5	1.23529	0.00626352	0.0385268	0.045612	0.0200174	0.0126486	1.19623	1.74766	0.0818538
38863	1170	852	996	1389	1561	28	61	817	730	0.728205	1.16901	1.39458	1.12383	0.0179372	2.17857	13.3934	0.893513	0.03268	0.0486621	0.0346961	0.0229274	0.0236712	1.95455	0.917928	0.0592065
38876	1290	13	10	4	10	2	3	31	15	0.0100775	0.769231	0.4	2.5	0.2	1.5	10.3333	0.483871	0.000452253	0.0320205	0.00995172	0.0510028	0.263933	1.34576	0.708202	0.0320625
39156	855	3	4	12	5	1	4	6	5	0.00350877	1.33333	3	0.416667	0.2	4	1.5	0.833333	0.000157465	0.0555022	0.0746379	0.00850047	0.263933	3.58869	0.102803	0.0552188
39221	1383	253	251	436	442	15	20	854	535	0.182936	0.992095	1.73705	1.01376	0.0339367	1.33333	42.7	0.626464	0.00820968	0.0412976	0.0432166	0.0206819	0.0447851	1.19623	2.92647	0.0415111
39285	1194	406	388	435	618	19	25	262	261	0.340034	0.955665	1.12113	1.42069	0.0307443	1.31579	10.48	0.996183	0.0152598	0.0397811	0.027893	0.0289837	0.0405723	1.18049	0.718253	0.0660097
39351	927	55	42	41	26	1	2	27	10	0.0593312	0.763636	0.97619	0.634146	0.0384615	2	13.5	0.37037	0.00266263	0.0317876	0.0242869	0.0129373	0.0507564	1.79434	0.925231	0.0245417
39387	1251	774	366	408	597	31	36	267	301	0.618705	0.472868	1.11475	1.46324	0.0519263	1.16129	7.41667	1.12734	0.0277659	0.0196839	0.0277343	0.0298517	0.0685254	1.04188	0.508306	0.0747005
39426	1044	108	93	101	50	72	216	504	90	0.103448	0.861111	1.08602	0.49505	1.44	3	2.33333	0.178571	0.00464249	0.0358451	0.0270194	0.0100996	1.90032	2.69152	0.159916	0.0118326
39535	1251	1159	1286	2061	2042	75	97	1131	882	0.926459	1.10958	1.60264	0.990781	0.0367287	1.29333	11.6598	0.779841	0.0415771	0.0461879	0.0398726	0.0202131	0.0484696	1.16034	0.799111	0.0516743
39578	771	69	100	90	145	0	1	54	57	0.0894942	1.44928	0.9	1.61111	0	#DIV/0!	54	1.05556	0.00401627	0.0603284	0.0223914	0.0328685	0	#DIV/0!	3.70092	0.0699438
39587	1149	0	0	0	0	0	0	1	0	0	#DIV/0!	#DIV/0!	#DIV/0!	#DIV/0!	#DIV/0!	#DIV/0!	0	0	#DIV/0!	#DIV/0!	#DIV/0!	#DIV/0!	#DIV/0!	#DIV/0!	0
39588	993	31	49	57	33	1	3	26	31	0.0312185	1.58065	1.16327	0.578947	0.030303	3	8.66667	1.19231	0.00140101	0.0657969	0.0289412	0.0118112	0.0399899	2.69152	0.593975	0.0790054
39590	1242	958	1838	3194	4778	74	77	880	1703	0.771337	1.91858	1.73776	1.49593	0.0154877	1.04054	11.4286	1.93523	0.0346156	0.079864	0.0432342	0.0305187	0.0204385	0.933544	0.783264	0.128233
39606	780	173	126	195	184	3	3	64	53	0.221795	0.728324	1.54762	0.94359	0.0163043	1	21.3333	0.828125	0.00995358	0.0303177	0.0385037	0.0192503	0.0215163	0.897172	1.46209	0.0548737
39637	1182	4306	4240	4551	1186	4	8	124	170	3.64298	0.984673	1.07335	0.260602	0.00337268	2	15.5	1.37097	0.163487	0.0409886	0.0267042	0.00531658	0.00445082	1.79434	1.0623	0.0908439
39753	945	115	128	121	92	7	7	68	57	0.121693	1.11304	0.945312	0.760331	0.076087	1	9.71429	0.838235	0.00546127	0.0463322	0.0235187	0.0155116	0.100409	0.897172	0.665775	0.0555436
39755	1026	402	294	431	283	16	13	329	314	0.391813	0.731343	1.46599	0.656613	0.0565371	0.8125	25.3077	0.954407	0.0175836	0.0304433	0.0364727	0.0133956	0.0746101	0.728953	1.73448	0.0632415
39827	1086	1276	574	883	799	22	16	294	282	1.17495	0.449843	1.53833	0.90487	0.0275344	0.727273	18.375	0.959184	0.0527289	0.0187255	0.0382725	0.0184604	0.0363363	0.652489	1.25934	0.063558
39883	1101	168	206	246	209	3	9	119	162	0.152589	1.22619	1.19417	0.849593	0.0143541	3	13.2222	1.36134	0.00684778	0.0510422	0.0297102	0.0173327	0.0189426	2.69152	0.906193	0.0902062
39911	936	214	187	163	148	19	22	164	87	0.228632	0.873832	0.871658	0.907975	0.128378	1.15789	7.45455	0.530488	0.0102604	0.0363747	0.0216862	0.0185237	0.169417	1.03883	0.510902	0.0351515
39942	1239	19264	17463	37462	34111	68	118	2420	1905	15.548	0.90651	2.14522	0.910549	0.00199349	1.73529	20.5085	0.78719	0.697755	0.0377349	0.0533716	0.0185762	0.00263075	1.55686	1.40556	0.0521612
39996	1107	10	22	14	21	1	1	12	13	0.00903342	2.2	0.636364	1.5	0.047619	1	12	1.08333	0.000405397	0.0915786	0.0158323	0.0306017	0.0628413	0.897172	0.822428	0.0717845
40053	1119	596	634	654	869	17	22	324	487	0.532618	1.06376	1.03155	1.32875	0.0195627	1.29412	14.7273	1.50309	0.0239025	0.0442807	0.0256641	0.0271079	0.0258163	1.16105	1.00934	0.0995984
40074	825	407	346	380	447	11	16	141	109	0.493333	0.850123	1.09827	1.17632	0.0246085	1.45455	8.8125	0.77305	0.0221395	0.0353877	0.0273241	0.0239982	0.032475	1.30498	0.60397	0.0512243
40114	984	754	541	854	1051	34	36	470	458	0.76626	0.717507	1.57856	1.23068	0.0323501	1.05882	13.0556	0.974468	0.0343878	0.0298674	0.0392734	0.0251073	0.0426914	0.949947	0.894771	0.0645708
40156	852	48	30	34	54	5	4	20	23	0.056338	0.625	1.13333	1.58824	0.0925926	0.8	5	1.15	0.00252831	0.0260166	0.0281965	0.0324018	0.122191	0.717738	0.342678	0.076202
40199	954	2649	1913	2654	2307	50	70	945	993	2.77673	0.722159	1.38735	0.869254	0.0216732	1.4	13.5	1.05079	0.124612	0.030061	0.0345163	0.0177338	0.0286014	1.25604	0.925231	0.0696283
40216	741	477	337	807	836	21	15	349	319	0.643725	0.706499	2.39466	1.03594	0.0251196	0.714286	23.2667	0.91404	0.0288887	0.0294092	0.0595774	0.0211343	0.0331495	0.640837	1.5946	0.0605667
40250	1119	244	124	150	239	12	17	104	122	0.218052	0.508197	1.20968	1.59333	0.0502092	1.41667	6.11765	1.17308	0.00978561	0.0211545	0.0300959	0.0325058	0.0662594	1.27099	0.419277	0.0777311
40290	939	921	688	800	1209	34	32	242	382	0.980831	0.747014	1.16279	1.51125	0.0281224	0.941176	7.5625	1.57851	0.0440172	0.0310957	0.0289294	0.0308312	0.0371122	0.844398	0.518301	0.104596
40298	816	448	375	463	419	10	18	159	182	0.54902	0.837054	1.23467	0.904968	0.0238663	1.8	8.83333	1.14465	0.0246386	0.0348437	0.0307176	0.0184624	0.0314956	1.61491	0.605398	0.0758477
40338	831	396	206	390	377	14	23	196	203	0.476534	0.520202	1.8932	0.966667	0.0371353	1.64286	8.52174	1.03571	0.0213856	0.0216542	0.0471016	0.0197211	0.0490062	1.47393	0.584043	0.0686291
40343	660	114	128	196	176	6	9	102	95	0.172727	1.12281	1.53125	0.897959	0.0340909	1.5	11.3333	0.931373	0.00775156	0.0467387	0.0380964	0.0183194	0.0449886	1.34576	0.776737	0.0617151
40346	906	121	117	121	163	5	6	82	66	0.133554	0.966942	1.03419	1.34711	0.0306748	1.2	13.6667	0.804878	0.00599356	0.0402505	0.0257299	0.0274825	0.0404806	1.07661	0.936654	0.0533333
40374	921	120	86	88	122	4	2	23	22	0.130293	0.716667	1.02326	1.38636	0.0327869	0.5	11.5	0.956522	0.00584722	0.0298324	0.0254579	0.0282834	0.0432678	0.448586	0.78816	0.0633816
40519	603	133	68	86	136	8	7	32	92	0.220564	0.511278	1.26471	1.5814	0.0588235	0.875	4.57143	2.875	0.00989834	0.0212828	0.031465	0.0322623	0.0776275	0.785026	0.313306	0.190505
40534	1101	194	120	156	294	8	13	97	119	0.176203	0.618557	1.3	1.88462	0.0272109	1.625	7.46154	1.2268	0.00790756	0.0257484	0.0323431	0.0384483	0.0359093	1.45791	0.511381	0.0812912
40538	657	947	704	1259	1139	29	30	434	586	1.4414	0.7434	1.78835	0.904686	0.0254609	1.03448	14.4667	1.35023	0.0646863	0.0309452	0.0444929	0.0184566	0.0335999	0.928109	0.991482	0.0894697
40551	795	1617	1721	2412	2544	76	111	1281	923	2.03396	1.06432	1.40151	1.05473	0.0298742	1.46053	11.5405	0.720531	0.091279	0.0443039	0.0348686	0.0215176	0.039424	1.31034	0.790938	0.0477442
40618	954	19	18	21	30	1	3	15	22	0.0199161	0.947368	1.16667	1.42857	0.0333333	3	5	1.46667	0.000893785	0.0394357	0.0290258	0.0291445	0.0439889	2.69152	0.342678	0.0971851
40758	1062	103	127	88	131	8	5	46	54	0.0969868	1.23301	0.692913	1.48864	0.0610687	0.625	9.2	1.17391	0.00435252	0.051326	0.0172392	0.0303699	0.0805903	0.560733	0.630528	0.0777865
40775	822	293	196	384	351	11	16	321	134	0.356448	0.668942	1.95918	0.914062	0.031339	1.45455	20.0625	0.417445	0.0159965	0.0278458	0.0487431	0.0186479	0.0413571	1.30498	1.375	0.027661
40808	981	146	218	335	312	28	46	822	308	0.148828	1.49315	1.5367	0.931343	0.0897436	1.64286	17.8696	0.374696	0.00667901	0.0621548	0.0382319	0.0190005	0.118432	1.47393	1.2247	0.0248283
40814	987	143	155	210	262	3	7	67	76	0.144883	1.08392	1.35484	1.24762	0.0114504	2.33333	9.57143	1.13433	0.006502	0.0451198	0.0337074	0.0254528	0.0151107	2.0934	0.655984	0.0751635
40830	903	769	521	1741	1569	61	66	899	934	0.851606	0.677503	3.34165	0.901206	0.0388783	1.08197	13.6212	1.03893	0.0382179	0.0282022	0.0831379	0.0183856	0.0513064	0.970711	0.933538	0.0688423
40914	939	249	268	510	486	8	11	166	179	0.265176	1.07631	1.90299	0.952941	0.0164609	1.375	15.0909	1.07831	0.0119004	0.0448029	0.0473449	0.0194411	0.0217229	1.23361	1.03427	0.0714518
40918	966	290	438	459	906	13	16	160	287	0.300207	1.51034	1.04795	1.97386	0.0143488	1.23077	10	1.79375	0.0134725	0.0628705	0.0260721	0.0402689	0.0189356	1.10421	0.685356	0.118858
40943	1029	200	224	283	240	12	20	224	149	0.194363	1.12	1.26339	0.848057	0.05	1.66667	11.2	0.665179	0.00872253	0.0466218	0.0314323	0.0173013	0.0659833	1.49529	0.767599	0.0440764
40945	777	155	178	403	534	20	25	289	288	0.199485	1.14839	2.26404	1.32506	0.0374532	1.25	11.56	0.99654	0.00895238	0.0478035	0.0563278	0.0270328	0.0494257	1.12147	0.792272	0.0660333
40996	567	613	376	530	490	16	11	216	189	1.08113	0.613377	1.40957	0.924528	0.0326531	0.6875	19.6364	0.875	0.0485183	0.0255328	0.0350692	0.0188614	0.0430912	0.616806	1.34579	0.0579798
41001	663	28	21	49	73	0	0	15	24	0.0422323	0.75	2.33333	1.4898	0	#DIV/0!	#DIV/0!	1.6	0.00189528	0.03122	0.0580517	0.0303935	0	#DIV/0!	#DIV/0!	0.10602
41009	957	104	111	145	205	6	10	135	104	0.108673	1.06731	1.30631	1.41379	0.0292683	1.66667	13.5	0.77037	0.00487696	0.0444284	0.0325	0.028843	0.0386244	1.49529	0.925231	0.0510467
41035	858	7979	2973	1681	1569	68	80	275	591	9.29953	0.372603	0.565422	0.933373	0.0433397	1.17647	3.4375	2.14909	0.417339	0.0155102	0.0140673	0.0190419	0.057194	1.0555	0.235591	0.142404
41111	984	405	260	285	430	6	19	156	219	0.411585	0.641975	1.09615	1.50877	0.0139535	3.16667	8.21053	1.40385	0.0184709	0.0267233	0.0272715	0.0307807	0.018414	2.84105	0.562714	0.0930225
41149	654	240	226	319	441	5	6	69	145	0.366972	0.941667	1.4115	1.38245	0.0113379	1.2	11.5	2.10145	0.0164688	0.0391984	0.0351172	0.0282035	0.0149622	1.07661	0.78816	0.139247
41152	915	76	85	118	103	6	4	39	57	0.0830601	1.11842	1.38824	0.872881	0.0582524	0.666667	9.75	1.46154	0.00372752	0.0465561	0.0345383	0.0178078	0.0768738	0.598115	0.668222	0.0968453
41171	945	496	395	273	295	13	9	184	119	0.524868	0.796371	0.691139	1.08059	0.0440678	0.692308	20.4444	0.646739	0.0235547	0.0331502	0.0171951	0.0220452	0.0581548	0.621119	1.40117	0.0428546
41178	699	31	20	55	38	0	1	10	23	0.0443491	0.645161	2.75	0.690909	0	#DIV/0!	10	2.3	0.00199027	0.0268559	0.0684181	0.0140953	0	#DIV/0!	0.685356	0.152404
41208	954	658	533	556	634	16	39	225	176	0.689727	0.81003	1.04315	1.14029	0.0252366	2.4375	5.76923	0.782222	0.0309532	0.0337188	0.0259529	0.0232632	0.0333039	2.18686	0.395398	0.0518321
41248	723	114	471	413	630	15	28	187	287	0.157676	4.13158	0.876858	1.52542	0.0238095	1.86667	6.67857	1.53476	0.00707611	0.171984	0.0218156	0.0311204	0.0314206	1.67472	0.45772	0.101697
41260	1071	1	0	3	0	1	0	4	3	0.000933707	0	#DIV/0!	0	#DIV/0!	0	#DIV/0!	0.75	4.19024e-05	0	#DIV/0!	0	#DIV/0!	0	#DIV/0!	0.0496969
41312	927	23	29	16	8	1	1	7	11	0.0248112	1.26087	0.551724	0.5	0.125	1	7	1.57143	0.00111346	0.0524857	0.0137265	0.0102006	0.164958	0.897172	0.479749	0.104127
41325	750	55	97	185	207	4	5	111	74	0.0733333	1.76364	1.90722	1.11892	0.0193237	1.25	22.2	0.666667	0.00329101	0.0734142	0.0474502	0.0228272	0.0255008	1.12147	1.52149	0.0441751
41362	501	54	44	53	80	1	4	20	25	0.107784	0.814815	1.20455	1.50943	0.0125	4	5	1.25	0.00483709	0.033918	0.0299682	0.0307942	0.0164958	3.58869	0.342678	0.0828282
41425	624	22	15	27	35	0	0	10	15	0.0352564	0.681818	1.8	1.2963	0	#DIV/0!	#DIV/0!	1.5	0.00158222	0.0283818	0.0447827	0.0264459	0	#DIV/0!	#DIV/0!	0.0993939
41428	609	1264	1284	1939	1594	29	50	792	631	2.07553	1.01582	1.51012	0.822073	0.0181932	1.72414	15.84	0.796717	0.0931446	0.0422853	0.0375708	0.0167712	0.024009	1.54685	1.0856	0.0527925
41501	666	233	178	142	159	14	9	168	121	0.34985	0.763948	0.797753	1.11972	0.0880503	0.642857	18.6667	0.720238	0.0157004	0.0318006	0.0198475	0.0228435	0.116197	0.576754	1.27933	0.0477248
41504	855	480	319	319	319	16	21	137	123	0.561404	0.664583	1	1	0.0501567	1.3125	6.52381	0.89781	0.0251943	0.0276644	0.0248793	0.0204011	0.0661902	1.17754	0.447113	0.0594912
41518	858	14961	25222	31491	27577	91	223	2262	1961	17.4371	1.68585	1.24855	0.875711	0.00329985	2.45055	10.1435	0.866932	0.782531	0.0701762	0.0310631	0.0178655	0.0043547	2.19857	0.695191	0.0574451
41546	867	191	149	132	195	6	7	62	92	0.2203	0.780105	0.885906	1.47727	0.0307692	1.16667	8.85714	1.48387	0.00988649	0.0324731	0.0220407	0.030138	0.0406051	1.0467	0.60703	0.0983251
41573	840	829	490	532	715	12	10	228	263	0.986905	0.591074	1.08571	1.34398	0.0167832	0.833333	22.8	1.15351	0.0442898	0.0246044	0.0270118	0.0274188	0.0221483	0.747644	1.56261	0.0764345
41590	738	198	145	385	392	10	10	136	109	0.268293	0.732323	2.65517	1.01818	0.0255102	1	13.6	0.801471	0.0120403	0.0304841	0.0660588	0.0207721	0.033665	0.897172	0.932085	0.0531075
41604	606	15	12	10	8	2	3	17	6	0.0247525	0.8	0.833333	0.8	0.25	1.5	5.66667	0.352941	0.00111083	0.0333013	0.0207327	0.0163209	0.329917	1.34576	0.388369	0.0233868
41607	726	41	42	184	153	4	4	71	59	0.0564738	1.02439	4.38095	0.831522	0.0261438	1	17.75	0.830986	0.0025344	0.0426419	0.108995	0.016964	0.0345011	0.897172	1.21651	0.0550633
41617	663	332	576	986	914	43	38	435	366	0.500754	1.73494	1.71181	0.926978	0.047046	0.883721	11.4474	0.841379	0.0224726	0.0722197	0.0425885	0.0189114	0.062085	0.79285	0.784553	0.055752
41660	672	35	30	46	50	16	19	77	89	0.0520833	0.857143	1.53333	1.08696	0.32	1.1875	4.05263	1.15584	0.00233737	0.03568	0.0381483	0.0221751	0.422293	1.06539	0.27775	0.0765892
41663	552	56	60	92	102	0	2	38	31	0.101449	1.07143	1.53333	1.1087	0	#DIV/0!	19	0.815789	0.00455278	0.0445999	0.0381483	0.0226187	0	#DIV/0!	1.30218	0.0540563
41664	807	200	225	227	218	13	17	129	132	0.247831	1.125	1.00889	0.960352	0.059633	1.30769	7.58824	1.02326	0.011122	0.0468299	0.0251004	0.0195923	0.0786957	1.17323	0.520065	0.0678036
41690	693	158	196	154	121	10	7	106	81	0.227994	1.24051	0.785714	0.785714	0.0826446	0.7	15.1429	0.764151	0.0102318	0.0516381	0.019548	0.0160295	0.109063	0.628021	1.03783	0.0506346
41699	741	132	235	271	318	16	11	195	237	0.178138	1.7803	1.15319	1.17343	0.0503145	0.6875	17.7273	1.21538	0.00799436	0.074108	0.0286906	0.0239393	0.0663983	0.616806	1.21495	0.0805345
41712	858	225	146	195	179	13	4	99	93	0.262238	0.648889	1.33562	0.917949	0.0726257	0.307692	24.75	0.939394	0.0117686	0.027011	0.0332292	0.0187272	0.0958417	0.276053	1.69626	0.0622467
41719	723	162	96	166	283	3	8	64	63	0.224066	0.592593	1.72917	1.70482	0.0106007	2.66667	8	0.984375	0.0100555	0.0246676	0.0430204	0.0347802	0.0139894	2.39246	0.548285	0.0652272
41761	786	101	96	141	149	18	28	147	99	0.128499	0.950495	1.46875	1.05674	0.120805	1.55556	5.25	0.673469	0.00576669	0.0395659	0.0365415	0.0215586	0.159423	1.3956	0.359812	0.0446258
41768	672	0	0	2	3	0	1	0	0	0	#DIV/0!	#DIV/0!	1.5	0	#DIV/0!	0	#DIV/0!	0	#DIV/0!	#DIV/0!	0.0306017	0	#DIV/0!	0	#DIV/0!
41794	804	36	49	65	86	1	1	27	17	0.0447761	1.36111	1.32653	1.32308	0.0116279	1	27	0.62963	0.00200944	0.0566584	0.0330031	0.0269923	0.015345	0.897172	1.85046	0.0417209
41800	723	860	1120	1473	1800	25	34	491	431	1.18949	1.30233	1.31518	1.222	0.0138889	1.36	14.4412	0.8778	0.0533812	0.0542114	0.0327207	0.0249301	0.0183287	1.22015	0.989735	0.0581653
41895	753	1726	1290	1313	899	39	66	811	517	2.29216	0.747393	1.01783	0.684692	0.0433815	1.69231	12.2879	0.637485	0.102866	0.0311114	0.0253229	0.0139685	0.0572492	1.51829	0.842158	0.0422414
41942	786	160	117	108	88	4	3	54	32	0.203562	0.73125	0.923077	0.814815	0.0454545	0.75	18	0.592593	0.00913536	0.0304395	0.0229655	0.0166231	0.0599849	0.672879	1.23364	0.0392667
41987	762	1198	1258	2269	1839	33	51	622	757	1.57218	1.05008	1.80366	0.810489	0.0179445	1.54545	12.1961	1.21704	0.0705553	0.0437114	0.0448737	0.0165349	0.0236808	1.38654	0.835866	0.0806443
42027	642	928	413	591	761	28	22	197	360	1.44548	0.445043	1.43099	1.28765	0.0367937	0.785714	8.95455	1.82741	0.0648696	0.0185256	0.0356021	0.0262695	0.0485554	0.704921	0.613705	0.121089
42043	375	0	0	0	0	0	0	0	0	0	#DIV/0!	#DIV/0!	#DIV/0!	#DIV/0!	#DIV/0!	#DIV/0!	#DIV/0!	0	#DIV/0!	#DIV/0!	#DIV/0!	#DIV/0!	#DIV/0!	#DIV/0!	#DIV/0!
42053	561	167	204	265	224	9	10	156	81	0.297683	1.22156	1.29902	0.845283	0.0401786	1.11111	15.6	0.519231	0.0133592	0.0508493	0.0323187	0.0172447	0.0530223	0.996858	1.06916	0.0344056
42063	579	163	112	268	192	5	6	148	126	0.28152	0.687117	2.39286	0.716418	0.0260417	1.2	24.6667	0.851351	0.0126339	0.0286023	0.0595326	0.0146157	0.0343663	1.07661	1.69055	0.0564127
42068	744	1026	1043	1924	2701	30	30	610	752	1.37903	1.01657	1.84468	1.40385	0.011107	1	20.3333	1.23279	0.0618874	0.0423163	0.0458943	0.0286401	0.0146575	0.897172	1.39356	0.0816876
42152	687	82	21	0	1	0	1	7	3	0.11936	0.256098	0	#DIV/0!	0	#DIV/0!	7	0.428571	0.00535655	0.0106605	0	#DIV/0!	0	#DIV/0!	0.479749	0.0283982
42181	723	50	77	203	264	0	2	91	97	0.0691563	1.54	2.63636	1.30049	0	#DIV/0!	45.5	1.06593	0.00310356	0.064105	0.0655909	0.0265315	0	#DIV/0!	3.11837	0.0706315
42193	729	1268	642	1321	1547	19	20	312	442	1.73937	0.506309	2.05763	1.17108	0.0122818	1.05263	15.6	1.41667	0.0780584	0.0210759	0.0511924	0.0238914	0.0162079	0.944392	1.06916	0.093872
42249	636	1713	1210	1825	2202	65	51	826	897	2.6934	0.706363	1.50826	1.20658	0.0295186	0.784615	16.1961	1.08596	0.120873	0.0294035	0.0375246	0.0246155	0.0389547	0.703935	1.11001	0.0719583
42264	570	119	191	371	350	21	32	463	423	0.208772	1.60504	1.94241	0.943396	0.06	1.52381	14.4688	0.913607	0.00936915	0.0668125	0.0483257	0.0192464	0.07918	1.36712	0.991625	0.0605379
42267	366	65	36	62	45	11	15	122	84	0.177596	0.553846	1.72222	0.725806	0.244444	1.36364	8.13333	0.688525	0.00797004	0.0230547	0.0428477	0.0148073	0.322585	1.22342	0.557423	0.0456234
42301	450	88	72	89	86	3	1	28	26	0.195556	0.818182	1.23611	0.966292	0.0348837	0.333333	28	0.928571	0.00877603	0.0340581	0.0307536	0.0197135	0.0460349	0.299057	1.919	0.0615295
42326	477	130	174	116	168	9	18	155	97	0.272537	1.33846	0.666667	1.44828	0.0535714	2	8.61111	0.625806	0.0122307	0.0557156	0.0165862	0.0295465	0.0706964	1.79434	0.590168	0.0414675
42329	759	329	141	199	243	11	9	71	109	0.433465	0.428571	1.41135	1.22111	0.0452675	0.818182	7.88889	1.53521	0.0194528	0.01784	0.0351133	0.0249119	0.059738	0.73405	0.54067	0.101727
42346	576	260	336	325	365	7	11	127	116	0.451389	1.29231	0.967262	1.12308	0.0191781	1.57143	11.5455	0.913386	0.0202572	0.0537944	0.0240648	0.022912	0.0253087	1.40984	0.791275	0.0605233
42355	351	86	86	80	61	3	5	43	26	0.245014	1	0.930233	0.7625	0.0491803	1.66667	8.6	0.604651	0.0109956	0.0416266	0.0231435	0.0155559	0.0649016	1.49529	0.589406	0.0400657
42377	594	213	245	340	433	12	10	157	153	0.358586	1.15023	1.38776	1.27353	0.0277136	0.833333	15.7	0.974522	0.0160924	0.0478804	0.0345264	0.0259814	0.0365728	0.747644	1.07601	0.0645744
42418	507	91	163	158	358	4	10	83	127	0.179487	1.79121	0.969325	2.26582	0.0111732	2.5	8.3	1.53012	0.00805492	0.074562	0.0241161	0.0462254	0.0147449	2.24293	0.568846	0.10139
42449	516	12	9	9	27	0	2	6	3	0.0232558	0.75	1	3	0	#DIV/0!	3	0.5	0.00104366	0.03122	0.0248793	0.0612034	0	#DIV/0!	0.205607	0.0331313
42455	459	115	115	180	301	5	1	57	101	0.250545	1	1.56522	1.67222	0.0166113	0.2	57	1.77193	0.0112438	0.0416266	0.0389415	0.0341152	0.0219214	0.179434	3.90653	0.117413
42462	588	5260	4080	8953	9680	168	168	2736	2664	8.94558	0.775665	2.19436	1.0812	0.0173554	1	16.2857	0.973684	0.401455	0.0322883	0.0545942	0.0220577	0.0229033	0.897172	1.11615	0.0645188
42513	330	167	129	176	194	2	1	47	46	0.506061	0.772455	1.36434	1.10227	0.0103093	0.5	47	0.978723	0.0227107	0.0321547	0.0339438	0.0224876	0.0136048	0.448586	3.22117	0.0648527
42571	540	33	37	45	62	3	1	31	44	0.0611111	1.12121	1.21622	1.37778	0.0483871	0.333333	31	1.41935	0.00274251	0.0466723	0.0302586	0.0281082	0.0638548	0.299057	2.1246	0.0940501
42752	276	1197	1008	1169	725	16	28	472	611	4.33696	0.842105	1.15972	0.620188	0.022069	1.75	16.8571	1.29449	0.194631	0.035054	0.0288531	0.0126525	0.0291237	1.57005	1.15531	0.0857763
42766	423	114	98	128	279	3	11	56	87	0.269504	0.859649	1.30612	2.17969	0.0107527	3.66667	5.09091	1.55357	0.0120946	0.0357843	0.0324954	0.0444681	0.01419	3.28963	0.348909	0.102944
42792	264	39	49	48	61	1	0	20	23	0.147727	1.25641	0.979592	1.27083	0.0163934	0	#DIV/0!	1.15	0.00662962	0.0523001	0.0243716	0.0259264	0.0216339	0	#DIV/0!	0.076202
42802	345	294	240	363	392	7	4	91	167	0.852174	0.816327	1.5125	1.07989	0.0178571	0.571429	22.75	1.83516	0.0382434	0.0339809	0.0376299	0.022031	0.0235655	0.51267	1.55919	0.121603
42825	441	1223	597	912	1001	25	27	244	361	2.77324	0.488144	1.52764	1.09759	0.024975	1.08	9.03704	1.47951	0.124456	0.0203198	0.0380066	0.022392	0.0329587	0.968946	0.619359	0.098036
42848	474	7297	6177	7246	4786	36	105	1077	973	15.3945	0.846512	1.17306	0.660502	0.00752194	2.91667	10.2571	0.903435	0.690866	0.0352374	0.0291849	0.013475	0.00992645	2.61675	0.70298	0.059864
42858	330	199	70	61	129	0	1	33	65	0.60303	0.351759	0.871429	2.11475	0	#DIV/0!	33	1.9697	0.0270625	0.0146425	0.0216805	0.0431434	0	#DIV/0!	2.26168	0.130517
42866	438	44	13	26	35	2	0	15	25	0.100457	0.295455	2	1.34615	0.0571429	0	#DIV/0!	1.66667	0.00450824	0.0122988	0.0497586	0.0274631	0.0754095	0	#DIV/0!	0.110438
42915	348	158	102	168	201	3	2	42	59	0.454023	0.64557	1.64706	1.19643	0.0149254	0.666667	21	1.40476	0.0203754	0.0268729	0.0409777	0.0244085	0.0196965	0.598115	1.43925	0.0930831
42919	222	5390	7705	11222	13941	181	243	3338	4648	24.2793	1.4295	1.45646	1.24229	0.0129833	1.34254	13.7366	1.39245	1.08959	0.0595052	0.0362356	0.0253442	0.0171336	1.20449	0.941448	0.0922674
42942	240	0	0	0	0	0	0	0	0	0	#DIV/0!	#DIV/0!	#DIV/0!	#DIV/0!	#DIV/0!	#DIV/0!	#DIV/0!	0	#DIV/0!	#DIV/0!	#DIV/0!	#DIV/0!	#DIV/0!	#DIV/0!	#DIV/0!
42953	384	189	146	238	144	2	10	100	104	0.492188	0.772487	1.63014	0.605042	0.0138889	5	10	1.04	0.0220881	0.032156	0.0405567	0.0123435	0.0183287	4.48586	0.685356	0.0689131
42972	345	300	238	213	229	6	12	106	72	0.869565	0.793333	0.894958	1.07512	0.0262009	2	8.83333	0.679245	0.0390239	0.0330238	0.0222659	0.0219336	0.0345764	1.79434	0.605398	0.0450085
43071	255	706	757	892	1239	16	36	388	496	2.76863	1.07224	1.17834	1.38901	0.0129136	2.25	10.7778	1.27835	0.124249	0.0446336	0.0293162	0.0283375	0.0170417	2.01864	0.738662	0.0847068
43076	357	267	195	326	403	12	15	118	103	0.747899	0.730337	1.67179	1.2362	0.0297767	1.25	7.86667	0.872881	0.0335638	0.0304015	0.0415931	0.0252198	0.0392953	1.12147	0.539147	0.0578394
43083	402	151	140	177	239	8	7	98	100	0.375622	0.927152	1.26429	1.35028	0.0334728	0.875	14	1.02041	0.0168569	0.0385942	0.0314545	0.0275473	0.0441729	0.785026	0.959499	0.0676149
43101	387	81	119	463	723	11	6	193	264	0.209302	1.46914	3.89076	1.56156	0.0152144	0.545455	32.1667	1.36788	0.00939295	0.0611552	0.0967993	0.0318575	0.0200779	0.489367	2.20456	0.090639
43115	354	119	81	135	149	3	5	70	66	0.336158	0.680672	1.66667	1.1037	0.0201342	1.66667	14	0.942857	0.0150859	0.0283341	0.0414655	0.0225168	0.0265705	1.49529	0.959499	0.0624761
43129	282	7961	3374	4690	4629	178	171	951	1236	28.2305	0.423816	1.39004	0.986994	0.0384532	0.960674	5.5614	1.29968	1.26691	0.017642	0.0345833	0.0201358	0.0507455	0.86189	0.381154	0.0861204
43161	300	15	15	21	46	6	3	27	29	0.05	1	1.4	2.19048	0.130435	0.5	9	1.07407	0.00224387	0.0416266	0.034831	0.0446882	0.17213	0.448586	0.616821	0.0711709
43176	294	308	241	273	260	6	14	139	137	1.04762	0.782468	1.13278	0.952381	0.0230769	2.33333	9.92857	0.985612	0.0470145	0.0325715	0.0281828	0.0194297	0.0304539	2.0934	0.680461	0.0653092
43191	216	652	487	979	1071	22	37	518	403	3.01852	0.746933	2.01027	1.09397	0.0205415	1.68182	14	0.777992	0.135463	0.0310923	0.050014	0.0223183	0.027108	1.50888	0.959499	0.0515518
43195	303	610	539	589	492	8	19	193	144	2.0132	0.883607	1.09276	0.835314	0.0162602	2.375	10.1579	0.746114	0.0903473	0.0367815	0.0271872	0.0170414	0.021458	2.13078	0.696178	0.0494394
43199	306	0	1	0	1	0	0	0	0	0	#DIV/0!	0	#DIV/0!	0	#DIV/0!	#DIV/0!	#DIV/0!	0	#DIV/0!	0	#DIV/0!	0	#DIV/0!	#DIV/0!	#DIV/0!
43225	225	1014	1034	1449	1427	24	32	397	358	4.50667	1.01972	1.40135	0.984817	0.0168185	1.33333	12.4062	0.901763	0.202248	0.0424477	0.0348647	0.0200914	0.0221948	1.19623	0.85027	0.0597532
43236	168	1551	1417	2039	1622	39	32	606	477	9.23214	0.913604	1.43896	0.795488	0.0240444	0.820513	18.9375	0.787129	0.414315	0.0380302	0.0358002	0.0162289	0.0317306	0.736141	1.29789	0.0521572
43242	270	53	66	109	123	2	5	25	53	0.196296	1.24528	1.65152	1.12844	0.0162602	2.5	5	2.12	0.00880927	0.0518369	0.0410885	0.0230215	0.021458	2.24293	0.342678	0.140477
43250	315	85	126	202	275	6	3	55	88	0.269841	1.48235	1.60317	1.36139	0.0218182	0.5	18.3333	1.6	0.0121098	0.0617053	0.0398859	0.0277738	0.0287927	0.448586	1.25649	0.10602
43268	264	822	823	1083	1000	27	49	443	409	3.11364	1.00122	1.31592	0.923361	0.027	1.81481	9.04082	0.923251	0.139732	0.0416773	0.0327391	0.0188376	0.035631	1.6282	0.619618	0.061177
43269	255	321	193	312	486	15	7	97	134	1.25882	0.601246	1.61658	1.55769	0.0308642	0.466667	13.8571	1.38144	0.0564928	0.0250278	0.0402194	0.0317787	0.0407305	0.41868	0.949708	0.091538
43286	252	1016	857	1204	974	60	67	750	590	4.03175	0.843504	1.4049	0.80897	0.0616016	1.11667	11.194	0.786667	0.180934	0.0351122	0.0349529	0.0165039	0.0812936	1.00184	0.76719	0.0521266
43302	198	0	0	0	1	0	0	0	0	0	#DIV/0!	#DIV/0!	#DIV/0!	0	#DIV/0!	#DIV/0!	#DIV/0!	0	#DIV/0!	#DIV/0!	#DIV/0!	0	#DIV/0!	#DIV/0!	#DIV/0!
43312	150	4340	1511	2826	2786	119	184	1083	1722	28.9333	0.348157	1.87028	0.985846	0.0427136	1.54622	5.88587	1.59003	1.29845	0.0144926	0.0465314	0.0201124	0.0563677	1.38722	0.403392	0.105359
43347	261	139	136	139	144	4	8	51	78	0.532567	0.978417	1.02206	1.03597	0.0277778	2	6.375	1.52941	0.0239002	0.0407282	0.0254281	0.021135	0.0366574	1.79434	0.436915	0.101343
43371	216	105	125	154	180	5	19	121	118	0.486111	1.19048	1.232	1.16883	0.0277778	3.8	6.36842	0.975207	0.0218154	0.0495555	0.0306513	0.0238455	0.0366574	3.40926	0.436464	0.0646197
43392	201	0	1	0	1	0	0	0	0	0	#DIV/0!	0	#DIV/0!	0	#DIV/0!	#DIV/0!	#DIV/0!	0	#DIV/0!	0	#DIV/0!	0	#DIV/0!	#DIV/0!	#DIV/0!
43397	228	225	135	44	4	4	1	55	18	0.986842	0.6	0.325926	0.0909091	1	0.25	55	0.327273	0.0442869	0.024976	0.00810881	0.00185465	1.31967	0.224293	3.76946	0.0216859
43398	165	12	0	37	12	0	7	4	31	0.0727273	0	#DIV/0!	0.324324	0	#DIV/0!	0.571429	7.75	0.00326381	0	#DIV/0!	0.00661658	0	#DIV/0!	0.0391632	0.513535
43401	156	1	1	22	5	0	2	5	36	0.00641026	1	22	0.227273	0	#DIV/0!	2.5	7.2	0.000287676	0.0416266	0.547344	0.00463662	0	#DIV/0!	0.171339	0.477091
43418	186	0	0	0	0	0	0	0	0	0	#DIV/0!	#DIV/0!	#DIV/0!	#DIV/0!	#DIV/0!	#DIV/0!	#DIV/0!	0	#DIV/0!	#DIV/0!	#DIV/0!	#DIV/0!	#DIV/0!	#DIV/0!	#DIV/0!
43427	333	0	0	0	0	0	0	0	0	0	#DIV/0!	#DIV/0!	#DIV/0!	#DIV/0!	#DIV/0!	#DIV/0!	#DIV/0!	0	#DIV/0!	#DIV/0!	#DIV/0!	#DIV/0!	#DIV/0!	#DIV/0!	#DIV/0!
43430	264	2612	2337	4237	4138	111	186	1473	1541	9.89394	0.894717	1.81301	0.976634	0.0268246	1.67568	7.91935	1.04616	0.444015	0.037244	0.0451064	0.0199245	0.0353995	1.50337	0.542758	0.0693215
43472	165	6	7	6	11	0	0	0	1	0.0363636	1.16667	0.857143	1.83333	0	#DIV/0!	#DIV/0!	#DIV/0!	0.00163191	0.0485644	0.0213251	0.0374021	0	#DIV/0!	#DIV/0!	#DIV/0!
43599	2834	6453	6414	9304	8848	280	303	3939	3917	2.27699	0.993956	1.45058	0.950989	0.0316456	1.08214	13	0.994415	0.102186	0.041375	0.0360893	0.0194013	0.0417616	0.970869	0.890963	0.0658925
43615	1866	5208	5967	8020	9094	255	330	4177	3625	2.791	1.14574	1.34406	1.13392	0.0280405	1.29412	12.6576	0.867848	0.125253	0.0476932	0.0334392	0.0231332	0.0370041	1.16105	0.867495	0.0575058
43618	1685	649	577	835	1189	29	37	382	447	0.385163	0.88906	1.44714	1.42395	0.0243902	1.27586	10.3243	1.17016	0.0172851	0.0370086	0.0360038	0.0290502	0.032187	1.14467	0.707584	0.0775376
43649	1700	5358	5781	6280	6304	269	282	3990	3285	3.15176	1.07895	1.08632	1.00382	0.0426713	1.04833	14.1489	0.823308	0.141443	0.0449129	0.0270268	0.0204791	0.0563119	0.94053	0.969706	0.0545545
43662	1101	862	859	1642	2470	44	47	632	766	0.782925	0.99652	1.91153	1.50426	0.0178138	1.06818	13.4468	1.21203	0.0351356	0.0414817	0.0475574	0.0306887	0.0235082	0.958343	0.921586	0.0803119
43664	2151	12149	18752	28812	36359	390	403	6748	7342	5.64807	1.5435	1.53648	1.26194	0.0107264	1.03333	16.7444	1.08803	0.253471	0.0642507	0.0382264	0.025745	0.0141552	0.927078	1.14759	0.0720954
43671	1790	160	869	4373	11057	3	11	393	1351	0.0893855	5.43125	5.03222	2.52847	0.000271321	3.66667	35.7273	3.43766	0.00401139	0.226085	0.125198	0.0515837	0.000358054	3.28963	2.44859	0.227788
43680	1018	5844	4677	7103	6858	188	228	2927	2466	5.74067	0.800308	1.51871	0.965508	0.0274132	1.21277	12.8377	0.842501	0.257626	0.0333141	0.0377844	0.0196975	0.0361763	1.08806	0.879841	0.0558263
43701	1772	89963	114371	250299	106114	9790	10139	256272	129746	50.7692	1.27131	2.18848	0.423949	0.0922593	1.03565	25.2759	0.506282	2.27839	0.0529204	0.0544479	0.00864904	0.121751	0.929155	1.7323	0.0335476
43770	871	218	224	369	353	13	15	138	208	0.250287	1.02752	1.64732	0.95664	0.0368272	1.15385	9.2	1.50725	0.0112322	0.0427723	0.0409842	0.0195165	0.0485996	1.0352	0.630528	0.099874
43802	1091	2861	4375	7316	6580	100	175	1880	2061	2.62236	1.52919	1.67223	0.899399	0.0151976	1.75	10.7429	1.09628	0.117685	0.0636548	0.0416039	0.0183488	0.0200557	1.57005	0.736269	0.0726421
43814	410	7453	11642	15009	18555	291	385	4724	6716	18.178	1.56206	1.28921	1.23626	0.0156831	1.32302	12.2701	1.42168	0.815784	0.0650231	0.0320747	0.0252211	0.0206965	1.18698	0.840941	0.0942039
43817	2216	1681	1575	2089	2886	71	86	978	1255	0.758574	0.936942	1.32635	1.38152	0.0246015	1.21127	11.3721	1.28323	0.0340429	0.0390017	0.0329986	0.0281846	0.0324658	1.08672	0.779394	0.0850302
43831	4324	4121	3896	7575	10304	210	239	3985	4134	0.953053	0.945402	1.9443	1.36026	0.0203804	1.1381	16.6736	1.03739	0.0427706	0.0393539	0.0483729	0.0277509	0.0268954	1.02107	1.14274	0.0687401
43873	1165	6	3	5	3	0	0	5	4	0.00515021	0.5	1.66667	0.6	0	#DIV/0!	#DIV/0!	0.8	0.000231128	0.0208133	0.0414655	0.0122407	0	#DIV/0!	#DIV/0!	0.0530101
43877	5610	3141	4262	6116	7990	161	202	3527	3047	0.559893	1.35689	1.43501	1.30641	0.0201502	1.25466	17.4604	0.863907	0.0251266	0.0564829	0.035702	0.0266522	0.0265915	1.12564	1.19666	0.0572447
43884	634	2932	2468	3452	3044	92	69	896	1188	4.62461	0.841746	1.3987	0.881808	0.0302234	0.75	12.9855	1.32589	0.20754	0.035039	0.0347988	0.0179899	0.0398848	0.672879	0.88997	0.0878571
43893	2640	7169	4801	4051	5595	171	312	2817	2434	2.71553	0.669689	0.843783	1.38114	0.030563	1.82456	9.02885	0.86404	0.121866	0.0278769	0.0209927	0.0281768	0.040333	1.63695	0.618798	0.0572535
43906	873	13116	19544	25630	31499	397	573	7815	9549	15.0241	1.49009	1.3114	1.22899	0.0126036	1.44332	13.6387	1.22188	0.674241	0.0620273	0.0326267	0.0250728	0.0166325	1.29491	0.93474	0.080965
43919	2108	1203	1360	2114	2275	53	87	912	1076	0.570683	1.13051	1.55441	1.07616	0.0232967	1.64151	10.4828	1.17982	0.0256108	0.0470592	0.0386727	0.0219549	0.0307439	1.47272	0.718443	0.0781782
43961	1000	730	958	669	546	50	69	324	272	0.73	1.31233	0.69833	0.816143	0.0915751	1.38	4.69565	0.839506	0.0327605	0.0546278	0.017374	0.0166503	0.120849	1.2381	0.321819	0.0556278
43974	1345	157	1181	1828	2757	17	25	699	617	0.116729	7.52229	1.54784	1.50821	0.00616612	1.47059	27.96	0.88269	0.00523848	0.313128	0.0385092	0.0307691	0.00813723	1.31937	1.91626	0.0584893
44035	2387	2631	3339	5696	4642	44	77	821	985	1.10222	1.2691	1.7059	0.814958	0.00947867	1.75	10.6623	1.19976	0.0494648	0.0528283	0.0424416	0.0166261	0.0125087	1.57005	0.73075	0.0794989
44038	1293	2670	3549	5059	5567	94	95	1701	1730	2.06497	1.32921	1.42547	1.10042	0.0168852	1.01064	17.9053	1.01705	0.0926703	0.0553307	0.0354647	0.0224497	0.0222829	0.906717	1.22715	0.0673923
44041	2414	10945	10330	14574	12731	346	425	6039	5191	4.53397	0.94381	1.41084	0.873542	0.0271778	1.22832	14.2094	0.859579	0.203473	0.0392876	0.0351008	0.0178212	0.0358656	1.10202	0.973851	0.0569579
44088	3208	1016	1939	2496	3018	53	99	1023	1214	0.316708	1.90846	1.28726	1.20913	0.0175613	1.86792	10.3333	1.18671	0.0142131	0.0794429	0.0320262	0.0246677	0.0231751	1.67585	0.708202	0.0786342
44097	1480	2870	3616	4370	4261	112	171	1930	1811	1.93919	1.25993	1.20852	0.975057	0.0262849	1.52679	11.2865	0.938342	0.0870258	0.0524466	0.0300671	0.0198923	0.0346873	1.36979	0.773531	0.062177
44117	2497	7583	5476	6741	4378	247	311	3690	3637	3.03684	0.722142	1.23101	0.649459	0.0564185	1.25911	11.865	0.985637	0.136286	0.0300603	0.0306266	0.0132497	0.0744536	1.12964	0.813172	0.0653108
44175	1577	13675	16398	17707	11594	651	659	5890	3600	8.67153	1.19912	1.07983	0.654769	0.0561497	1.01229	8.93778	0.611205	0.389156	0.0499154	0.0268653	0.013358	0.0740989	0.908198	0.612557	0.0405
44178	2600	20050	19112	26101	18158	355	636	6259	7460	7.71154	0.953217	1.36569	0.695682	0.0195506	1.79155	9.84119	1.19188	0.346074	0.0396792	0.0339773	0.0141927	0.0258003	1.60733	0.674473	0.0789773
44214	1079	6752	2506	3393	3552	297	216	1722	2421	6.25765	0.371149	1.35395	1.04686	0.0836149	0.727273	7.97222	1.40592	0.280827	0.0154497	0.0336853	0.0213572	0.110344	0.652489	0.546381	0.0931601
44230	1879	62114	69271	41125	33308	1266	2005	14078	16441	33.0569	1.11522	0.593683	0.809921	0.0380089	1.58373	7.02145	1.16785	1.48351	0.046423	0.0147704	0.0165233	0.0501591	1.42088	0.481219	0.0773848
44251	2888	1118	2282	2544	4751	44	91	1161	1475	0.387119	2.04114	1.11481	1.86753	0.00926121	2.06818	12.7582	1.27046	0.0173729	0.084966	0.0277357	0.0380998	0.0122217	1.85552	0.874394	0.0841837
44278	2412	0	0	0	0	2899	3367	18703	3334	0	#DIV/0!	#DIV/0!	#DIV/0!	#DIV/0!	1.16143	5.5548	0.17826	0	#DIV/0!	#DIV/0!	#DIV/0!	#DIV/0!	1.04201	0.380702	0.011812
44290	1082	2112	2175	2481	2205	87	98	1230	1215	1.95194	1.02983	1.14069	0.888755	0.0394558	1.12644	12.551	0.987805	0.0875981	0.0428683	0.0283796	0.0181316	0.0520685	1.01061	0.860192	0.0654545
44306	1242	237	198	307	309	16	14	145	142	0.190821	0.835443	1.55051	1.00651	0.0517799	0.875	10.3571	0.97931	0.00856357	0.0347767	0.0385755	0.020534	0.0683323	0.785026	0.709833	0.0648916
44330	2566	3569	3312	4556	5337	127	174	1811	1692	1.39088	0.927991	1.3756	1.17142	0.0237961	1.37008	10.408	0.93429	0.0624192	0.0386291	0.0342241	0.0238983	0.031403	1.2292	0.713322	0.0619085
44362	1415	367	238	134	27	59	40	213	594	0.259364	0.648501	0.563025	0.201493	2.18519	0.677966	5.325	2.78873	0.0116396	0.0269949	0.0140077	0.00411068	2.88372	0.608252	0.364952	0.184789
44366	1979	315	113	121	115	7	23	147	112	0.159171	0.35873	1.0708	0.950413	0.0608696	3.28571	6.3913	0.761905	0.0071432	0.0149327	0.0266407	0.0193895	0.0803275	2.94785	0.438032	0.0504858
44386	1222	2599	2512	3686	3311	98	108	1425	1499	2.12684	0.966526	1.46736	0.898264	0.0295983	1.10204	13.1944	1.05193	0.0954472	0.0402332	0.0365068	0.0183256	0.0390599	0.988721	0.90429	0.0697036
44389	982	887	617	838	1098	15	16	214	251	0.903259	0.695603	1.35818	1.31026	0.0136612	1.06667	13.375	1.1729	0.0405359	0.0289556	0.0337907	0.0267308	0.0180282	0.956984	0.916664	0.0777192
44399	2452	1877	1581	2436	2850	65	80	991	1069	0.765498	0.842302	1.5408	1.16995	0.022807	1.23077	12.3875	1.07871	0.0343536	0.0350622	0.0383339	0.0238683	0.0300977	1.10421	0.848985	0.071478
44419	1766	2205	2662	3473	3705	64	55	902	1113	1.24858	1.20726	1.30466	1.0668	0.017274	0.859375	16.4	1.23392	0.0560333	0.050254	0.032459	0.021764	0.0227959	0.771008	1.12398	0.081763
44434	1375	6095	10508	14665	19888	201	238	3581	5420	4.43273	1.72404	1.3956	1.35615	0.0101066	1.18408	15.0462	1.51354	0.198929	0.0717658	0.0347216	0.0276671	0.0133373	1.06232	1.0312	0.100291
44449	1749	1484	2540	5347	5611	20	39	708	1395	0.848485	1.71159	2.10512	1.04937	0.00356443	1.95	18.1538	1.97034	0.0380778	0.0712477	0.0523739	0.0214084	0.00470386	1.74949	1.24419	0.13056
44459	1218	509	578	576	528	35	47	373	367	0.417898	1.13556	0.99654	0.916667	0.0662879	1.34286	7.93617	0.983914	0.0187542	0.0472695	0.0247932	0.018701	0.0874779	1.20477	0.54391	0.0651967
44476	4491	13763	12625	21943	12325	1020	1234	20106	12967	3.06457	0.917315	1.73806	0.561683	0.0827586	1.2098	16.2934	0.644932	0.13753	0.0381847	0.0432417	0.011459	0.109214	1.0854	1.11668	0.0427348
44488	2661	2679	2700	3088	3062	94	107	1446	1358	1.00676	1.00784	1.1437	0.99158	0.0306989	1.1383	13.514	0.939142	0.045181	0.0419529	0.0284545	0.0202294	0.0405123	1.02125	0.926192	0.06223
44492	1427	4702	4541	8547	6973	116	166	2144	1804	3.29502	0.965759	1.88218	0.815842	0.0166356	1.43103	12.9157	0.841418	0.147872	0.0402013	0.0468274	0.0166441	0.0219534	1.28388	0.885183	0.0557545
44504	1574	63947	63502	75460	63161	2771	2864	35063	27046	40.6271	0.993041	1.18831	0.837013	0.043872	1.03356	12.2427	0.771354	1.82324	0.0413369	0.0295643	0.017076	0.0578964	0.927283	0.839059	0.0511119
44529	2869	12324	11611	14286	13527	398	474	5753	3897	4.29557	0.942145	1.23038	0.946871	0.0294226	1.19095	12.1371	0.677386	0.192774	0.0392183	0.0306111	0.0193172	0.0388281	1.06849	0.831826	0.0448853
44546	2055	4502	5516	7726	9070	247	287	4194	3817	2.19075	1.22523	1.40065	1.17396	0.0272326	1.16194	14.6132	0.91011	0.0983154	0.0510023	0.0348472	0.0239501	0.035938	1.04246	1.00153	0.0603062
44624	1375	746	757	710	1336	49	71	330	357	0.542545	1.01475	0.937913	1.88169	0.0366766	1.44898	4.64789	1.08182	0.024348	0.0422404	0.0233346	0.0383886	0.048401	1.29998	0.318546	0.0716841
44628	1598	652	431	450	335	30	32	188	142	0.40801	0.661043	1.04408	0.744444	0.0895522	1.06667	5.875	0.755319	0.0183104	0.027517	0.0259761	0.0151875	0.118179	0.956984	0.402647	0.0500494
44640	2839	3718	3036	6039	6777	183	256	2602	2874	1.30962	0.816568	1.98913	1.12221	0.0270031	1.39891	10.1641	1.10453	0.0587722	0.033991	0.0494882	0.0228943	0.0356351	1.25506	0.6966	0.0731893
44684	2421	610	912	1227	2447	57	75	663	1009	0.251962	1.49508	1.34539	1.9943	0.0232938	1.31579	8.84	1.52187	0.0113074	0.0622352	0.0334725	0.0406859	0.0307401	1.18049	0.605855	0.100843
44700	559	993	256	611	984	14	10	744	404	1.77639	0.257805	2.38672	1.61047	0.0142276	0.714286	74.4	0.543011	0.0797197	0.0107315	0.0593799	0.0328555	0.0187757	0.640837	5.09905	0.0359813
44704	2633	879	1422	1687	2129	51	71	817	819	0.33384	1.61775	1.18636	1.262	0.0239549	1.39216	11.507	1.00245	0.0149819	0.0673413	0.0295157	0.0257463	0.0316125	1.249	0.788642	0.0664248
44705	1552	18991	13475	18065	19532	500	651	8328	7724	12.2365	0.709547	1.34063	1.08121	0.025599	1.302	12.7926	0.927474	0.549141	0.029536	0.0333539	0.0220578	0.0337822	1.16812	0.876751	0.0614568
44725	2685	3736	4612	6411	7599	194	211	3287	2961	1.39143	1.23448	1.39007	1.18531	0.0255297	1.08763	15.5782	0.900821	0.062444	0.051387	0.0345839	0.0241816	0.0336907	0.975791	1.06766	0.0596907
44747	3101	24985	21066	20951	16954	669	1125	10643	14157	8.05708	0.843146	0.994541	0.809222	0.0394597	1.68161	9.46044	1.33017	0.361581	0.0350973	0.0247435	0.016509	0.0520737	1.5087	0.648378	0.0881405
44764	1334	148	106	83	135	14	15	91	78	0.110945	0.716216	0.783019	1.62651	0.103704	1.07143	6.06667	0.857143	0.00497891	0.0298137	0.019481	0.0331826	0.136854	0.961256	0.415783	0.0567965
44781	1132	690	685	989	1136	22	39	414	385	0.609541	0.992754	1.4438	1.14863	0.0193662	1.77273	10.6154	0.929952	0.0273546	0.041325	0.0359206	0.0234335	0.0255569	1.59044	0.727532	0.061621
44814	815	6507	4506	7053	4916	280	280	2505	2028	7.98405	0.692485	1.56525	0.697008	0.0569569	1	8.94643	0.809581	0.358304	0.0288258	0.0389422	0.0142198	0.0751641	0.897172	0.613149	0.0536449
44849	1816	2590	3716	4978	6643	117	148	2401	2188	1.42621	1.43475	1.33961	1.33447	0.0176125	1.26496	16.223	0.911287	0.0640047	0.0597237	0.0333286	0.0272247	0.0232427	1.13488	1.11185	0.0603842
44868	3028	27543	47105	62632	52559	345	614	11627	10862	9.0961	1.71023	1.32963	0.839172	0.00656405	1.77971	18.9365	0.934205	0.40821	0.0711913	0.0330801	0.0171201	0.00866236	1.59671	1.29782	0.0619028
44878	4690	2742	2626	3465	2453	99	78	1717	1101	0.584648	0.957695	1.3195	0.707937	0.0403587	0.787879	22.0128	0.641235	0.0262375	0.0398656	0.0328282	0.0144427	0.0532601	0.706863	1.50866	0.0424899
44928	804	463	407	673	686	13	17	240	245	0.575871	0.87905	1.65356	1.01932	0.0189504	1.30769	14.1176	1.02083	0.0258436	0.0365919	0.0411395	0.0207952	0.0250083	1.17323	0.967562	0.067643
44943	1747	1428	1326	2137	3356	90	111	1483	1696	0.817401	0.928571	1.61161	1.57043	0.0268176	1.23333	13.3604	1.14363	0.0366829	0.0386533	0.0400958	0.0320385	0.0353904	1.10651	0.915661	0.0757797
44956	2323	7463	16854	23435	41936	168	195	3924	3667	3.21266	2.25834	1.39047	1.78946	0.0040061	1.16071	20.1231	0.934506	0.144176	0.0940071	0.0345939	0.036507	0.00528672	1.04136	1.37915	0.0619227
44960	2411	1062	1055	1759	2026	52	62	953	896	0.440481	0.993409	1.6673	1.15179	0.0256663	1.19231	15.371	0.940189	0.0197677	0.0413522	0.0414812	0.0234978	0.033871	1.06971	1.05346	0.0622993
44965	1725	2233	575	517	697	13	12	377	278	1.29449	0.257501	0.89913	1.34816	0.0186514	0.923077	31.4167	0.737401	0.0580935	0.0107189	0.0223697	0.027504	0.0246136	0.828159	2.15316	0.0488621
44967	893	6725	11936	15552	25747	24	37	1585	1564	7.5308	1.77487	1.30295	1.65554	0.000932147	1.54167	42.8378	0.986751	0.337963	0.0738818	0.0324165	0.033775	0.00123012	1.38314	2.93592	0.0653846
44987	1209	3060	3811	4038	3911	51	78	718	1027	2.53102	1.24542	1.05956	0.968549	0.0130401	1.52941	9.20513	1.43036	0.113586	0.0518428	0.0263612	0.0197595	0.0172086	1.37215	0.630879	0.0947795
45018	1552	6138	6588	7673	10097	256	361	4492	3516	3.9549	1.07331	1.16469	1.31591	0.0253541	1.41016	12.4432	0.782725	0.177486	0.0446784	0.0289767	0.0268461	0.0334589	1.26515	0.852804	0.0518654
45050	2054	1653	1528	2227	2390	81	95	936	962	0.804771	0.92438	1.45746	1.07319	0.0338912	1.17284	9.85263	1.02778	0.0361161	0.0384788	0.0362606	0.0218943	0.0447251	1.05224	0.675256	0.0681032
45085	851	6753	4232	5327	4334	185	268	2405	2294	7.93537	0.626684	1.25874	0.813591	0.0426857	1.44865	8.97388	0.953846	0.356119	0.0260868	0.0313166	0.0165982	0.056331	1.29969	0.615031	0.0632043
45112	2151	6233	6701	13104	17538	170	228	2988	4038	2.89772	1.07508	1.95553	1.33837	0.00969324	1.34118	13.1053	1.35141	0.130042	0.0447521	0.0486522	0.0273043	0.0127918	1.20327	0.898178	0.0895476
45138	4848	10445	16133	22101	26545	387	544	7332	8297	2.1545	1.54457	1.36992	1.20108	0.014579	1.40568	13.4779	1.13161	0.0966883	0.0642951	0.0340828	0.0245033	0.0192394	1.26114	0.923719	0.0749837
45153	450	6166	6732	9113	6831	160	186	2808	2275	13.7022	1.09179	1.35368	0.749588	0.0234226	1.1625	15.0968	0.810185	0.614921	0.0454477	0.0336787	0.0152925	0.0309101	1.04296	1.03467	0.053685
45191	2752	1820	1531	2649	3368	72	107	1704	1584	0.661337	0.841209	1.73024	1.27142	0.0213777	1.48611	15.9252	0.929577	0.0296791	0.0350167	0.0430472	0.0259385	0.0282114	1.3333	1.09145	0.0615962
45242	4527	10873	16662	29413	39429	433	767	9538	10714	2.40181	1.53242	1.76527	1.34053	0.0109818	1.77136	12.4355	1.1233	0.107787	0.0637894	0.0439188	0.0273483	0.0144923	1.58922	0.852272	0.0744325
45250	1855	1962	14213	24710	38622	176	397	4282	7023	1.05768	7.24414	1.73855	1.56301	0.00455699	2.25568	10.7859	1.64012	0.047466	0.301549	0.0432539	0.0318872	0.00601371	2.02374	0.739218	0.108679
45252	988	2967	1538	2259	2841	41	72	719	1445	3.00304	0.518369	1.46879	1.25764	0.0144315	1.7561	9.98611	2.00974	0.134769	0.0215779	0.0365425	0.0256572	0.0190448	1.57552	0.684404	0.13317
45317	2270	590	762	887	1485	19	22	322	336	0.259912	1.29153	1.16404	1.67418	0.0127946	1.15789	14.6364	1.04348	0.0116642	0.0537618	0.0289605	0.0341552	0.0168846	1.03883	1.00311	0.0691436
45343	1235	414	616	952	1236	24	53	543	700	0.335223	1.48792	1.54545	1.29832	0.0194175	2.20833	10.2453	1.28913	0.0150439	0.0619372	0.0384498	0.0264872	0.0256246	1.98126	0.702167	0.0854214
45369	3113	2498	2716	3686	4463	65	118	1612	1606	0.802441	1.08727	1.35714	1.2108	0.0145642	1.81538	13.661	0.996278	0.0360115	0.0452594	0.0337648	0.0247016	0.0192199	1.62871	0.936266	0.0660159
45445	2157	17652	11126	7543	9526	138	168	2215	3948	8.18359	0.630297	0.677962	1.26289	0.0144867	1.21739	13.1845	1.78239	0.367258	0.0262371	0.0168672	0.0257644	0.0191176	1.09221	0.90361	0.118106
45456	2857	1622	1417	2115	2274	95	99	992	1070	0.567728	0.873613	1.49259	1.07518	0.0417766	1.04211	10.0202	1.07863	0.0254782	0.0363655	0.0371346	0.0219348	0.0551312	0.934948	0.686741	0.0714727
45459	1380	674	770	1174	1783	34	33	265	500	0.488406	1.14243	1.52468	1.51874	0.019069	0.970588	8.0303	1.88679	0.0219184	0.0475556	0.0379328	0.030984	0.0251647	0.870785	0.550362	0.125024
45476	607	1331	781	1750	1707	66	86	765	757	2.19275	0.586777	2.24072	0.975429	0.0386643	1.30303	8.89535	0.989542	0.098405	0.0244255	0.0557475	0.0198999	0.051024	1.16904	0.609648	0.0655696
45503	1829	1061	1751	1077	679	15	25	298	270	0.580098	1.65033	0.615077	0.630455	0.0220913	1.66667	11.92	0.90604	0.0260333	0.0686976	0.0153027	0.012862	0.0291532	1.49529	0.816945	0.0600366
45512	667	1162	817	1002	1341	40	46	324	596	1.74213	0.703098	1.22644	1.33832	0.0298285	1.15	7.04348	1.83951	0.0781823	0.0292676	0.0305129	0.0273033	0.0393637	1.03175	0.482729	0.12189
45523	2107	688	1035	1519	1973	14	24	553	566	0.326531	1.50436	1.46763	1.29888	0.00709579	1.71429	23.0417	1.02351	0.0146539	0.0626214	0.0365137	0.0264986	0.00936408	1.53801	1.57918	0.0678203
45571	1154	890	851	1159	798	27	42	670	628	0.771231	0.95618	1.36193	0.688525	0.0338346	1.55556	15.9524	0.937313	0.0346108	0.0398025	0.0338838	0.0140467	0.0446504	1.3956	1.09331	0.0621088
45573	863	1126	2795	1651	1266	71	80	1025	875	1.30475	2.48224	0.590698	0.766808	0.0560821	1.12676	12.8125	0.853659	0.0585539	0.103327	0.0146961	0.0156438	0.0740098	1.0109	0.878113	0.0565656
45595	1254	3194	2300	2815	2157	123	126	1256	825	2.54705	0.7201	1.22391	0.766252	0.0570236	1.02439	9.96825	0.656847	0.114305	0.0299753	0.0304501	0.0156324	0.0752522	0.919055	0.683181	0.0435244
45598	1329	1501	1346	1023	1189	17	28	344	508	1.12942	0.896736	0.76003	1.16227	0.0142977	1.64706	12.2857	1.47674	0.0506855	0.0373281	0.018909	0.0237116	0.0188682	1.4777	0.842009	0.0978529
45604	736	10328	12679	19011	16855	431	496	6538	5988	14.0326	1.22763	1.49941	0.886592	0.025571	1.15081	13.1815	0.915876	0.629747	0.0511022	0.0373042	0.0180875	0.0337453	1.03248	0.903399	0.0606883
45624	1798	38386	17535	10965	14522	1423	1380	7184	7223	21.3493	0.456807	0.625321	1.3244	0.0979893	0.969782	5.2058	1.00543	0.958101	0.0190153	0.0155575	0.0270192	0.129313	0.870062	0.356783	0.0666223
45652	2224	148	147	166	288	8	7	108	105	0.0665468	0.993243	1.12925	1.73494	0.0277778	0.875	15.4286	0.972222	0.00298645	0.0413454	0.028095	0.0353947	0.0366574	0.785026	1.05741	0.0644219
45675	1135	4182	2747	3021	2027	77	115	1611	899	3.68458	0.656863	1.09975	0.67097	0.0379872	1.49351	14.0087	0.558038	0.165355	0.027343	0.0273609	0.0136885	0.0501304	1.33993	0.960095	0.0369771
45688	2880	1858	1028	1000	891	62	110	718	618	0.645139	0.553283	0.972763	0.891	0.0695847	1.77419	6.52727	0.860724	0.0289522	0.0230313	0.0242016	0.0181774	0.0918287	1.59176	0.447351	0.0570338
45689	6946	1647	1949	2469	3447	72	80	1376	1535	0.237115	1.18336	1.2668	1.39611	0.0208877	1.11111	17.2	1.11555	0.0106411	0.0492594	0.0315172	0.0284823	0.0275648	0.996858	1.17881	0.0739194
45717	2115	1592	1300	1529	1458	71	91	668	633	0.752719	0.816583	1.17615	0.953564	0.0486968	1.28169	7.34066	0.947605	0.0337801	0.0339916	0.0292619	0.0194538	0.0642636	1.1499	0.503097	0.0627907
45727	2151	2204	2565	2799	3034	153	158	1736	1492	1.02464	1.16379	1.09123	1.08396	0.0504285	1.03268	10.9873	0.859447	0.0459832	0.0484448	0.027149	0.022114	0.0665488	0.926492	0.753024	0.0569492
45732	1084	3971	6439	12632	13416	151	200	3508	3307	3.66328	1.62151	1.9618	1.06206	0.0112552	1.3245	17.54	0.942702	0.164399	0.0674978	0.0488081	0.0216673	0.0148531	1.18831	1.20212	0.0624659
45736	1316	11631	20773	26916	27373	365	453	7667	9543	8.83815	1.786	1.29572	1.01698	0.0133343	1.2411	16.9249	1.24469	0.396633	0.0743453	0.0322366	0.0207475	0.0175968	1.11348	1.15996	0.082476
45748	2505	4729	5414	8357	9002	324	408	5680	4817	1.88782	1.14485	1.54359	1.07718	0.035992	1.25926	13.9216	0.848063	0.0847207	0.0476563	0.0384034	0.0219757	0.0474975	1.12977	0.954124	0.0561949
45775	3616	3779	3714	5451	5733	145	186	2877	2504	1.04508	0.9828	1.46769	1.05173	0.0252922	1.28276	15.4677	0.870351	0.0469004	0.0409106	0.0365151	0.0214566	0.0333772	1.15086	1.06009	0.0576717
45852	2412	233	349	353	351	10	20	225	169	0.0966003	1.49785	1.01146	0.994334	0.02849	2	11.25	0.751111	0.00433517	0.0623506	0.0251644	0.0202855	0.0375973	1.79434	0.771026	0.0497706
45866	3260	703	922	1309	1987	65	57	917	1164	0.215644	1.31152	1.41974	1.51795	0.0327126	0.876923	16.0877	1.26936	0.00967756	0.0545942	0.0353221	0.030968	0.0431698	0.786751	1.10258	0.0841108
45868	2507	1233	3260	1532	2647	84	108	1440	1308	0.491823	2.64396	0.469939	1.72781	0.031734	1.28571	13.3333	0.908333	0.0220717	0.110059	0.0116917	0.0352492	0.0418784	1.15351	0.913808	0.0601885
45912	660	4487	8735	13397	13759	143	209	3117	4425	6.79848	1.94674	1.53371	1.02702	0.0103932	1.46154	14.9139	1.41963	0.305099	0.081036	0.0381577	0.0209524	0.0137156	1.31125	1.02213	0.0940686
45971	760	2617	522	2241	1415	49	43	605	646	3.44342	0.199465	4.2931	0.631415	0.034629	0.877551	14.0698	1.06777	0.154532	0.00830305	0.106809	0.0128816	0.0456987	0.787315	0.96428	0.0707531
45980	1625	6953	8849	9071	7618	120	135	2713	2473	4.27877	1.27269	1.02509	0.839819	0.0157522	1.125	20.0963	0.911537	0.19202	0.0529777	0.0255035	0.0171333	0.0207876	1.00932	1.37731	0.0604008
45998	2877	14277	29748	23677	16019	321	490	6836	4374	4.96246	2.08363	0.795919	0.676564	0.0200387	1.52648	13.951	0.639848	0.222703	0.0867345	0.0198019	0.0138027	0.0264444	1.36952	0.956142	0.042398
46002	1052	152600	126448	108362	65774	978	2087	12803	8656	145.057	0.828624	0.856969	0.606984	0.0148691	2.13395	6.13464	0.676092	6.50979	0.0344928	0.0213208	0.0123832	0.0196223	1.91452	0.420442	0.0447996
46035	1275	2794	2364	4825	4773	102	100	1422	1125	2.19137	0.846099	2.04103	0.989223	0.0213702	0.980392	14.22	0.791139	0.0983432	0.0352202	0.0507794	0.0201813	0.0282016	0.879581	0.974577	0.0524229
46057	1220	602	543	861	1130	9	20	175	284	0.493443	0.901993	1.58564	1.31243	0.0079646	2.22222	8.75	1.62286	0.0221444	0.0375469	0.0394495	0.026775	0.0105106	1.99372	0.599687	0.107535
46127	645	70	63	74	121	1	5	41	93	0.108527	0.9	1.1746	1.63514	0.00826446	5	8.2	2.26829	0.00487042	0.037464	0.0292233	0.0333586	0.0109063	4.48586	0.561992	0.150303
46128	1311	769	465	868	630	27	37	284	253	0.586575	0.604681	1.86667	0.725806	0.0428571	1.37037	7.67568	0.890845	0.026324	0.0251708	0.0464413	0.0148073	0.0565572	1.22946	0.526057	0.0590297
46203	1201	1308	1322	2033	2098	63	41	775	913	1.08909	1.0107	1.53782	1.03197	0.0300286	0.650794	18.9024	1.17806	0.0488757	0.0420722	0.0382599	0.0210534	0.0396277	0.583874	1.29549	0.0780616
46209	948	590	350	1267	1732	11	19	274	552	0.622363	0.59322	3.62	1.36701	0.00635104	1.72727	14.4211	2.0146	0.02793	0.0246938	0.090063	0.0278885	0.00838126	1.54966	0.988356	0.133492
46238	1501	8470	14484	22210	23618	193	474	3176	4270	5.6429	1.71004	1.53342	1.06339	0.00817173	2.45596	6.70042	1.34446	0.253239	0.071183	0.0381503	0.0216945	0.010784	2.20342	0.459218	0.0890873
46240	1187	1083	1005	2133	2387	30	64	458	527	0.912384	0.927978	2.12239	1.11908	0.0125681	2.13333	7.15625	1.15066	0.0409455	0.0386286	0.0528035	0.0228305	0.0165857	1.91397	0.490458	0.0762454
46242	1039	1827	1765	2332	3932	74	112	738	1105	1.75842	0.966065	1.32125	1.68611	0.0188199	1.51351	6.58929	1.49729	0.0789134	0.040214	0.0328717	0.0343985	0.024836	1.35788	0.451601	0.0992143
46244	1387	1498	2405	4041	4503	42	54	1078	1482	1.08003	1.60547	1.68025	1.11433	0.00932712	1.28571	19.963	1.37477	0.0484689	0.0668304	0.0418034	0.0227336	0.0123087	1.15351	1.36817	0.0910957
46247	1380	464	433	597	630	33	43	250	304	0.336232	0.93319	1.37875	1.05528	0.052381	1.30303	5.81395	1.216	0.0150892	0.0388455	0.0343024	0.0215288	0.0691254	1.16904	0.398463	0.0805753
46266	979	225	241	388	585	11	10	170	216	0.229826	1.07111	1.60996	1.50773	0.0188034	0.909091	17	1.27059	0.010314	0.0445867	0.0400546	0.0307594	0.0248142	0.815611	1.16511	0.0841924
46285	832	1684	1874	8169	4517	115	155	1835	388	2.02404	1.11283	4.35912	0.552944	0.0254594	1.34783	11.8387	0.211444	0.0908336	0.0463232	0.108452	0.0112807	0.0335979	1.20923	0.811373	0.0140108
46301	1645	1920	1963	2045	1741	78	77	822	822	1.16717	1.0224	1.04177	0.851345	0.0448018	0.987179	10.6753	1	0.0523797	0.0425589	0.0259186	0.0173684	0.0591235	0.88567	0.73164	0.0662626
46320	613	2156	1729	1917	1603	127	132	1063	783	3.51713	0.801948	1.10873	0.836202	0.0792265	1.03937	8.05303	0.736595	0.15784	0.0333824	0.0275845	0.0170595	0.104553	0.932494	0.55192	0.0488087
46382	2218	1273	1255	1683	1881	64	65	827	864	0.57394	0.98586	1.34104	1.11765	0.0340245	1.01562	12.7231	1.04474	0.025757	0.041038	0.033364	0.0228013	0.0449009	0.911191	0.871984	0.0692272
46421	1539	788	1471	2583	3630	55	43	956	1086	0.512021	1.86675	1.75595	1.40534	0.0151515	0.781818	22.2326	1.13598	0.0229782	0.0777065	0.0436868	0.0286706	0.019995	0.701426	1.52372	0.0752732
46443	1159	230	143	379	338	5	8	57	104	0.198447	0.621739	2.65035	0.891821	0.0147929	1.6	7.125	1.82456	0.00890579	0.0258809	0.0659388	0.0181942	0.0195217	1.43548	0.488316	0.1209
46446	2988	2802	2671	6228	8932	126	137	3800	3612	0.937751	0.953248	2.33171	1.43417	0.0141066	1.0873	27.7372	0.950526	0.0420839	0.0396805	0.0580113	0.0292587	0.018616	0.975497	1.90099	0.0629843
46463	2483	2104	2928	3644	4972	98	99	2685	2435	0.847362	1.39163	1.24454	1.36443	0.0197104	1.0102	27.1212	0.90689	0.0380274	0.0579291	0.0309632	0.027836	0.0260111	0.906327	1.85877	0.0600929
46469	1286	2164	3183	4515	6493	124	150	2012	2195	1.68274	1.47089	1.41847	1.4381	0.0190975	1.20968	13.4133	1.09095	0.0755169	0.0612281	0.0352906	0.0293388	0.0252023	1.08529	0.919291	0.0722894
46490	1016	7882	13127	17187	18506	236	333	3860	6625	7.75787	1.66544	1.30929	1.07674	0.0127526	1.41102	11.5916	1.71632	0.348153	0.0693266	0.0325741	0.0219668	0.0168292	1.26593	0.794437	0.113728
46493	1515	163	221	203	378	9	6	143	151	0.107591	1.35583	0.918552	1.86207	0.0238095	0.666667	23.8333	1.05594	0.0048284	0.0564385	0.0228529	0.0379883	0.0314206	0.598115	1.63343	0.0699696
46545	1632	1043	1488	2569	3157	16	70	669	776	0.639093	1.42665	1.72648	1.22888	0.0050681	4.375	9.55714	1.15994	0.0286809	0.0593868	0.0429536	0.0250706	0.00668821	3.92513	0.655005	0.0768606
46582	1196	861	565	1187	1049	27	36	371	370	0.7199	0.656214	2.10088	0.883741	0.0257388	1.33333	10.3056	0.997305	0.0323072	0.027316	0.0522685	0.0180293	0.0339666	1.19623	0.706298	0.066084
46597	5043	19959	13115	21600	19633	758	910	10208	15624	3.95776	0.657097	1.64697	0.908935	0.0386085	1.20053	11.2176	1.53056	0.177614	0.0273527	0.0409754	0.0185433	0.0509503	1.07708	0.768804	0.101419
46607	2724	804	1058	2206	1658	16	30	469	636	0.295154	1.31592	2.08507	0.751587	0.00965018	1.875	15.6333	1.35608	0.0132458	0.0547773	0.051875	0.0153332	0.012735	1.6822	1.07144	0.0898571
46613	1486	983	689	1513	1509	75	71	1029	1143	0.661507	0.700916	2.19594	0.997356	0.0497018	0.946667	14.493	1.11079	0.0296868	0.0291767	0.0546333	0.0203472	0.0655898	0.849323	0.993284	0.0736036
46619	1823	20830	24106	42870	41290	545	800	9049	10001	11.4262	1.15727	1.7784	0.963144	0.0131993	1.46789	11.3112	1.1052	0.512779	0.0481734	0.0442452	0.0196492	0.0174187	1.31695	0.775224	0.0732337
46639	1347	3092	4393	7148	8300	195	259	3359	3214	2.29547	1.42076	1.62713	1.16116	0.023494	1.32821	12.9691	0.956832	0.103015	0.0591416	0.0404819	0.0236891	0.0310042	1.19163	0.888846	0.0634022
46687	3353	7654	6156	9039	9740	384	601	4889	4673	2.28273	0.804285	1.46832	1.07755	0.0394251	1.5651	8.13478	0.955819	0.102443	0.0334797	0.0365309	0.0219833	0.0520279	1.40417	0.557522	0.063335
46702	1771	1968	3090	4792	7393	83	104	1533	2495	1.11124	1.57012	1.55081	1.54278	0.0112268	1.25301	14.7404	1.62753	0.0498694	0.0653589	0.038583	0.0314745	0.0148157	1.12417	1.01024	0.107844
46763	1750	1238	1037	999	986	40	36	609	327	0.707429	0.837641	0.963356	0.986987	0.040568	0.9	16.9167	0.536946	0.0317476	0.0348682	0.0239676	0.0201357	0.0535362	0.807455	1.15939	0.0355794
46764	540	105	108	56	106	0	1	3	61	0.194444	1.02857	0.518519	1.89286	0	#DIV/0!	3	20.3333	0.00872617	0.0428159	0.0129004	0.0386164	0	#DIV/0!	0.205607	1.34734
46794	2011	50491	11938	1111	606	1595	909	2914	1323	25.1074	0.236438	0.0930642	0.545455	2.63201	0.569906	3.20572	0.454015	1.12676	0.00984212	0.00231537	0.0111279	3.47338	0.511304	0.219706	0.0300842
46816	2487	475	3752	5044	7796	7	21	678	912	0.190993	7.89895	1.34435	1.5456	0.000897896	3	32.2857	1.34513	0.00857128	0.328806	0.0334465	0.031532	0.00118492	2.69152	2.21272	0.089132
46819	1713	145	2108	1246	3181	4	8	76	116	0.0846468	14.5379	0.591082	2.55297	0.00125747	2	9.5	1.52632	0.00379873	0.605165	0.0147057	0.0520835	0.00165944	1.79434	0.651089	0.101138
46862	1555	829	810	1415	1616	46	42	445	619	0.533119	0.977081	1.74691	1.14205	0.0284653	0.913043	10.5952	1.39101	0.023925	0.0406726	0.043462	0.0232991	0.0375648	0.819157	0.726151	0.092172
46882	1577	1461	1874	2660	2230	67	81	940	861	0.926443	1.28268	1.41942	0.838346	0.0300448	1.20896	11.6049	0.915957	0.0415764	0.0533938	0.0353143	0.0171032	0.0396492	1.08464	0.795352	0.0606937
46902	1545	5437	11265	15958	20115	541	614	7886	7719	3.51909	2.07191	1.4166	1.2605	0.0268954	1.13494	12.8436	0.978823	0.157928	0.0862468	0.035244	0.0257156	0.0354929	1.01823	0.880248	0.0648593
46936	858	2993	4195	3733	2610	213	279	1797	1318	3.48834	1.4016	0.889869	0.69917	0.0816092	1.30986	6.44086	0.733445	0.156548	0.058344	0.0221393	0.0142639	0.107697	1.17517	0.441428	0.0485999
46958	1773	145951	175747	248094	242176	5153	6020	69759	75694	82.3187	1.20415	1.41165	0.976146	0.0212779	1.16825	11.5879	1.08508	3.69425	0.0501247	0.035121	0.0199145	0.0280798	1.04812	0.794182	0.0719001
47020	840	534	512	704	835	20	28	462	400	0.635714	0.958801	1.375	1.18608	0.0239521	1.4	16.5	0.865801	0.0285292	0.0399117	0.034209	0.0241974	0.0316088	1.25604	1.13084	0.0573702
47049	1206	2761	2292	4557	5163	147	185	1873	2652	2.28939	0.830134	1.98822	1.13298	0.0284718	1.2585	10.1243	1.41591	0.102742	0.0345557	0.0494655	0.0231141	0.0375733	1.12909	0.693877	0.0938219
47055	1371	7310	6069	7577	8516	287	370	3453	3656	5.33187	0.830233	1.24848	1.12393	0.0337013	1.2892	9.33243	1.05879	0.239281	0.0345598	0.0310612	0.0229294	0.0444744	1.15663	0.639604	0.0701581
47066	1806	5132	6082	7310	7696	134	146	1906	2194	2.84164	1.18511	1.20191	1.0528	0.0174116	1.08955	13.0548	1.1511	0.127525	0.0493322	0.0299026	0.0214784	0.0229776	0.977516	0.894719	0.076275
47069	2583	1560	1305	2008	2563	41	63	535	881	0.603949	0.836538	1.5387	1.27639	0.0159969	1.53659	8.49206	1.64673	0.0271037	0.0348223	0.0382817	0.0260399	0.0211106	1.37858	0.582009	0.109117
47077	1278	1026	1344	3674	5176	21	46	822	843	0.802817	1.30994	2.73363	1.40882	0.00405719	2.19048	17.8696	1.02555	0.0360284	0.0545284	0.0680108	0.0287415	0.00535414	1.96523	1.2247	0.0679554
47127	1658	1336	879	1803	2115	48	41	685	777	0.80579	0.657934	2.05119	1.17304	0.022695	0.854167	16.7073	1.13431	0.0361618	0.0273876	0.0510323	0.0239314	0.0299499	0.766335	1.14505	0.0751621
47134	936	2308	2241	2745	2908	68	86	904	885	2.46581	0.970971	1.2249	1.05938	0.0233838	1.26471	10.5116	0.978982	0.110659	0.0404182	0.0304746	0.0216126	0.0308588	1.13466	0.720421	0.0648699
47136	641	3750	2643	4728	2805	86	125	2540	1079	5.85023	0.7048	1.78888	0.593274	0.0306595	1.45349	20.32	0.424803	0.262543	0.0293384	0.044506	0.0121035	0.0404604	1.30403	1.39264	0.0281486
47153	1347	1344	791	961	1114	69	53	357	712	0.997773	0.588542	1.21492	1.15921	0.061939	0.768116	6.73585	1.9944	0.0447775	0.024499	0.0302263	0.0236492	0.0817388	0.689132	0.461646	0.132154
47167	1160	1330	1135	1625	1876	51	53	664	705	1.14655	0.853383	1.43172	1.15446	0.0271855	1.03922	12.5283	1.06175	0.0514543	0.0355235	0.0356201	0.0235523	0.0358758	0.932356	0.858635	0.0703541
47175	4745	5985	4547	6301	7589	234	311	3996	3592	1.26133	0.759733	1.38575	1.20441	0.0308341	1.32906	12.8489	0.898899	0.0566051	0.0316251	0.0344765	0.0245714	0.0406907	1.1924	0.880606	0.0595634
47221	815	11803	8118	11546	9580	473	395	3317	3779	14.4822	0.687791	1.42227	0.829725	0.0493737	0.835095	8.39747	1.13928	0.649924	0.0286304	0.0353851	0.0169273	0.0651568	0.749224	0.575526	0.0754918
47268	2645	953	943	1167	1176	32	54	553	478	0.360302	0.989507	1.23754	1.00771	0.0272109	1.6875	10.2407	0.864376	0.0161694	0.0411898	0.0307891	0.0205585	0.0359093	1.51398	0.701856	0.0572758
47286	3415	38126	60697	44488	25063	1314	2607	17649	7062	11.1643	1.59201	0.732952	0.563365	0.0524279	1.98402	6.76985	0.400136	0.501024	0.06627	0.0182353	0.0114933	0.0691873	1.78001	0.463976	0.026514
47290	1867	867	807	1739	1993	43	46	829	1025	0.464381	0.930796	2.15489	1.14606	0.0215755	1.06977	18.0217	1.23643	0.0208402	0.0387459	0.0536123	0.0233809	0.0284725	0.959766	1.23513	0.081929
47315	4227	1127	758	1252	1089	111	146	1427	1085	0.266619	0.672582	1.65172	0.869808	0.101928	1.31532	9.77397	0.760336	0.0119652	0.0279973	0.0410935	0.0177451	0.134511	1.18006	0.669865	0.0503818
47317	2189	1577	1577	2894	4616	132	145	4978	5037	0.72042	1	1.83513	1.59502	0.0285962	1.09848	34.331	1.01185	0.0323306	0.0416266	0.0456567	0.0325403	0.0377374	0.98553	2.3529	0.0670479
47330	543	324	546	1215	1404	12	16	273	335	0.596685	1.68519	2.22527	1.15556	0.00854701	1.33333	17.0625	1.22711	0.0267777	0.0701486	0.0553633	0.0235746	0.0112792	1.19623	1.16939	0.0813112
47420	1767	964	701	1146	1488	33	41	528	530	0.545557	0.727178	1.63481	1.29843	0.0221774	1.24242	12.878	1.00379	0.0244832	0.03027	0.0406729	0.0264894	0.0292668	1.11467	0.882605	0.0665136
47424	2498	1228	934	1980	1737	50	89	635	1048	0.491593	0.760586	2.11991	0.877273	0.0287853	1.78	7.13483	1.65039	0.0220614	0.0316606	0.052742	0.0178974	0.037987	1.59697	0.48899	0.109359
47432	3655	37959	35022	67252	37326	2593	3034	32655	13117	10.3855	0.922627	1.92028	0.555017	0.069469	1.17007	10.763	0.401684	0.466075	0.0384058	0.0477752	0.011323	0.0916759	1.04976	0.73765	0.0266166
47479	1821	482	441	729	667	36	46	318	512	0.26469	0.914938	1.65306	0.914952	0.053973	1.27778	6.91304	1.61006	0.0118786	0.0380858	0.041127	0.0186661	0.0712264	1.14639	0.47379	0.106687
47510	411	2053	1997	2446	2099	58	45	614	592	4.99513	0.972723	1.22484	0.858136	0.0276322	0.775862	13.6444	0.964169	0.224169	0.0404912	0.0304731	0.0175069	0.0364653	0.696082	0.935131	0.0638883
47600	4091	3880	4978	6608	7950	143	191	2876	2621	0.948423	1.28299	1.32744	1.20309	0.0179874	1.33566	15.0576	0.911335	0.0425628	0.0534065	0.0330258	0.0245443	0.0237374	1.19832	1.03198	0.0603874
47603	1776	3564	2743	3333	4661	221	270	1473	1136	2.00676	0.769641	1.21509	1.39844	0.0474147	1.22172	5.45556	0.771215	0.0900581	0.0320375	0.0302307	0.0285298	0.0625716	1.09609	0.3739	0.0511027
47611	1479	591	895	1351	1670	24	33	510	562	0.399594	1.51438	1.5095	1.23612	0.0143713	1.375	15.4545	1.10196	0.0179328	0.0630386	0.0375552	0.0252183	0.0189653	1.23361	1.05919	0.0730188
47621	1616	384	460	921	963	16	19	338	363	0.237624	1.19792	2.00217	1.0456	0.0166147	1.1875	17.7895	1.07396	0.0106639	0.0498652	0.0498127	0.0213315	0.0219259	1.06539	1.21921	0.0711637
47635	1804	2209	3160	5265	6475	114	162	2299	2269	1.2245	1.43051	1.66614	1.22982	0.0176062	1.42105	14.1914	0.986951	0.0549525	0.0595474	0.0414524	0.0250897	0.0232343	1.27493	0.972614	0.0653979
47670	939	951	754	990	1317	56	34	479	574	1.01278	0.79285	1.313	1.3303	0.0425209	0.607143	14.0882	1.19833	0.0454509	0.0330036	0.0326664	0.0271397	0.0561134	0.544712	0.965546	0.0794044
47710	2187	259477	137456	73557	128918	5683	3907	27037	47347	118.645	0.529743	0.535131	1.75263	0.0440823	0.687489	6.92014	1.75119	5.32449	0.0220514	0.0133137	0.0357556	0.0581739	0.616796	0.474276	0.116039
47733	908	2223	3041	3884	7296	32	75	589	2432	2.44824	1.36797	1.27721	1.87848	0.00438596	2.34375	7.85333	4.12903	0.109871	0.056944	0.0317761	0.038323	0.00578801	2.10275	0.538233	0.2736
47752	1231	2992	3154	3856	4111	103	119	1824	1457	2.43054	1.05414	1.22257	1.06613	0.0250547	1.15534	15.3277	0.798794	0.109077	0.0438805	0.0304168	0.0217503	0.0330639	1.03654	1.0505	0.0529301
47766	2643	1282	1360	2758	1854	24	39	548	660	0.485055	1.06084	2.02794	0.672226	0.012945	1.625	14.0513	1.20438	0.021768	0.0441593	0.0504537	0.0137142	0.0170831	1.45791	0.963014	0.0798053
47795	479	4532	7461	11512	13935	139	134	2308	3787	9.46138	1.64629	1.54296	1.21048	0.00997488	0.964029	17.2239	1.64081	0.424602	0.0685296	0.0383877	0.0246951	0.0131635	0.8649	1.18045	0.108725
47806	1150	2976	1878	2951	3290	100	105	975	1060	2.58783	0.631048	1.57135	1.11488	0.0303951	1.05	9.28571	1.08718	0.116135	0.0262684	0.0390941	0.0227447	0.0401115	0.942031	0.636402	0.0720393
47814	1885	5669	6447	7296	4604	264	366	4266	2086	3.00743	1.13724	1.13169	0.631031	0.0573414	1.38636	11.6557	0.488983	0.134966	0.0473394	0.0281556	0.0128737	0.0756716	1.24381	0.798833	0.0324012
47829	1155	1792	1753	2885	3271	42	78	539	842	1.55152	0.978237	1.64575	1.1338	0.0128401	1.85714	6.91026	1.56215	0.069628	0.0407207	0.0409451	0.0231307	0.0169447	1.66618	0.473599	0.103512
47838	1029	3736	3752	3680	3196	119	134	1256	1291	3.63071	1.00428	0.98081	0.868478	0.037234	1.12605	9.37313	1.02787	0.162937	0.0418049	0.0244019	0.0177179	0.0491365	1.01026	0.642394	0.0681091
47897	4515	7285	8026	16156	27895	567	827	17805	20515	1.61351	1.10172	2.01296	1.7266	0.0203262	1.45855	21.5296	1.1522	0.0724102	0.0458607	0.050081	0.0352247	0.0268238	1.30857	1.47555	0.076348
47926	2234	5200	4188	9218	5840	137	190	3289	2962	2.32766	0.805385	2.20105	0.633543	0.0234589	1.38686	17.3105	0.900578	0.10446	0.0335254	0.0547606	0.012925	0.0309579	1.24425	1.18639	0.0596746
47930	1665	22084	23456	29987	34157	527	1031	10280	8091	13.2637	1.06213	1.27844	1.13906	0.0154288	1.95636	9.9709	0.787062	0.595239	0.0442127	0.0318066	0.0232381	0.0203608	1.75519	0.683362	0.0521528
47971	2099	1458	2024	6936	14366	17	50	390	805	0.694616	1.3882	3.42688	2.07122	0.00118335	2.94118	7.8	2.0641	0.0311726	0.0577862	0.0852583	0.0422553	0.00156163	2.63874	0.534578	0.136773
47987	1764	1858	2259	2163	1492	42	71	933	552	1.05329	1.21582	0.957503	0.689783	0.0281501	1.69048	13.1408	0.59164	0.0472689	0.0506106	0.023822	0.0140724	0.0371488	1.51665	0.900616	0.0392036
48001	1946	1483	1711	3282	3423	64	72	1274	1362	0.762076	1.15374	1.91818	1.04296	0.018697	1.125	17.6944	1.06907	0.0342	0.0480264	0.0477229	0.0212776	0.0246739	1.00932	1.2127	0.0708396
48055	570	1301	1315	1549	1496	58	66	575	568	2.28246	1.01076	1.17795	0.965784	0.0387701	1.13793	8.71212	0.987826	0.102431	0.0420746	0.0293065	0.0197031	0.0511636	1.02092	0.597091	0.0654559
48058	1895	1978	2167	2108	2211	110	100	1110	1035	1.0438	1.09555	0.972773	1.04886	0.0497512	0.909091	11.1	0.932432	0.046843	0.0456041	0.0242019	0.021398	0.0656551	0.815611	0.760746	0.0617854
48080	654	518	498	737	299	15	30	304	163	0.792049	0.96139	1.47992	0.405699	0.0501672	2	10.1333	0.536184	0.0355451	0.0400194	0.0368194	0.00827672	0.066204	1.79434	0.694494	0.0355289
48146	3511	2563	2537	4384	6235	147	146	2146	2617	0.729991	0.989856	1.72803	1.42222	0.0235766	0.993197	14.6986	1.21948	0.0327601	0.0412043	0.042992	0.0290148	0.0311132	0.891069	1.00738	0.0808058
48170	581	5917	9104	12550	14843	199	215	3202	4748	10.1842	1.53862	1.37851	1.18271	0.013407	1.0804	14.893	1.48282	0.457039	0.0640474	0.0342965	0.0241286	0.0176928	0.969307	1.0207	0.0982557
48178	1892	2508	5728	5567	8321	223	217	2820	4028	1.32558	2.28389	0.971892	1.4947	0.0267997	0.973094	12.9954	1.42837	0.0594887	0.0950707	0.02418	0.0304936	0.0353666	0.873033	0.890647	0.0946474
48211	2996	19429	5027	4071	4798	70	73	1961	1096	6.48498	0.258737	0.809827	1.17858	0.0145894	1.04286	26.863	0.558899	0.291029	0.0107703	0.0201479	0.0240444	0.0192532	0.935623	1.84107	0.0370341
48225	1544	3416	3505	5900	6050	67	122	1254	1517	2.21244	1.02605	1.68331	1.02542	0.0110744	1.8209	10.2787	1.20973	0.0992884	0.0427111	0.0418796	0.0209198	0.0146145	1.63366	0.704456	0.0801598
48266	2516	546169	215891	1433192	1294767	13808	81684	1053794	921632	217.078	0.395282	6.6385	0.903415	0.0106645	5.9157	12.9009	0.874585	9.74192	0.0164543	0.165161	0.0184307	0.0140735	5.3074	0.884169	0.0579522
48280	417	3206	1460	9531	8042	147	381	5157	4061	7.68825	0.455396	6.52808	0.843773	0.018279	2.59184	13.5354	0.787473	0.345029	0.0189566	0.162414	0.0172139	0.0241222	2.32532	0.927659	0.05218
48281	3662	3163	2812	5651	6972	98	119	1768	2651	0.863736	0.889029	2.0096	1.23376	0.0140562	1.21429	14.8571	1.49943	0.0387622	0.0370073	0.0499975	0.0251702	0.0185495	1.08942	1.01824	0.0993564
48295	444	2454	2382	3388	2919	48	76	888	760	5.52703	0.97066	1.42233	0.86157	0.016444	1.58333	11.6842	0.855856	0.248039	0.0404053	0.0353867	0.017577	0.0217006	1.42052	0.800785	0.0567112
48301	2397	565	603	1911	1736	12	21	260	484	0.235711	1.06726	3.16915	0.908425	0.00691244	1.75	12.381	1.86154	0.0105781	0.0444263	0.0788463	0.0185329	0.00912212	1.57005	0.848536	0.12335
48351	1707	2609	2139	2826	2856	144	154	1945	1602	1.52841	0.819854	1.32118	1.01062	0.0504202	1.06944	12.6299	0.82365	0.0685912	0.0341278	0.03287	0.0206177	0.0665378	0.959476	0.865596	0.0545772
48366	871	2206	1953	2197	1835	97	95	1066	801	2.53272	0.885313	1.12494	0.83523	0.052861	0.979381	11.2211	0.751407	0.113662	0.0368526	0.0279876	0.0170396	0.069759	0.878674	0.769042	0.0497902
48386	1535	825	1052	1562	1563	52	63	888	795	0.537459	1.27515	1.48479	1.00064	0.0332694	1.21154	14.0952	0.89527	0.0241198	0.0530802	0.0369405	0.0204142	0.0439045	1.08696	0.966026	0.0593229
48398	1350	224	173	225	436	5	7	43	104	0.165926	0.772321	1.30058	1.93778	0.0114679	1.4	6.14286	2.4186	0.00744633	0.0321491	0.0323575	0.0395329	0.0151338	1.25604	0.421005	0.160263
48438	2193	2783	2308	3744	2804	152	151	2656	1747	1.26904	0.829321	1.62218	0.748932	0.0542083	0.993421	17.5894	0.657756	0.0569512	0.0345218	0.0403588	0.0152791	0.0715369	0.89127	1.2055	0.0435846
48444	1906	696	733	759	1070	34	38	276	344	0.365163	1.05316	1.03547	1.40975	0.0317757	1.11765	7.26316	1.24638	0.0163876	0.0438395	0.0257618	0.0287605	0.0419333	1.00272	0.497785	0.0825881
48478	798	1237	1439	2066	3393	42	56	425	786	1.55013	1.1633	1.43572	1.6423	0.0123784	1.33333	7.58929	1.84941	0.0695656	0.0484242	0.0357197	0.0335049	0.0163354	1.19623	0.520137	0.122547
48482	1085	13677	8441	7244	4750	329	402	2830	1609	12.6055	0.617168	0.858192	0.655715	0.0692632	1.22188	7.0398	0.568551	0.565704	0.0256906	0.0213512	0.0133773	0.0914043	1.09624	0.482477	0.0376737
48486	2418	9439	9445	12544	12438	431	509	4277	4239	3.90364	1.00064	1.32811	0.99155	0.0346519	1.18097	8.40275	0.991115	0.175185	0.0416531	0.0330424	0.0202287	0.0457289	1.05954	0.575888	0.0656739
48516	2628	6975	4492	4546	5271	335	328	3096	2137	2.65411	0.644014	1.01202	1.15948	0.0635553	0.979104	9.43902	0.690245	0.11911	0.0268081	0.0251784	0.0236547	0.0838718	0.878425	0.64691	0.0457374
48541	1575	2574	1969	2205	2774	78	98	822	1123	1.63429	0.764957	1.11986	1.25805	0.0281182	1.25641	8.38776	1.36618	0.0733425	0.0318426	0.0278613	0.0256656	0.0371067	1.12722	0.57486	0.0905266
48599	1354	160	109	93	127	8	6	84	74	0.118168	0.68125	0.853211	1.36559	0.0629921	0.75	14	0.880952	0.00530309	0.0283581	0.0212273	0.0278596	0.0831286	0.672879	0.959499	0.0583742
48603	1338	473	349	499	557	16	42	143	363	0.353513	0.737844	1.4298	1.11623	0.0287253	2.625	3.40476	2.53846	0.0158647	0.0307139	0.0355724	0.0227724	0.0379078	2.35508	0.233348	0.168205
48653	2014	322	453	561	878	6	24	188	212	0.159881	1.40683	1.23841	1.56506	0.00683371	4	7.83333	1.12766	0.00717504	0.0585617	0.0308108	0.0319291	0.00901822	3.58869	0.536862	0.0747216
48686	2197	1740	1707	1903	1676	79	90	1221	993	0.791989	0.981034	1.11482	0.880715	0.047136	1.13924	13.5667	0.813268	0.0355424	0.0408371	0.027736	0.0179676	0.0622039	1.0221	0.9298	0.0538892
48707	3203	9004	11602	20691	20419	241	340	6636	5903	2.81111	1.28854	1.7834	0.986854	0.0118027	1.41079	19.5176	0.889542	0.126156	0.0536375	0.0443697	0.0201329	0.0155757	1.26572	1.33765	0.0589433
48747	1623	808	386	215	658	28	25	134	149	0.497843	0.477723	0.556995	3.06047	0.0425532	0.892857	5.36	1.11194	0.0223419	0.019886	0.0138576	0.062437	0.056156	0.801047	0.367351	0.07368
48773	1765	2114	1442	2381	2071	69	73	1112	997	1.19773	0.682119	1.65118	0.869803	0.0333172	1.05797	15.2329	0.896583	0.0537512	0.0283943	0.0410802	0.017745	0.0439677	0.949182	1.04399	0.0594099
48788	5835	2625	18558	18461	19530	263	508	11658	8649	0.449871	7.06971	0.994773	1.05791	0.0134665	1.93156	22.9488	0.741894	0.0201891	0.294288	0.0247493	0.0215825	0.0177712	1.73294	1.57281	0.0491598
48792	1675	420	255	265	333	33	52	162	156	0.250746	0.607143	1.03922	1.2566	0.0990991	1.57576	3.11538	0.962963	0.0112528	0.0252733	0.025855	0.0256361	0.130778	1.41373	0.213515	0.0638084
48819	2505	7432	5695	4421	2357	86	102	2630	1398	2.96687	0.766281	0.776295	0.533137	0.0364871	1.18605	25.7843	0.531559	0.133145	0.0318977	0.0193137	0.0108766	0.0481508	1.06409	1.76714	0.0352225
48835	826	1009	880	1069	1478	35	38	387	553	1.22155	0.872151	1.21477	1.3826	0.0236806	1.08571	10.1842	1.42894	0.05482	0.0363047	0.0302227	0.0282066	0.0312506	0.974073	0.697981	0.0946853
48852	1051	1929	2290	1495	2142	52	68	982	931	1.83539	1.18714	0.652838	1.43278	0.0242764	1.30769	14.4412	0.948065	0.0823678	0.0494168	0.0162422	0.0292303	0.0320367	1.17323	0.989735	0.0628212
48865	3136	8103	6499	9835	11704	310	485	5278	4152	2.58386	0.802049	1.51331	1.19004	0.0264867	1.56452	10.8825	0.786662	0.115957	0.0333866	0.0376501	0.0242781	0.0349536	1.40364	0.745837	0.0521262
48883	1417	5591	6396	8169	7327	193	157	2782	2450	3.94566	1.14398	1.2772	0.896927	0.0263409	0.813472	17.7197	0.880661	0.177071	0.0476201	0.0317759	0.0182983	0.0347613	0.729824	1.21443	0.0583549
48910	1464	1738	1571	2032	2037	81	93	1076	1151	1.18716	0.903913	1.29344	1.00246	0.0397644	1.14815	11.5699	1.0697	0.0532766	0.0376268	0.03218	0.0204513	0.0524757	1.03009	0.79295	0.0708812
48924	1431	11169	6237	18672	18523	797	969	6772	7503	7.80503	0.558421	2.99375	0.99202	0.0430276	1.21581	6.98865	1.10794	0.35027	0.0232452	0.0744823	0.0202383	0.0567821	1.09079	0.478971	0.0734153
48951	2724	2567	2017	2082	1286	83	73	1101	845	0.942364	0.785742	1.03223	0.617675	0.0645412	0.879518	15.0822	0.767484	0.0422909	0.0327078	0.0256811	0.0126013	0.0851729	0.789079	1.03367	0.0508555
49038	1554	152	127	331	408	3	3	78	162	0.0978121	0.835526	2.6063	1.23263	0.00735294	1	26	2.07692	0.00438956	0.0347801	0.0648429	0.025147	0.00970343	0.897172	1.78193	0.137622
49048	3750	798	584	879	815	45	79	778	505	0.2128	0.73183	1.50514	0.92719	0.0552147	1.75556	9.8481	0.6491	0.00954992	0.0304636	0.0374467	0.0189157	0.072865	1.57504	0.674946	0.0430111
49059	3500	2203	2312	4837	4110	34	55	1068	1190	0.629429	1.04948	2.09213	0.8497	0.00827251	1.61765	19.4182	1.11423	0.0282471	0.0436862	0.0520507	0.0173348	0.010917	1.45131	1.33084	0.0738319
49081	2677	5035	25531	104689	256107	16	147	42901	44421	1.88084	5.07071	4.10047	2.44636	6.24739e-05	9.1875	291.844	1.03543	0.0844071	0.211076	0.102017	0.0499085	8.24447e-05	8.24277	20.0017	0.0686103
49099	1396	1209	1352	2050	2588	37	59	657	853	0.866046	1.11828	1.51627	1.26244	0.0142968	1.59459	11.1356	1.29833	0.0388659	0.0465502	0.0377238	0.0257552	0.018867	1.43063	0.763185	0.0860304
49112	1410	295	711	608	486	11	14	153	180	0.20922	2.41017	0.855134	0.799342	0.0226337	1.27273	10.9286	1.17647	0.00938925	0.100327	0.0212751	0.0163075	0.029869	1.14186	0.748997	0.077956
49149	1190	1091	2535	4390	6139	71	115	1575	1836	0.916807	2.32356	1.73176	1.39841	0.0115654	1.61972	13.6957	1.16571	0.0411439	0.0967218	0.0430849	0.0285291	0.0152625	1.45317	0.93864	0.0772432
49183	5346	6793	7170	9000	8893	202	337	3876	3518	1.27067	1.0555	1.25523	0.988111	0.0227145	1.66832	11.5015	0.907637	0.0570244	0.0439368	0.0312292	0.0201586	0.0299756	1.49677	0.788261	0.0601423
49193	1755	3467	2772	6431	9014	173	180	1874	2295	1.9755	0.799539	2.31999	1.40165	0.0191924	1.04046	10.4111	1.22465	0.0886553	0.0332821	0.0577196	0.0285952	0.0253275	0.933474	0.713532	0.0811487
49197	2413	7045	7777	9098	11021	351	422	5143	4213	2.9196	1.1039	1.16986	1.21137	0.0318483	1.20228	12.1872	0.819172	0.131024	0.0459518	0.0291053	0.0247132	0.0420291	1.07865	0.835258	0.0542804
49205	1126	1439	1053	1821	1619	54	55	623	629	1.27798	0.731758	1.72934	0.889072	0.0333539	1.01852	11.3273	1.00963	0.0573522	0.0304606	0.0430249	0.0181381	0.0440161	0.913787	0.776322	0.0669007
49213	1677	31020	23247	30101	35407	1015	1343	13704	12758	18.4973	0.74942	1.29483	1.17627	0.0286666	1.32315	10.204	0.930969	0.830112	0.0311958	0.0322145	0.0239973	0.0378304	1.1871	0.699339	0.0616884
49232	3138	9887	11058	18817	30101	184	215	3901	4301	3.15073	1.11844	1.70166	1.59967	0.00611275	1.16848	18.1442	1.10254	0.141397	0.0465568	0.0423362	0.0326351	0.0080668	1.04833	1.24352	0.073057
49274	1151	130	93	988	1429	101	82	1203	1763	0.112945	0.715385	10.6237	1.44636	0.0706788	0.811881	14.6707	1.4655	0.00506869	0.029779	0.264309	0.0295073	0.0932725	0.728397	1.00547	0.097108
49295	1317	5897	5104	3690	3987	279	387	2562	2198	4.4776	0.865525	0.722962	1.08049	0.0699774	1.3871	6.62016	0.857923	0.200943	0.0360289	0.0179868	0.0220432	0.0923469	1.24446	0.453717	0.0568482
49304	1796	2100	1870	1591	1596	119	111	1385	997	1.16927	0.890476	0.850802	1.00314	0.0745614	0.932773	12.4775	0.719856	0.0524736	0.0370675	0.0211674	0.0204652	0.0983962	0.836858	0.855152	0.0476995
49308	536	10974	3785	5218	4547	104	125	1496	1839	20.4739	0.344906	1.3786	0.871407	0.0228722	1.20192	11.968	1.22928	0.918815	0.0143573	0.0342986	0.0177777	0.0301837	1.07833	0.820234	0.0814551
49366	1143	600	228	326	255	10	10	232	158	0.524934	0.38	1.42982	0.782209	0.0392157	1	23.2	0.681034	0.0235577	0.0158181	0.035573	0.0159579	0.0517516	0.897172	1.59003	0.0451271
49372	4193	4046	5392	7267	7388	217	306	5935	4065	0.964942	1.33267	1.34774	1.01665	0.029372	1.41014	19.3954	0.68492	0.0433041	0.0554747	0.0335308	0.0207408	0.0387612	1.26514	1.32928	0.0453846
49373	1780	244	296	819	1024	4	7	111	287	0.137079	1.21311	2.76689	1.25031	0.00390625	1.75	15.8571	2.58559	0.00615174	0.0504979	0.0688383	0.0255076	0.00515495	1.57005	1.08678	0.171328
49399	1074	769	2434	1894	2690	93	89	1145	1083	0.716015	3.16515	0.778143	1.42027	0.0345725	0.956989	12.8652	0.945852	0.0321329	0.131754	0.0193596	0.0289752	0.0456242	0.858584	0.881722	0.0626746
49409	2245	5390	5503	10347	11161	244	291	3937	4170	2.40089	1.02096	1.88025	1.07867	0.0218618	1.19262	13.5292	1.05918	0.107746	0.0424993	0.0467792	0.0220061	0.0288503	1.06999	0.927233	0.0701841
49489	2593	10947	15220	17794	18937	403	549	7298	5442	4.22175	1.39034	1.16912	1.06424	0.0212811	1.36228	13.2933	0.745684	0.189461	0.057875	0.0290869	0.0217116	0.0280839	1.2222	0.911062	0.0494109
49517	500	442	617	793	686	17	24	398	248	0.884	1.39593	1.28525	0.865069	0.0247813	1.41176	16.5833	0.623116	0.0396716	0.0581077	0.0319761	0.0176484	0.0327031	1.2666	1.13655	0.0412892
49522	1268	2302	1915	2848	3658	84	107	1203	1302	1.81546	0.831885	1.48721	1.28441	0.0229634	1.27381	11.243	1.08229	0.0814731	0.0346286	0.0370006	0.0262034	0.030304	1.14283	0.770545	0.0717156
49589	1864	9342	11373	19080	34450	568	1168	10078	8845	5.0118	1.21741	1.67766	1.80556	0.0164877	2.05634	8.62842	0.877654	0.224917	0.0506765	0.0417389	0.0368354	0.0217582	1.84489	0.591355	0.0581556
49594	657	4242	3959	4803	4161	121	129	1712	1566	6.45662	0.933286	1.21319	0.866334	0.0290795	1.06612	13.2713	0.91472	0.289757	0.0388495	0.0301832	0.0176742	0.0383753	0.95649	0.909558	0.0606117
49649	701	3457	1479	1492	1285	79	60	628	555	4.93153	0.427828	1.00879	0.86126	0.0614786	0.759494	10.4667	0.883758	0.221314	0.017809	0.025098	0.0175707	0.0811313	0.681397	0.71734	0.0585601
49696	1494	2538	1846	4642	3692	97	99	1613	1646	1.6988	0.727344	2.51463	0.795347	0.026273	1.02062	16.2929	1.02046	0.0762376	0.0302769	0.0625621	0.016226	0.0346716	0.915671	1.11665	0.0676182
49746	2687	2934	2591	5487	6007	63	108	1062	1031	1.09192	0.883095	2.11772	1.09477	0.0104878	1.71429	9.83333	0.97081	0.0490027	0.0367602	0.0526873	0.0223345	0.0138404	1.53801	0.673934	0.0643284
49753	1438	6684	2831	3212	3822	7	26	1292	756	4.64812	0.423549	1.13458	1.18991	0.0018315	3.71429	49.6923	0.585139	0.208596	0.0176309	0.0282276	0.0242756	0.00241697	3.33235	3.40569	0.0387728
49770	2139	423	273	850	910	7	14	158	259	0.197756	0.64539	3.11355	1.07059	0.00769231	2	11.2857	1.63924	0.00887478	0.0268654	0.077463	0.0218412	0.0101513	1.79434	0.773474	0.10862
49795	2367	1425	2165	2318	3314	79	107	1217	1233	0.602028	1.5193	1.07067	1.42968	0.0238383	1.35443	11.3738	1.01315	0.0270175	0.0632432	0.0266375	0.0291671	0.0314586	1.21516	0.779513	0.0671337
49818	2127	2091	1623	2370	1922	64	61	999	915	0.983075	0.776184	1.46026	0.81097	0.0332986	0.953125	16.377	0.915916	0.0441179	0.0323099	0.0363302	0.0165447	0.0439431	0.855117	1.12241	0.0606909
49832	3474	2532	2271	2912	2905	160	251	2770	2002	0.728843	0.896919	1.28225	0.997596	0.0550775	1.56875	11.0359	0.722744	0.0327086	0.0373357	0.0319016	0.0203521	0.0726839	1.40744	0.756349	0.0478909
49838	3763	3024	3002	4203	3958	135	161	1867	1667	0.803614	0.992725	1.40007	0.941708	0.0341081	1.19259	11.5963	0.892876	0.0360641	0.0413238	0.0348327	0.0192119	0.0450114	1.06996	0.794758	0.0591643
49854	2081	10231	9539	14237	9660	271	350	6121	3968	4.91639	0.932362	1.4925	0.678514	0.0280538	1.29151	17.4886	0.64826	0.220635	0.0388111	0.0371325	0.0138425	0.0370217	1.15871	1.19859	0.0429554
49864	987	3681	6358	10110	9955	95	160	1953	2102	3.72948	1.72725	1.59012	0.984669	0.00954294	1.68421	12.2063	1.07629	0.16737	0.0718995	0.0395611	0.0200884	0.0125935	1.51103	0.836563	0.0713179
49873	1379	1060	794	1681	2336	57	68	591	869	0.768673	0.749057	2.11713	1.38965	0.0244007	1.19298	8.69118	1.47039	0.0344961	0.0311807	0.0526727	0.0283504	0.0322008	1.07031	0.595655	0.0974318
49888	1699	1828	1004	1180	1075	71	106	885	750	1.07593	0.549234	1.1753	0.911017	0.0660465	1.49296	8.34906	0.847458	0.0482848	0.0228628	0.0292406	0.0185858	0.0871594	1.33944	0.572208	0.0561547
49898	1499	490	519	540	658	18	20	412	340	0.326885	1.05918	1.04046	1.21852	0.0273556	1.11111	20.6	0.825243	0.0146697	0.0440902	0.025886	0.0248592	0.0361003	0.996858	1.41183	0.0546827
49909	1262	2146	2127	2870	2334	48	67	846	913	1.70048	0.991146	1.34932	0.81324	0.0205656	1.39583	12.6269	1.0792	0.076313	0.0412581	0.0335701	0.016591	0.0271397	1.2523	0.86539	0.0715103
49918	2212	16231	13488	25726	32368	494	893	8807	8934	7.3377	0.831002	1.90733	1.25818	0.015262	1.80769	9.86226	1.01442	0.329297	0.0345918	0.0474529	0.0256683	0.0201407	1.62181	0.675916	0.0672181
49923	1511	1581	1257	1748	1920	87	68	798	791	1.04633	0.795066	1.39061	1.0984	0.0453125	0.781609	11.7353	0.991228	0.0469565	0.0330959	0.0345975	0.0224086	0.0597974	0.701238	0.804286	0.0656813
49928	357	66	61	65	173	4	7	41	65	0.184874	0.924242	1.06557	2.66154	0.0231214	1.75	5.85714	1.58537	0.00829667	0.0384731	0.0265107	0.0542984	0.0305125	1.57005	0.401423	0.10505
49946	799	0	0	0	0	0	0	0	0	0	#DIV/0!	#DIV/0!	#DIV/0!	#DIV/0!	#DIV/0!	#DIV/0!	#DIV/0!	0	#DIV/0!	#DIV/0!	#DIV/0!	#DIV/0!	#DIV/0!	#DIV/0!	#DIV/0!
49970	2431	12465	3797	4465	9405	409	317	2300	2549	5.12752	0.304613	1.17593	2.10638	0.0434875	0.775061	7.25552	1.10826	0.23011	0.01268	0.0292563	0.0429726	0.057389	0.695363	0.497262	0.0734362
49976	856	265	9379	46888	120477	2	28	3822	22409	0.309579	35.3925	4.99925	2.56946	1.66007e-05	14	136.5	5.86316	0.0138931	1.47327	0.124378	0.05242	2.19074e-05	12.5604	9.35511	0.388508
49979	2954	3064	3841	7600	11913	125	133	2456	3603	1.03724	1.25359	1.97865	1.5675	0.0104927	1.064	18.4662	1.46702	0.0465486	0.0521827	0.0492275	0.0319788	0.0138469	0.954591	1.26559	0.0972085
49992	1504	1883	1172	1355	1345	50	46	676	654	1.25199	0.622411	1.15614	0.99262	0.0371747	0.92	14.6957	0.967456	0.0561863	0.0259089	0.028764	0.0202506	0.0490582	0.825399	1.00718	0.0641061
50039	911	3349	1678	2539	2313	82	84	913	1003	3.67618	0.501045	1.51311	0.910989	0.0354518	1.02439	10.869	1.09858	0.164978	0.0208568	0.0376451	0.0185852	0.0467846	0.919055	0.744917	0.0727945
50068	1509	1127	899	707	1249	24	27	359	422	0.746852	0.797693	0.786429	1.76662	0.0192154	1.125	13.2963	1.17549	0.0335168	0.0332053	0.0195658	0.036041	0.0253579	1.00932	0.91127	0.0778908
50071	3043	1750	1669	2192	3341	58	92	746	1056	0.57509	0.953714	1.31336	1.52418	0.0173601	1.58621	8.1087	1.41555	0.0258086	0.0396999	0.0326755	0.031095	0.0229095	1.4231	0.555735	0.093798
50077	1703	718	484	805	1025	16	19	209	318	0.421609	0.674095	1.66322	1.27329	0.0156098	1.1875	11	1.52153	0.0189207	0.0280603	0.0413798	0.0259766	0.0205997	1.06539	0.753892	0.100821
50104	1494	516	481	576	778	12	19	368	365	0.345382	0.932171	1.19751	1.35069	0.0154242	1.58333	19.3684	0.991848	0.0154998	0.0388031	0.0297931	0.0275557	0.0203548	1.42052	1.32743	0.0657224
50131	1298	4892	2624	3054	3871	232	213	1634	1789	3.76888	0.536386	1.16387	1.26752	0.0599328	0.918103	7.67136	1.09486	0.169137	0.0223279	0.0289563	0.0258588	0.0790914	0.823697	0.525762	0.0725482
50159	1408	1207	761	1434	2367	33	69	397	437	0.857244	0.630489	1.88436	1.65063	0.0139417	2.09091	5.75362	1.10076	0.0384709	0.0262451	0.0468816	0.0336747	0.0183984	1.87591	0.394328	0.0729389
50160	1750	969	645	1133	1234	28	49	503	504	0.553714	0.665635	1.75659	1.08914	0.0226904	1.75	10.2653	1.00199	0.0248493	0.0277081	0.0437027	0.0222198	0.0299438	1.57005	0.703539	0.0663943
50212	3634	8492	9915	14381	17252	1002	1919	19126	23013	2.33682	1.16757	1.45043	1.19964	0.0580802	1.91517	9.96665	1.20323	0.10487	0.048602	0.0360856	0.024474	0.0766465	1.71824	0.683071	0.0797292
50215	1916	2596	3190	2978	3475	400	677	5386	7376	1.35491	1.22881	0.933542	1.16689	0.115108	1.6925	7.95569	1.36948	0.0608047	0.0511513	0.0232259	0.0238059	0.151904	1.51846	0.545248	0.090745
50249	2183	7257	4062	2467	1892	409	382	2443	1422	3.32432	0.559735	0.607336	0.766923	0.216173	0.933985	6.39529	0.582071	0.149187	0.0232999	0.0151101	0.0156461	0.285277	0.837946	0.438305	0.0385695
50268	1094	1495	1021	1958	1954	34	60	533	640	1.36654	0.682943	1.91773	0.997957	0.0174002	1.76471	8.88333	1.20075	0.061327	0.0284286	0.0477117	0.0203595	0.0229625	1.58325	0.608825	0.0795648
50299	1705	192	127	205	254	12	17	51	114	0.11261	0.661458	1.61417	1.23902	0.0472441	1.41667	3	2.23529	0.00505365	0.0275343	0.0401595	0.0252775	0.0623465	1.27099	0.205607	0.148116
50316	1972	1487	1039	1831	1575	47	56	752	718	0.754057	0.698722	1.76227	0.860186	0.0298413	1.19149	13.4286	0.954787	0.0338401	0.0290854	0.0438441	0.0175488	0.0393805	1.06897	0.920336	0.0632667
50323	481	0	1	2	3	0	0	0	4	0	#DIV/0!	2	1.5	0	#DIV/0!	#DIV/0!	#DIV/0!	0	#DIV/0!	0.0497586	0.0306017	0	#DIV/0!	#DIV/0!	#DIV/0!
50335	793	4355	4721	5516	5105	145	207	2177	2191	5.4918	1.08404	1.1684	0.925489	0.0284035	1.42759	10.5169	1.00643	0.246458	0.045125	0.0290689	0.018881	0.0374832	1.28079	0.720783	0.0666887
50390	2051	1484	997	1826	1939	49	41	703	935	0.723549	0.671833	1.83149	1.06188	0.0252708	0.836735	17.1463	1.33001	0.032471	0.0279661	0.0455663	0.0216636	0.033349	0.750695	1.17514	0.0881302
50429	653	661	383	834	772	17	23	230	331	1.01225	0.579425	2.17755	0.925659	0.0220207	1.35294	10	1.43913	0.0454272	0.0241195	0.0541758	0.0188845	0.02906	1.21382	0.685356	0.0953605
50449	789	7373	6727	7796	7290	190	241	1913	2570	9.34474	0.912383	1.15891	0.935095	0.0260631	1.26842	7.93776	1.34344	0.419368	0.0379794	0.0288329	0.019077	0.0343946	1.13799	0.544019	0.0890198
50491	3234	6542	3666	2561	1755	293	262	1771	1504	2.02288	0.560379	0.698582	0.685279	0.166952	0.894198	6.75954	0.849238	0.0907817	0.0233267	0.0173802	0.0139805	0.22032	0.80225	0.463269	0.0562727
50516	905	4575	3645	5960	5984	163	220	2430	2072	5.05525	0.796721	1.63512	1.00403	0.0272393	1.34969	11.0455	0.852675	0.226867	0.0331648	0.0406805	0.0204833	0.0359468	1.21091	0.757007	0.0565004
50531	3329	17253	14138	23923	22601	583	594	10227	7991	5.18264	0.819452	1.69211	0.944739	0.0257953	1.01887	17.2172	0.781363	0.232583	0.034111	0.0420984	0.0192738	0.0340412	0.9141	1.17999	0.0517751
50536	1890	2266	2188	3065	3050	79	111	1688	1482	1.19894	0.965578	1.40082	0.995106	0.0259016	1.40506	15.2072	0.877962	0.0538054	0.0401937	0.0348515	0.0203013	0.0341815	1.26058	1.04224	0.058176
50539	5388	4058	3564	6343	7323	148	176	2639	2441	0.753155	0.878265	1.77974	1.1545	0.0202103	1.18919	14.9943	0.924972	0.0337997	0.0365592	0.0442787	0.0235531	0.0266709	1.06691	1.02765	0.061291
50542	2414	7966	8192	19558	16828	129	255	2516	3625	3.29992	1.02837	2.38745	0.860415	0.0076658	1.97674	9.86667	1.44078	0.148092	0.0428076	0.0593981	0.0175534	0.0101163	1.77348	0.676218	0.0954697
50583	1571	1734	838	1061	1296	49	72	571	483	1.10376	0.483276	1.26611	1.22149	0.0378086	1.46939	7.93056	0.845884	0.0495337	0.0201171	0.0314999	0.0249198	0.0498948	1.31829	0.543526	0.0560505
50593	1897	342	262	434	344	9	21	173	190	0.180285	0.766082	1.65649	0.792627	0.0261628	2.33333	8.2381	1.09827	0.00809071	0.0318894	0.0412123	0.0161705	0.0345262	2.0934	0.564603	0.0727739
50607	1944	376	338	509	693	15	23	551	366	0.193416	0.898936	1.50592	1.36149	0.021645	1.53333	23.9565	0.664247	0.00868	0.0374197	0.0374662	0.027776	0.0285642	1.37566	1.64188	0.0440147
50616	2036	150	255	272	115	8	16	117	71	0.0736739	1.7	1.06667	0.422794	0.0695652	2	7.3125	0.606838	0.00330629	0.0707652	0.0265379	0.00862548	0.0918029	1.79434	0.501167	0.0402106
50618	2142	462	512	10884	35298	57	38	6868	16706	0.215686	1.10823	21.2578	3.24311	0.00161482	0.666667	180.737	2.43244	0.00967945	0.0461317	0.528879	0.0661631	0.00213103	0.598115	12.3869	0.16118
50625	1936	2695	2328	4556	5490	86	129	2031	1733	1.39205	0.863822	1.95704	1.205	0.0156648	1.5	15.7442	0.853274	0.0624714	0.035958	0.0486899	0.0245835	0.0206724	1.34576	1.07904	0.0565401
50647	2780	3023	4383	7955	9435	192	216	3956	3133	1.08741	1.44988	1.81497	1.18605	0.0203498	1.125	18.3148	0.791962	0.0488002	0.0603538	0.0451551	0.0241967	0.0268549	1.00932	1.25522	0.0524774
50707	2058	1531	1290	1637	2425	66	76	906	1168	0.743926	0.842587	1.26899	1.48137	0.0272165	1.15152	11.9211	1.28918	0.0333855	0.035074	0.0315716	0.0302216	0.0359167	1.03311	0.817017	0.0854246
50712	890	1577	1978	2377	3089	72	83	858	1137	1.77191	1.25428	1.20172	1.29954	0.0233085	1.15278	10.3373	1.32517	0.0795188	0.0522114	0.0298979	0.026512	0.0307595	1.03424	0.708477	0.0878095
50786	546	1273	1295	2363	2114	29	43	501	648	2.3315	1.01728	1.82471	0.894625	0.0137181	1.48276	11.6512	1.29341	0.104632	0.042346	0.0453975	0.0182514	0.0181033	1.33029	0.79852	0.0857049
50793	1781	68	57	123	145	6	2	62	140	0.0381808	0.838235	2.15789	1.17886	0.0413793	0.333333	31	2.25806	0.00171346	0.0348929	0.0536869	0.0240501	0.0546069	0.299057	2.1246	0.149625
50882	652	409	408	653	798	6	14	197	238	0.627301	0.997555	1.60049	1.22205	0.0075188	2.33333	14.0714	1.20812	0.0281516	0.0415248	0.0398191	0.0249313	0.00992231	2.0934	0.964394	0.0800533
50894	2006	3247	21093	34172	72855	27	91	2671	7335	1.61864	6.49615	1.62006	2.13201	0.000370599	3.37037	29.3516	2.74616	0.0726406	0.270413	0.040306	0.0434954	0.000489067	3.0238	2.01163	0.181968
50913	6296	2857	2124	2015	1284	62	80	911	585	0.45378	0.743437	0.948682	0.637221	0.0482866	1.29032	11.3875	0.642151	0.0203645	0.0309468	0.0236025	0.013	0.0637222	1.15764	0.78045	0.0425506
50947	1361	767	559	625	788	31	43	460	474	0.563556	0.728814	1.11807	1.2608	0.0393401	1.3871	10.6977	1.03043	0.025291	0.030338	0.0278167	0.0257218	0.0519158	1.24446	0.733172	0.0682793
50996	3912	6889	1879	3716	2626	67	86	2345	1216	1.76099	0.272754	1.97765	0.706674	0.0255141	1.28358	27.2674	0.51855	0.0790288	0.0113538	0.0492025	0.0144169	0.0336701	1.15159	1.86879	0.0343605
51103	2309	1566	2456	3565	5701	53	75	1310	1795	0.678216	1.56833	1.45155	1.59916	0.00929661	1.41509	17.4667	1.37023	0.0304366	0.0652841	0.0361135	0.0326246	0.0122684	1.26958	1.19709	0.0907949
51110	2167	41292	32479	46425	65290	3319	2135	24898	24649	19.0549	0.786569	1.42939	1.40635	0.0508347	0.643266	11.6618	0.989999	0.855136	0.0327422	0.0355621	0.0286912	0.0670849	0.577121	0.799251	0.0655999
51130	584	8262	6588	18338	19126	128	171	1963	3674	14.1473	0.797386	2.78355	1.04297	0.00669246	1.33594	11.4795	1.87163	0.634893	0.0331925	0.0692527	0.0212778	0.00883182	1.19857	0.786757	0.124019
51153	1572	1908	2295	3279	3189	68	78	1220	1075	1.21374	1.20283	1.42876	0.972553	0.0213233	1.14706	15.641	0.881148	0.0544696	0.0500697	0.0355465	0.0198412	0.0281397	1.02911	1.07197	0.0583871
51171	2240	1025	962	1168	1178	36	44	644	537	0.457589	0.938537	1.21414	1.00856	0.0305603	1.22222	14.6364	0.833851	0.0205354	0.0390681	0.0302069	0.0205758	0.0403294	1.09654	1.00311	0.0552531
51197	1807	4607	4240	6743	5494	170	208	2789	2556	2.54953	0.920339	1.59033	0.814771	0.0309428	1.22353	13.4087	0.916458	0.114416	0.0383106	0.0395663	0.0166223	0.0408342	1.09772	0.918971	0.0607268
51212	1005	6237	10501	14858	23066	228	298	3808	7492	6.20597	1.68366	1.41491	1.55243	0.00988468	1.30702	12.7785	1.96744	0.278508	0.0700852	0.035202	0.0316713	0.0130445	1.17262	0.875784	0.130367
51217	1443	957	541	732	804	23	29	549	576	0.663202	0.565308	1.35305	1.09836	0.028607	1.26087	18.931	1.04918	0.0297628	0.0235319	0.0336629	0.0224078	0.0377517	1.13122	1.29745	0.0695214
51228	1754	4654	3741	4123	2694	118	190	1767	1469	2.65336	0.803825	1.10211	0.653408	0.043801	1.61017	9.3	0.831353	0.119076	0.0334605	0.0274198	0.0133303	0.0578028	1.4446	0.637381	0.0550876
51287	2104	1481	1646	2780	3423	41	83	956	1163	0.703897	1.11141	1.68894	1.23129	0.0119778	2.02439	11.5181	1.21653	0.0315891	0.0462643	0.0420197	0.0251198	0.0158067	1.81623	0.789398	0.0806102
51365	2774	33070	17871	4699	6776	428	1103	2911	2544	11.9214	0.540399	0.26294	1.44201	0.0631641	2.5771	2.63917	0.873926	0.535002	0.022495	0.00654176	0.0294186	0.0833556	2.31211	0.180877	0.0579086
51375	724	1359	1435	1952	2486	35	36	445	564	1.87707	1.05592	1.36028	1.27357	0.0140788	1.02857	12.3611	1.26742	0.0842382	0.0439545	0.0338428	0.0259822	0.0185794	0.922806	0.847177	0.0839822
51378	2361	4028	2963	3828	4416	206	264	2354	2020	1.70606	0.735601	1.29193	1.15361	0.0466486	1.28155	8.91667	0.858114	0.0765634	0.0306206	0.0321424	0.0235349	0.0615605	1.14977	0.611109	0.0568608
51407	1549	3824	2955	4806	4963	114	125	1387	1568	2.46869	0.772751	1.6264	1.03267	0.02297	1.09649	11.096	1.1305	0.110788	0.032167	0.0404636	0.0210676	0.0303127	0.983742	0.760471	0.0749097
51415	607	7408	2392	3082	3413	37	68	1106	1040	12.2043	0.322894	1.28846	1.1074	0.0108409	1.83784	16.2647	0.940325	0.547697	0.013441	0.032056	0.0225922	0.0143064	1.64886	1.11471	0.0623084
51420	1194	552	502	820	896	7	29	207	259	0.462312	0.90942	1.63347	1.09268	0.0078125	4.14286	7.13793	1.25121	0.0207474	0.0378561	0.0406395	0.022292	0.0103099	3.71686	0.489203	0.0829082
51426	605	7055	10305	13634	17912	219	306	3892	5597	11.6612	1.46067	1.32305	1.31377	0.0122264	1.39726	12.719	1.43808	0.523323	0.0608026	0.0329165	0.0268025	0.0161348	1.25358	0.871702	0.0952908
51430	852	16822	23123	37010	34572	769	816	17465	13019	19.7441	1.37457	1.60057	0.934126	0.0222434	1.06112	21.4032	0.745434	0.886066	0.0572187	0.0398211	0.0190572	0.0293539	0.952006	1.46688	0.0493944
51443	3337	3912	3428	4398	4250	185	216	2913	2749	1.17231	0.876278	1.28296	0.966348	0.0435294	1.16757	13.4861	0.943701	0.0526103	0.0364765	0.0319192	0.0197146	0.0574443	1.04751	0.924279	0.062532
51455	1731	4921	4355	4700	4764	180	211	2103	1791	2.84287	0.884983	1.07922	1.01362	0.0377834	1.17222	9.96682	0.851641	0.12758	0.0368388	0.0268502	0.0206789	0.0498615	1.05169	0.683083	0.0564319
51483	828	642	641	536	769	21	29	354	259	0.775362	0.998442	0.836193	1.4347	0.0273082	1.38095	12.2069	0.731638	0.0347963	0.0415618	0.0208039	0.0292695	0.0360377	1.23895	0.836607	0.0484802
51492	2950	15939	18937	26258	29501	737	1268	10347	13407	5.40305	1.18809	1.3866	1.12351	0.0249822	1.72049	8.16009	1.29574	0.242475	0.0494563	0.0344976	0.0229208	0.0329682	1.54357	0.559257	0.0858589
51499	1438	5165	12108	17612	22647	187	234	3460	5364	3.59179	2.34424	1.45458	1.28588	0.00825716	1.25134	14.7863	1.55029	0.16119	0.0975828	0.0361888	0.0262335	0.0108967	1.12266	1.01339	0.102726
51528	4250	1178	1396	1728	2091	75	70	913	987	0.277176	1.18506	1.23782	1.21007	0.035868	0.933333	13.0429	1.08105	0.012439	0.04933	0.0307961	0.0246868	0.0473338	0.837361	0.8939	0.0716333
51558	1979	612	598	503	416	29	31	333	284	0.309247	0.977124	0.841137	0.827038	0.0697115	1.06897	10.7419	0.852853	0.0138782	0.0406744	0.0209269	0.0168725	0.091996	0.959046	0.736205	0.0565122
51562	2359	2063	2589	4394	6901	75	123	1306	1785	0.874523	1.25497	1.69718	1.57055	0.010868	1.64	10.6179	1.36677	0.0392464	0.0522401	0.0422247	0.032041	0.0143421	1.47136	0.727704	0.0905656
51603	812	4413	3673	4983	5730	99	111	2097	1301	5.43473	0.832314	1.35666	1.14991	0.0172775	1.12121	18.8919	0.62041	0.243897	0.0346464	0.0337527	0.0234595	0.0228005	1.00592	1.29477	0.04111
51650	2971	19009	13215	5153	5773	183	328	2305	4906	6.39818	0.695197	0.389936	1.12032	0.0316993	1.79235	7.02744	2.12842	0.287134	0.0289387	0.00970132	0.0228558	0.0418325	1.60805	0.48163	0.141034
51654	1194	201	107	120	132	3	5	71	89	0.168342	0.532338	1.1215	1.1	0.0227273	1.66667	14.2	1.25352	0.00755474	0.0221594	0.027902	0.0224412	0.0299924	1.49529	0.973206	0.0830615
51686	855	2671	2839	7589	7653	36	94	2313	2266	3.12398	1.0629	2.67312	1.00843	0.00470404	2.61111	24.6064	0.97968	0.140196	0.0442448	0.0665054	0.0205732	0.00620776	2.34262	1.68641	0.0649161
51697	4029	3250	2854	4509	4928	100	167	2056	1937	0.806652	0.878154	1.57989	1.09293	0.0202922	1.67	12.3114	0.942121	0.0362005	0.0365546	0.0393065	0.0222969	0.026779	1.49828	0.843768	0.0624273
51707	499	460	311	849	1075	11	22	162	239	0.921844	0.676087	2.7299	1.2662	0.0102326	2	7.36364	1.47531	0.04137	0.0281432	0.0679181	0.0258318	0.0135036	1.79434	0.504671	0.0977578
51722	1706	1924	1348	2781	3739	64	98	1442	1441	1.12778	0.700624	2.06306	1.34448	0.0171169	1.53125	14.7143	0.999307	0.0506121	0.0291646	0.0513274	0.0274289	0.0225886	1.3738	1.00845	0.0662166
51734	3495	5718	10456	12832	16051	329	403	6416	5366	1.63605	1.82861	1.22724	1.25086	0.0204972	1.22492	15.9206	0.836347	0.0734218	0.0761189	0.0305328	0.0255189	0.0270494	1.09897	1.09113	0.0554185
51806	1686	4005	3566	6225	5447	182	211	3280	3254	2.37544	0.890387	1.74565	0.87502	0.0334129	1.15934	15.545	0.992073	0.106604	0.0370638	0.0434306	0.0178514	0.0440939	1.04013	1.06539	0.0657373
51846	1970	1003	1057	1400	1093	40	49	588	555	0.509137	1.05384	1.3245	0.780714	0.0365965	1.225	12	0.943878	0.0228488	0.0438677	0.0329527	0.0159275	0.0482952	1.09904	0.822428	0.0625438
51868	1127	499	448	485	534	19	16	213	220	0.442768	0.897796	1.08259	1.10103	0.0355805	0.842105	13.3125	1.03286	0.0198703	0.0373722	0.0269341	0.0224623	0.0469544	0.755514	0.912381	0.0684402
51893	3316	8579	3989	3340	5459	299	430	1568	3396	2.58715	0.464973	0.837303	1.63443	0.0547719	1.43813	3.64651	2.16582	0.116105	0.0193552	0.0208315	0.0333443	0.0722807	1.29025	0.249916	0.143513
51907	2088	1110	1381	2172	1524	67	170	1445	1246	0.531609	1.24414	1.57277	0.701657	0.0439633	2.53731	8.5	0.862284	0.0238573	0.0517895	0.0391295	0.0143146	0.0580169	2.27641	0.582553	0.0571371
51946	796	384	388	488	454	25	21	281	234	0.482412	1.01042	1.25773	0.930328	0.0550661	0.84	13.381	0.83274	0.0216494	0.0420602	0.0312915	0.0189797	0.0726689	0.753625	0.917072	0.0551795
51967	1303	261	219	304	322	6	5	101	127	0.200307	0.83908	1.38813	1.05921	0.0186335	0.833333	20.2	1.25743	0.00898926	0.0349281	0.0345356	0.0216091	0.0245901	0.747644	1.38442	0.0833203
51998	1634	2012	2260	1514	560	40	47	781	424	1.23133	1.12326	0.669912	0.369881	0.0714286	1.175	16.617	0.542894	0.0552591	0.0467575	0.0166669	0.00754599	0.0942619	1.05418	1.13886	0.0359735
52012	846	755	662	999	1298	23	29	397	409	0.892435	0.876821	1.50906	1.2993	0.0177196	1.26087	13.6897	1.03023	0.0400502	0.0364991	0.0375444	0.0265072	0.0233839	1.13122	0.938229	0.0682655
52021	4550	2179	2000	2679	2537	100	120	1259	1053	0.478901	0.917852	1.3395	0.946995	0.0394166	1.2	10.4917	0.836378	0.0214919	0.0382071	0.0333258	0.0193198	0.0520168	1.07661	0.719053	0.0554206
52050	1320	2690	2318	3742	3311	97	71	1518	1437	2.03788	0.86171	1.61432	0.884821	0.0292963	0.731959	21.3803	0.94664	0.0914548	0.0358701	0.0401632	0.0180514	0.0386613	0.656693	1.46531	0.0627268
52055	1308	834	1004	1913	1741	57	70	789	680	0.637615	1.20384	1.90538	0.910089	0.0327398	1.22807	11.2714	0.86185	0.0286145	0.0501117	0.0474045	0.0185668	0.0432056	1.10179	0.772494	0.0571084
52073	2710	5252	3820	6730	7323	168	198	2291	2038	1.93801	0.727342	1.76178	1.08811	0.0229414	1.17857	11.5707	0.889568	0.0869728	0.0302768	0.0438318	0.0221987	0.030275	1.05738	0.793006	0.0589451
52126	1746	1528	1355	1740	2340	72	83	985	1025	0.875143	0.88678	1.28413	1.34483	0.0307692	1.15278	11.8675	1.04061	0.0392742	0.0369137	0.0319483	0.027436	0.0406051	1.03424	0.813345	0.0689534
52130	764	2917	3442	3657	3851	111	159	1424	1328	3.81806	1.17998	1.06246	1.05305	0.0288237	1.43243	8.95597	0.932584	0.171345	0.0491185	0.0264333	0.0214834	0.0380377	1.28514	0.613803	0.0617954
52144	1563	2708	2920	3144	2755	135	149	1900	1486	1.73257	1.07829	1.07671	0.876272	0.0490018	1.1037	12.7517	0.782105	0.0777531	0.0448854	0.0267878	0.0178769	0.0646661	0.990212	0.873944	0.0518243
52156	725	1292	1456	1588	1381	36	36	542	508	1.78207	1.12693	1.09066	0.869647	0.0260681	1	15.0556	0.937269	0.0799747	0.0469105	0.0271348	0.0177418	0.0344012	0.897172	1.03184	0.0621059
52165	1204	2800	3888	553	773	15	21	779	134	2.32558	1.38857	0.142233	1.39783	0.0194049	1.4	37.0952	0.172015	0.104366	0.0578015	0.00353864	0.0285173	0.025608	1.25604	2.54235	0.0113982
52172	1229	3004	3908	4222	3611	152	191	2239	1608	2.44426	1.30093	1.08035	0.855282	0.0420936	1.25658	11.7225	0.718178	0.109692	0.0541534	0.0268783	0.0174487	0.0555495	1.12737	0.80341	0.0475883
52185	589	10966	7846	11414	11880	418	551	5191	4968	18.618	0.715484	1.45475	1.04083	0.0351852	1.31818	9.42105	0.957041	0.835528	0.0297832	0.0361933	0.0212341	0.0464327	1.18264	0.645678	0.063416
52206	597	35867	189998	70758	7808	1457	8332	32048	1981	60.0787	5.29729	0.372414	0.110348	0.186603	5.7186	3.84638	0.0618135	2.69618	0.220508	0.00926541	0.00225122	0.246254	5.13057	0.263614	0.00409592
52208	2562	7163	10893	13366	13833	333	446	6801	4818	2.79586	1.52073	1.22703	1.03494	0.0240729	1.33934	15.2489	0.708425	0.125471	0.0633029	0.0305276	0.0211139	0.0317682	1.20162	1.04509	0.0469421
52222	1821	737	858	1862	1154	35	37	690	701	0.404723	1.16418	2.17016	0.619764	0.0303293	1.05714	18.6486	1.01594	0.0181629	0.0484608	0.0539921	0.0126439	0.0400246	0.948439	1.2781	0.0673189
52248	1181	344	319	865	927	4	7	86	208	0.291279	0.927326	2.7116	1.07168	0.00431499	1.75	12.2857	2.4186	0.0130718	0.0386014	0.0674627	0.0218634	0.00569436	1.57005	0.842009	0.160263
52267	1615	6706	20746	19178	13522	208	241	4386	5231	4.15232	3.09365	0.924419	0.705079	0.0153823	1.15865	18.1992	1.19266	0.186346	0.128778	0.0229989	0.0143844	0.0202996	1.03951	1.24729	0.0790286
52315	886	0	7	1	14	1	0	0	0	0	#DIV/0!	0.142857	14	0.0714286	0	#DIV/0!	#DIV/0!	0	#DIV/0!	0.00355418	0.285616	0.0942619	0	#DIV/0!	#DIV/0!
52334	1218	824	1601	2213	3149	53	49	760	1315	0.676519	1.94296	1.38226	1.42296	0.0168307	0.924528	15.5102	1.73026	0.0303604	0.0808789	0.0343897	0.0290299	0.022211	0.829461	1.063	0.114652
52337	719	8430	11078	17606	8140	197	260	4205	2929	11.7246	1.31412	1.58928	0.462342	0.0242015	1.3198	16.1731	0.696552	0.526171	0.0547022	0.0395401	0.00943231	0.0319379	1.18409	1.10843	0.0461553
52349	1579	1688	1793	3159	3913	71	108	919	1104	1.06903	1.0622	1.76185	1.23868	0.0181446	1.52113	8.50926	1.20131	0.0479754	0.0442159	0.0438336	0.0252705	0.0239449	1.36471	0.583187	0.0796016
52368	3101	14605	10442	18639	29972	401	511	5693	6675	4.70977	0.714961	1.785	1.60803	0.0133792	1.27431	11.1409	1.17249	0.211362	0.0297614	0.0444096	0.0328056	0.017656	1.14328	0.763549	0.0776924
52375	1807	2046	1074	1220	630	76	62	561	368	1.13226	0.524927	1.13594	0.516393	0.120635	0.815789	9.04839	0.655971	0.0508131	0.0218509	0.0282614	0.010535	0.159198	0.731904	0.620137	0.0434664
52432	1594	420	390	476	638	14	21	230	237	0.263488	0.928571	1.22051	1.34034	0.0219436	1.5	10.9524	1.03043	0.0118247	0.0386533	0.0303655	0.0273444	0.0289582	1.34576	0.750628	0.0682793
52438	1323	2578	2657	4003	5567	104	144	1755	1552	1.9486	1.03064	1.50659	1.39071	0.0186815	1.38462	12.1875	0.88433	0.0874482	0.0429022	0.0374828	0.028372	0.0246534	1.24224	0.835278	0.058598
52446	1132	1223	746	1614	1248	70	79	899	977	1.08039	0.609975	2.16354	0.773234	0.0560897	1.12857	11.3797	1.08676	0.0484851	0.0253912	0.0538273	0.0157749	0.0740198	1.01252	0.779918	0.0720117
52451	752	2011	3215	4576	6182	88	120	1854	1675	2.6742	1.59871	1.42333	1.35096	0.0142349	1.36364	15.45	0.903452	0.120011	0.0665488	0.0354114	0.0275611	0.0187853	1.22342	1.05888	0.0598651
52456	1658	1721	1698	2689	2825	74	92	942	1109	1.038	0.986636	1.58363	1.05058	0.0261947	1.24324	10.2391	1.17728	0.0465827	0.0410703	0.0393995	0.021433	0.0345683	1.1154	0.701745	0.0780098
52463	1294	7862	5692	10778	4230	91	97	1799	1016	6.07573	0.723989	1.89353	0.392466	0.021513	1.06593	18.5464	0.564758	0.272663	0.0301372	0.0471098	0.00800675	0.02839	0.956327	1.27109	0.0374223
52476	642	242	223	492	711	2	1	5	96	0.376947	0.921488	2.20628	1.44512	0.00281294	0.5	5	19.2	0.0169164	0.0383584	0.0548906	0.0294821	0.00371214	0.448586	0.342678	1.27224
52489	1550	3057	1774	6651	9409	77	85	1106	3063	1.97226	0.580307	3.74915	1.41467	0.00818365	1.1039	13.0118	2.76944	0.0885099	0.0241562	0.0932763	0.028861	0.0107997	0.990385	0.89177	0.18351
52499	2424	916	799	1160	1264	42	31	557	622	0.377888	0.872271	1.45181	1.08966	0.0332278	0.738095	17.9677	1.1167	0.0169586	0.0363097	0.0361201	0.0222302	0.0438497	0.662199	1.23143	0.0739952
52505	1171	390	323	467	765	36	34	221	322	0.333049	0.828205	1.44582	1.63812	0.0470588	0.944444	6.5	1.45701	0.0149464	0.0344754	0.035971	0.0334194	0.062102	0.847329	0.445482	0.0965455
52520	1011	925	1137	837	1616	51	121	446	985	0.914936	1.22919	0.736148	1.9307	0.0315594	2.37255	3.68595	2.20852	0.04106	0.051167	0.0183148	0.0393886	0.0416479	2.12859	0.252619	0.146342
52521	1577	430	392	422	544	12	11	232	253	0.27267	0.911628	1.07653	1.2891	0.0220588	0.916667	21.0909	1.09052	0.0122367	0.037948	0.0267833	0.0262991	0.0291103	0.822408	1.44548	0.0722605
52532	4328	6713	5913	6428	5653	208	278	3183	2595	1.55106	0.880828	1.0871	0.879434	0.0367946	1.33654	11.4496	0.815269	0.0696077	0.0366659	0.0270462	0.0179414	0.0485566	1.19911	0.784708	0.0540218
52537	2115	2454	2432	2705	2846	126	139	1516	1528	1.16028	0.991035	1.11225	1.05213	0.0442727	1.10317	10.9065	1.00792	0.0520706	0.0412534	0.0276721	0.0214646	0.0584252	0.989738	0.747482	0.0667871
52539	3181	2421	2220	2653	3289	106	135	1471	1384	0.761081	0.916976	1.19505	1.23973	0.0322286	1.27358	10.8963	0.940857	0.0341554	0.0381706	0.0297319	0.0252919	0.0425311	1.14263	0.746785	0.0623436
52550	2082	6140	4320	8092	6479	122	173	2838	2437	2.94909	0.703583	1.87315	0.800667	0.0188301	1.41803	16.4046	0.858703	0.132347	0.0292878	0.0466026	0.0163345	0.0248494	1.27222	1.1243	0.0568999
52553	6528	12860	12712	19549	19460	389	504	7936	6709	1.96998	0.988491	1.53784	0.995447	0.0199897	1.29563	15.746	0.845388	0.0884074	0.0411476	0.0382603	0.0203083	0.0263798	1.1624	1.07916	0.0560176
52587	1549	3202	2723	3067	2670	93	125	1507	968	2.06714	0.850406	1.12633	0.870558	0.0348315	1.34409	12.056	0.642336	0.0927679	0.0353995	0.0280223	0.0177604	0.0459659	1.20588	0.826266	0.0425628
52665	2816	3775	3676	4952	5860	178	229	2946	2668	1.34055	0.973775	1.34712	1.18336	0.0303754	1.28652	12.8646	0.905635	0.0601606	0.040535	0.0335153	0.0241419	0.0400854	1.15423	0.881685	0.0600097
52670	1444	2135	2160	2863	2924	108	108	1598	1163	1.47853	1.01171	1.32546	1.02131	0.0369357	1	14.7963	0.727785	0.0663527	0.042114	0.0329766	0.0208358	0.0487428	0.897172	1.01407	0.0482249
52701	2202	2776	2428	3813	4079	131	164	1995	1506	1.26067	0.87464	1.57043	1.06976	0.0321157	1.25191	12.1646	0.754887	0.0565757	0.0364083	0.0390711	0.0218243	0.042382	1.12318	0.833711	0.0500208
52709	1490	446	532	731	857	33	44	498	440	0.299329	1.19283	1.37406	1.17237	0.0385064	1.33333	11.3182	0.883534	0.0134331	0.0496533	0.0341856	0.0239176	0.0508156	1.19623	0.775699	0.0585452
52718	1245	215	216	409	622	20	25	221	312	0.172691	1.00465	1.89352	1.52078	0.0321543	1.25	8.84	1.41176	0.00774992	0.0418202	0.0471094	0.0310257	0.042433	1.12147	0.605855	0.0935472
52763	203	2697	3895	5712	8553	106	140	1559	2531	13.2857	1.4442	1.4665	1.49737	0.0123933	1.32075	11.1357	1.62348	0.596229	0.060117	0.0364854	0.0305481	0.016355	1.18494	0.763193	0.107576
52829	1695	3546	2378	3894	4200	153	172	1939	1805	2.09204	0.670615	1.63751	1.07858	0.0364286	1.12418	11.2733	0.930892	0.0938852	0.0279154	0.0407401	0.0220043	0.0480736	1.00859	0.77262	0.0616833
52839	784	381	297	556	583	22	28	257	278	0.485969	0.779528	1.87205	1.04856	0.0377358	1.27273	9.17857	1.08171	0.0218091	0.0324491	0.0465754	0.0213918	0.0497987	1.14186	0.629059	0.071677
52841	3155	3585	2611	3733	4990	126	155	1939	1876	1.13629	0.728312	1.42972	1.33673	0.0252505	1.23016	12.5097	0.967509	0.0509938	0.0303172	0.0355704	0.0272707	0.0333222	1.10366	0.857359	0.0641096
52847	744	6490	6689	8199	7412	217	263	3029	2458	8.72312	1.03066	1.22574	0.904013	0.0292768	1.21198	11.5171	0.811489	0.391471	0.042903	0.0304956	0.0184429	0.0386357	1.08736	0.789332	0.0537713
52875	1800	1470	1446	2148	2984	140	190	2559	1965	0.816667	0.983673	1.48548	1.3892	0.0469169	1.35714	13.4684	0.767878	0.0366499	0.040947	0.0369576	0.0283412	0.0619147	1.21759	0.923067	0.0508816
52924	3430	420	425	484	547	22	35	327	438	0.122449	1.0119	1.13882	1.13017	0.0402194	1.59091	9.34286	1.33945	0.0054952	0.0421222	0.0283331	0.0230567	0.0530762	1.42732	0.640319	0.0887554
52956	1356	2222	1180	1121	821	69	120	740	672	1.63864	0.531053	0.95	0.732382	0.0840438	1.73913	6.16667	0.908108	0.0735381	0.0221059	0.0236353	0.0149414	0.11091	1.5603	0.422636	0.0601736
52960	1440	12	8	4	21	4	6	64	33	0.00833333	0.666667	0.5	5.25	0.190476	1.5	10.6667	0.515625	0.000373979	0.0277511	0.0124396	0.107106	0.251365	1.34576	0.731047	0.0341666
52972	3117	413	777	810	684	17	38	345	254	0.132499	1.88136	1.04247	0.844444	0.0248538	2.23529	9.07895	0.736232	0.00594622	0.0783145	0.0259359	0.0172276	0.0327987	2.00544	0.622231	0.0487846
52976	669	583	503	1366	1296	2	13	197	316	0.87145	0.862779	2.71571	0.948755	0.00154321	6.5	15.1538	1.60406	0.0391084	0.0359146	0.0675648	0.0193557	0.00203652	5.83162	1.03858	0.106289
52979	3213	1091	1856	3602	7027	40	59	1363	1399	0.339558	1.70119	1.94073	1.95086	0.00569233	1.475	23.1017	1.02641	0.0152385	0.0708148	0.0482841	0.0397998	0.00751198	1.32333	1.58329	0.0680127
53004	1662	1221	973	805	615	30	46	506	345	0.734657	0.796888	0.827338	0.763975	0.0487805	1.53333	11	0.681818	0.0329695	0.0331717	0.0205836	0.015586	0.064374	1.37566	0.753892	0.045179
53025	1266	7	0	0	1	5	5	10	3	0.00552923	0	#DIV/0!	#DIV/0!	5	1	2	0.3	0.000248137	0	#DIV/0!	#DIV/0!	6.59833	0.897172	0.137071	0.0198788
53027	1299	1262	3068	4012	4320	78	115	1667	1628	0.971517	2.43106	1.30769	1.07677	0.0180556	1.47436	14.4957	0.976605	0.0435992	0.101197	0.0325345	0.0219673	0.0238273	1.32275	0.993469	0.0647123
53029	1698	9	3	4	18	1	0	12	13	0.00530035	0.333333	1.33333	4.5	0.0555556	0	#DIV/0!	1.08333	0.000237866	0.0138755	0.0331724	0.0918051	0.0733148	0	#DIV/0!	0.0717845
53046	642	796	995	1649	2246	46	36	429	800	1.23988	1.25	1.65729	1.36204	0.0204809	0.782609	11.9167	1.8648	0.0556424	0.0520333	0.0412321	0.0277871	0.0270279	0.702135	0.816716	0.123567
53053	921	110	33	37	38	10	4	23	104	0.119435	0.3	1.12121	1.02703	0.263158	0.4	5.75	4.52174	0.00535995	0.012488	0.027895	0.0209525	0.347281	0.358869	0.39408	0.299622
53067	2016	301	328	355	341	20	21	280	239	0.149306	1.0897	1.08232	0.960563	0.058651	1.05	13.3333	0.853571	0.00670045	0.0453606	0.0269273	0.0195966	0.0773998	0.942031	0.913808	0.0565598
53076	294	332	329	392	375	13	7	150	111	1.12925	0.990964	1.19149	0.956633	0.0346667	0.538462	21.4286	0.74	0.0506779	0.0412505	0.0296434	0.0195164	0.0457485	0.483093	1.46862	0.0490343
53079	3228	2299	2266	2545	1246	57	102	1510	752	0.712206	0.985646	1.12312	0.489587	0.0457464	1.78947	14.8039	0.498013	0.031962	0.0410291	0.0279425	0.00998814	0.06037	1.60547	1.0146	0.0329996
53080	750	586	470	623	776	16	18	239	272	0.781333	0.802048	1.32553	1.24559	0.0206186	1.125	13.2778	1.13808	0.0350642	0.0333865	0.0329783	0.0254114	0.0272096	1.00932	0.910001	0.0754118
53091	1080	570	500	418	577	55	46	460	336	0.527778	0.877193	0.836	1.38038	0.0953206	0.836364	10	0.730435	0.0236853	0.0365146	0.0207991	0.0281614	0.125791	0.750362	0.685356	0.0484005
53103	1881	1095	1051	1298	1511	67	57	682	747	0.582137	0.959817	1.23501	1.1641	0.0443415	0.850746	11.9649	1.09531	0.0261248	0.0399539	0.0307263	0.0237489	0.058516	0.763266	0.820023	0.0725779
53105	4425	3023	3197	3180	2647	124	162	1433	1305	0.683164	1.05756	0.994683	0.83239	0.0468455	1.30645	8.84568	0.910677	0.0306586	0.0440226	0.024747	0.0169817	0.0618204	1.17211	0.606244	0.0603438
53106	1704	107	87	79	88	4	6	75	42	0.0627934	0.813084	0.908046	1.11392	0.0454545	1.5	12.5	0.56	0.00281801	0.0338459	0.0225915	0.0227253	0.0599849	1.34576	0.856695	0.037107
53123	948	296	206	307	402	5	10	82	109	0.312236	0.695946	1.49029	1.30945	0.0124378	2	8.2	1.32927	0.0140124	0.0289699	0.0370774	0.0267142	0.0164138	1.79434	0.561992	0.0880807
53125	1077	390	369	976	1118	6	24	183	271	0.362117	0.946154	2.64499	1.14549	0.00536673	4	7.625	1.48087	0.0162509	0.0393852	0.0658054	0.0233693	0.00708229	3.58869	0.522584	0.0981265
53133	1794	319	427	842	722	7	16	258	312	0.177815	1.33856	1.9719	0.857482	0.00969529	2.28571	16.125	1.2093	0.00797988	0.0557196	0.0490594	0.0174936	0.0127946	2.05068	1.10514	0.0801315
53153	507	562	452	263	173	16	13	182	73	1.10848	0.80427	0.581858	0.657795	0.0924855	0.8125	14	0.401099	0.0497458	0.0334791	0.0144762	0.0134198	0.12205	0.728953	0.959499	0.0265778
53167	1566	280	347	419	380	11	18	236	220	0.178799	1.23929	1.20749	0.906921	0.0289474	1.63636	13.1111	0.932203	0.00802406	0.0515873	0.0300416	0.0185022	0.0382009	1.4681	0.898578	0.0617702
53168	1359	1	1	0	0	0	0	0	0	0.000735835	1	0	#DIV/0!	#DIV/0!	#DIV/0!	#DIV/0!	#DIV/0!	3.30224e-05	0.0416266	0	#DIV/0!	#DIV/0!	#DIV/0!	#DIV/0!	#DIV/0!
53169	969	1187	1307	1519	1824	33	55	674	699	1.22497	1.1011	1.1622	1.20079	0.0180921	1.66667	12.2545	1.03709	0.0549737	0.0458349	0.0289148	0.0244975	0.0238756	1.49529	0.839873	0.0687204
53172	1671	698	697	886	908	29	39	566	486	0.417714	0.998567	1.27116	1.02483	0.0319383	1.34483	14.5128	0.858657	0.0187459	0.041567	0.0316256	0.0209077	0.042148	1.20654	0.994645	0.0568968
53186	777	6	12	12	22	1	0	6	5	0.00772201	2	1	1.83333	0.0454545	0	#DIV/0!	0.833333	0.000346544	0.0832532	0.0248793	0.0374021	0.0599849	0	#DIV/0!	0.0552188
53187	996	359	343	410	366	10	10	189	137	0.360442	0.955432	1.19534	0.892683	0.0273224	1	18.9	0.724868	0.0161757	0.0397714	0.0297391	0.0182117	0.0360565	0.897172	1.29532	0.0480316
53220	1032	537	305	281	394	22	24	145	160	0.520349	0.56797	0.921311	1.40214	0.0558376	1.09091	6.04167	1.10345	0.0233519	0.0236427	0.0229216	0.0286052	0.073687	0.978734	0.414069	0.0731173
53226	6165	4761	5266	7620	7209	184	245	3364	2895	0.772263	1.10607	1.44702	0.946063	0.0255237	1.33152	13.7306	0.860583	0.0346572	0.046042	0.0360008	0.0193008	0.0336827	1.1946	0.941036	0.0570244
53238	1473	1060	3395	6384	11220	41	49	705	1411	0.71962	3.20283	1.88041	1.75752	0.00365419	1.19512	14.3878	2.00142	0.0322947	0.133323	0.0467833	0.0358554	0.00482231	1.07223	0.986074	0.132619
53239	2121	34	31	45	58	3	6	25	41	0.0160302	0.911765	1.45161	1.28889	0.0517241	2	4.16667	1.64	0.000719393	0.0379537	0.0361151	0.0262948	0.0682586	1.79434	0.285565	0.108671
53246	3615	2122	2410	3288	3313	55	78	1558	1537	0.586999	1.13572	1.36432	1.0076	0.0166013	1.41818	19.9744	0.986521	0.026343	0.0472762	0.0339432	0.0205563	0.0219081	1.27235	1.36896	0.0653694
53254	519	679	2070	5077	4845	39	47	1168	1015	1.30829	3.0486	2.45266	0.954304	0.00804954	1.20513	24.8511	0.869007	0.0587125	0.126903	0.0610204	0.0194689	0.0106227	1.08121	1.70318	0.0575826
53259	594	769	716	882	788	25	27	382	290	1.29461	0.931079	1.23184	0.893424	0.0317259	1.08	14.1481	0.759162	0.0580989	0.0387577	0.0306474	0.0182269	0.0418676	0.968946	0.969652	0.050304
53267	1449	182	81	158	101	10	6	50	52	0.125604	0.445055	1.95062	0.639241	0.0990099	0.6	8.33333	1.04	0.00563678	0.0185261	0.04853	0.0130412	0.13066	0.538303	0.57113	0.0689131
53282	660	3	5	4	7	0	0	1	0	0.00454545	1.66667	0.8	1.75	0	#DIV/0!	#DIV/0!	0	0.000203988	0.0693777	0.0199034	0.035702	0	#DIV/0!	#DIV/0!	0
53286	864	225	250	367	406	9	6	112	188	0.260417	1.11111	1.468	1.10627	0.0221675	0.666667	18.6667	1.67857	0.0116868	0.0462518	0.0365228	0.0225691	0.0292537	0.598115	1.27933	0.111226
53302	1236	2177	1900	1569	1542	61	78	909	673	1.76133	0.872761	0.825789	0.982792	0.039559	1.27869	11.6538	0.740374	0.0790438	0.0363301	0.0205451	0.0200501	0.0522047	1.1472	0.798704	0.0490591
53314	2235	47	89	123	241	2	1	35	47	0.0210291	1.89362	1.38202	1.95935	0.00829876	0.5	35	1.34286	0.000943731	0.0788249	0.0343837	0.039973	0.0109516	0.448586	2.39875	0.0889812
53316	441	138	128	126	108	7	5	54	85	0.312925	0.927536	0.984375	0.857143	0.0648148	0.714286	10.8	1.57407	0.0140433	0.0386102	0.0244906	0.0174867	0.085534	0.640837	0.740185	0.104302
53318	465	4883	5174	6869	5737	140	194	2124	1953	10.5011	1.05959	1.3276	0.835202	0.024403	1.38571	10.9485	0.919492	0.471261	0.0441073	0.0330297	0.0170391	0.0322038	1.24322	0.750359	0.0609279
53331	933	642	978	1279	1029	19	31	784	451	0.688103	1.52336	1.30777	0.804535	0.0184645	1.63158	25.2903	0.575255	0.0308803	0.0634125	0.0325364	0.0164134	0.024367	1.46381	1.73329	0.0381179
53334	1170	50	39	74	86	1	3	64	79	0.042735	0.78	1.89744	1.16216	0.0116279	3	21.3333	1.23438	0.00191784	0.0324688	0.0472069	0.0237094	0.015345	2.69152	1.46209	0.0817929
53342	1518	2292	1354	1454	2026	77	115	859	758	1.50988	0.59075	1.07386	1.3934	0.0380059	1.49351	7.46957	0.882421	0.0677596	0.0245909	0.0267168	0.0284269	0.0501552	1.33993	0.511931	0.0584715
53343	2142	2994	2431	3175	4461	119	197	1830	1929	1.39776	0.811957	1.30605	1.40504	0.0266756	1.65546	9.28934	1.0541	0.0627278	0.033799	0.0324935	0.0286644	0.0352029	1.48523	0.636651	0.0698473
53349	3282	2080	2318	2942	2921	92	123	1482	1489	0.63376	1.11442	1.2692	0.992862	0.0314961	1.33696	12.0488	1.00472	0.0284415	0.0463897	0.0315767	0.0202555	0.0415643	1.19948	0.825771	0.0665756
53350	294	637	666	775	669	15	27	242	257	2.16667	1.04553	1.16366	0.863226	0.0224215	1.8	8.96296	1.06198	0.0972344	0.0435217	0.0289511	0.0176108	0.0295889	1.61491	0.614282	0.0703698
53360	804	243	243	312	336	12	11	119	64	0.302239	1	1.28395	1.07692	0.0357143	0.916667	10.8182	0.537815	0.0135637	0.0416266	0.0319438	0.0219705	0.047131	0.822408	0.741431	0.035637
53366	1377	388	368	671	952	13	16	168	338	0.281772	0.948454	1.82337	1.41878	0.0136555	1.23077	10.5	2.0119	0.0126452	0.0394809	0.0453641	0.0289447	0.0180207	1.10421	0.719624	0.133314
53372	1566	188	202	380	383	8	20	293	202	0.120051	1.07447	1.88119	1.00789	0.0208877	2.5	14.65	0.68942	0.00538758	0.0447265	0.0468026	0.0205622	0.0275648	2.24293	1.00405	0.0456827
53373	1587	102	48	44	87	3	5	57	61	0.0642722	0.470588	0.916667	1.97727	0.0344828	1.66667	11.4	1.07018	0.00288437	0.019589	0.022806	0.0403386	0.0455058	1.49529	0.781306	0.0709126
53378	1827	1	9	4	2	0	0	1	1	0.000547345	9	0.444444	0.5	0	#DIV/0!	#DIV/0!	1	2.45635e-05	0.37464	0.0110575	0.0102006	0	#DIV/0!	#DIV/0!	0.0662626
53381	5658	13657	14370	15346	14670	306	472	6181	5887	2.41375	1.05221	1.06792	0.955949	0.0208589	1.54248	13.0953	0.952435	0.108323	0.0437998	0.0265691	0.0195025	0.0275268	1.38387	0.897497	0.0631108
53395	627	206	190	592	432	3	7	99	124	0.328549	0.92233	3.11579	0.72973	0.00694444	2.33333	14.1429	1.25253	0.0147444	0.0383935	0.0775186	0.0148873	0.00916435	2.0934	0.96929	0.0829955
53401	1515	216	262	371	513	3	12	195	172	0.142574	1.21296	1.41603	1.38275	0.00584795	4	16.25	0.882051	0.00639837	0.0504915	0.0352298	0.0282097	0.00771735	3.58869	1.1137	0.058447
53402	1155	2596	2400	2286	1382	86	121	1143	603	2.24762	0.924499	0.9525	0.604549	0.0622287	1.40698	9.44628	0.527559	0.100867	0.0384838	0.0236975	0.0123335	0.0821211	1.2623	0.647407	0.0349574
53428	834	142	135	168	108	6	14	128	54	0.170264	0.950704	1.24444	0.642857	0.0555556	2.33333	9.14286	0.421875	0.007641	0.0395746	0.0309609	0.013115	0.0733148	2.0934	0.626612	0.0279545
53430	1272	173	200	208	116	2	5	49	160	0.136006	1.15607	1.04	0.557692	0.0172414	2.5	9.8	3.26531	0.00610361	0.0481233	0.0258745	0.0113776	0.0227529	2.24293	0.671649	0.216368
53431	720	217	97	209	251	15	9	56	148	0.301389	0.447005	2.15464	1.20096	0.059761	0.6	6.22222	2.64286	0.0135256	0.0186073	0.0536059	0.0245009	0.0788646	0.538303	0.426444	0.175123
53434	1395	17	5	11	5	0	0	1	1	0.0121864	0.294118	2.2	0.454545	0	#DIV/0!	#DIV/0!	1	0.000546893	0.0122431	0.0547344	0.00927324	0	#DIV/0!	#DIV/0!	0.0662626
53437	1494	573	590	824	1176	23	26	272	418	0.383534	1.02967	1.39661	1.42718	0.0195578	1.13043	10.4615	1.53676	0.017212	0.0428616	0.0347467	0.0291162	0.0258098	1.01419	0.716988	0.10183
53443	1566	963	852	1026	1157	25	66	507	535	0.614943	0.884735	1.20423	1.12768	0.0216076	2.64	7.68182	1.05523	0.027597	0.0368285	0.0299603	0.023006	0.0285148	2.36854	0.526478	0.069922
53446	1821	923	683	2431	2253	3	26	162	348	0.506864	0.739978	3.5593	0.926779	0.00133156	8.66667	6.23077	2.14815	0.0227468	0.0308028	0.0885528	0.0189073	0.00175721	7.77549	0.42703	0.142342
53452	588	0	0	0	0	0	0	0	0	0	#DIV/0!	#DIV/0!	#DIV/0!	#DIV/0!	#DIV/0!	#DIV/0!	#DIV/0!	0	#DIV/0!	#DIV/0!	#DIV/0!	#DIV/0!	#DIV/0!	#DIV/0!	#DIV/0!
53462	546	264	216	181	343	10	24	129	154	0.483516	0.818182	0.837963	1.89503	0.0291545	2.4	5.375	1.1938	0.021699	0.0340581	0.0208479	0.0386607	0.0384743	2.15321	0.368379	0.0791042
53468	1050	120	125	132	148	7	10	75	83	0.114286	1.04167	1.056	1.12121	0.0472973	1.42857	7.5	1.10667	0.00512885	0.0433611	0.0262725	0.022874	0.0624167	1.28167	0.514017	0.0733306
53475	1464	512	493	598	793	19	22	198	224	0.349727	0.962891	1.21298	1.32609	0.0239596	1.15789	9	1.13131	0.0156948	0.0400819	0.0301781	0.0270537	0.0316188	1.03883	0.616821	0.0749637
53481	7044	4470	3545	4107	4793	102	159	1539	1636	0.634583	0.793065	1.15853	1.16703	0.021281	1.55882	9.67925	1.06303	0.0284784	0.0330126	0.0288235	0.0238088	0.0280839	1.39853	0.663373	0.070439
53484	2397	363	316	332	645	18	21	198	239	0.151439	0.870523	1.05063	1.94277	0.027907	1.16667	9.42857	1.20707	0.00679621	0.0362369	0.026139	0.0396347	0.0368279	1.0467	0.646193	0.0799836
53492	882	396	568	604	547	15	22	247	210	0.44898	1.43434	1.06338	0.905629	0.0274223	1.46667	11.2273	0.850202	0.0201491	0.0597069	0.0264562	0.0184759	0.0361883	1.31585	0.769468	0.0563366
53495	1119	413	160	349	319	27	15	107	193	0.36908	0.387409	2.18125	0.91404	0.0846395	0.555556	7.13333	1.80374	0.0165633	0.0161265	0.054268	0.0186475	0.111696	0.498429	0.488888	0.11952
53498	285	262	197	444	476	5	11	124	166	0.919298	0.751908	2.25381	1.07207	0.0105042	2.2	11.2727	1.33871	0.0412557	0.0312994	0.0560731	0.0218715	0.013862	1.97378	0.772584	0.0887064
53499	1191	33	28	24	14	2	1	10	5	0.0277078	0.848485	0.857143	0.583333	0.142857	0.5	10	0.5	0.00124346	0.0353196	0.0213251	0.0119007	0.188524	0.448586	0.685356	0.0331313
53500	1020	2291	1579	902	689	50	71	421	296	2.24608	0.689219	0.571248	0.763858	0.0725689	1.42	5.92958	0.703088	0.100798	0.0286898	0.0142122	0.0155836	0.0957668	1.27398	0.406387	0.0465884
53501	1362	1454	1412	1713	2108	19	29	592	989	1.06755	0.971114	1.21317	1.23059	0.00901328	1.52632	20.4138	1.67061	0.0479088	0.0404242	0.0301829	0.0251054	0.0118945	1.36937	1.39907	0.110699
53503	1677	61	62	69	72	2	2	69	34	0.0363745	1.01639	1.1129	1.04348	0.0277778	1	34.5	0.492754	0.00163239	0.042309	0.0276882	0.0212881	0.0366574	0.897172	2.36448	0.0326511
53525	840	984	783	669	759	24	31	270	313	1.17143	0.795732	0.854406	1.13453	0.0316206	1.29167	8.70968	1.15926	0.0525707	0.0331236	0.021257	0.0231457	0.0417286	1.15885	0.596923	0.0768155
53526	1209	238	390	310	403	5	21	119	110	0.196857	1.63866	0.794872	1.3	0.0124069	4.2	5.66667	0.92437	0.00883443	0.0682117	0.0197758	0.0265215	0.016373	3.76812	0.388369	0.0612511
53529	1224	864	741	1249	1265	17	44	620	635	0.705882	0.857639	1.68556	1.01281	0.0134387	2.58824	14.0909	1.02419	0.0316782	0.0357006	0.0419355	0.0206625	0.0177347	2.32209	0.965729	0.0678657
53535	921	207	167	252	335	11	11	102	205	0.224756	0.806763	1.50898	1.32937	0.0328358	1	9.27273	2.0098	0.0100865	0.0335828	0.0375424	0.0271206	0.0433323	0.897172	0.635512	0.133175
53542	1296	3797	2310	2827	2925	66	73	1277	1160	2.92978	0.608375	1.22381	1.03467	0.0225641	1.10606	17.4932	0.908379	0.131481	0.0253246	0.0304475	0.0211084	0.0297771	0.992327	1.1989	0.0601915
53554	606	4243	3269	3959	3231	181	159	1765	1318	7.00165	0.770445	1.21107	0.816115	0.0560198	0.878453	11.1006	0.746742	0.314216	0.032071	0.0301307	0.0166497	0.0739275	0.788124	0.760789	0.0494811
53558	3618	61	100	62	80	4	9	147	63	0.0168601	1.63934	0.62	1.29032	0.05	2.25	16.3333	0.428571	0.00075664	0.0682404	0.0154252	0.026324	0.0659833	2.01864	1.11942	0.0283982
53561	489	182	120	109	124	4	9	61	37	0.372188	0.659341	0.908333	1.13761	0.0322581	2.25	6.77778	0.606557	0.0167028	0.0274461	0.0225987	0.0232086	0.0425699	2.01864	0.464519	0.0401921
53562	810	1853	1113	1203	820	46	53	588	398	2.28765	0.600648	1.08086	0.681629	0.0560976	1.15217	11.0943	0.676871	0.102664	0.0250029	0.0268911	0.013906	0.0740301	1.0337	0.760358	0.0448512
53567	1410	3142	2123	2360	2544	111	91	1767	1568	2.22837	0.675684	1.11163	1.07797	0.0436321	0.81982	19.4176	0.88738	0.100003	0.0281264	0.0276567	0.0219917	0.0575798	0.73552	1.3308	0.0588001
53569	1443	247	223	137	203	14	18	140	107	0.171171	0.902834	0.61435	1.48175	0.0689655	1.28571	7.77778	0.764286	0.00768172	0.0375819	0.0152846	0.0302294	0.0910115	1.15351	0.533055	0.0506435
53570	1041	109	98	207	89	3	1	53	37	0.104707	0.899083	2.11224	0.429952	0.0337079	0.333333	53	0.698113	0.00469898	0.0374258	0.0525512	0.0087715	0.0444832	0.299057	3.63239	0.0462588
53576	1320	1325	1609	2167	4259	41	67	716	946	1.00379	1.21434	1.3468	1.96539	0.00962667	1.63415	10.6866	1.32123	0.0450474	0.0505488	0.0335074	0.0400962	0.012704	1.46611	0.732411	0.087548
53585	510	994	935	1357	1050	31	33	345	374	1.94902	0.940644	1.45134	0.773766	0.0295238	1.06452	10.4545	1.08406	0.087467	0.0391558	0.0361082	0.0157857	0.0389616	0.955054	0.716509	0.0718325
53596	1215	1169	1301	2111	3467	42	64	794	965	0.96214	1.11292	1.6226	1.64235	0.0121142	1.52381	12.4062	1.21537	0.0431784	0.046327	0.0403691	0.0335058	0.0159867	1.36712	0.85027	0.0805332
53601	405	3538	2436	4869	5435	82	102	1387	1521	8.7358	0.688525	1.99877	1.11625	0.0150874	1.2439	13.598	1.09661	0.39204	0.0286609	0.0497279	0.0227727	0.0199103	1.11599	0.93195	0.0726643
53605	1428	430	482	590	770	19	22	340	373	0.30112	1.12093	1.22407	1.30508	0.0246753	1.15789	15.4545	1.09706	0.0135135	0.0466605	0.0304539	0.0266252	0.0325632	1.03883	1.05919	0.0726939
53611	1785	45	37	42	21	6	3	31	14	0.0252101	0.822222	1.13514	0.5	0.285714	0.5	10.3333	0.451613	0.00113136	0.0342263	0.0282414	0.0102006	0.377048	0.448586	0.708202	0.029925
53615	1893	1499	1250	1625	1893	46	66	943	806	0.791865	0.833889	1.3	1.16492	0.0243001	1.43478	14.2879	0.854719	0.0355369	0.034712	0.0323431	0.0237658	0.032068	1.28725	0.979229	0.0566359
53628	1170	150	136	164	228	6	7	54	90	0.128205	0.906667	1.20588	1.39024	0.0263158	1.16667	7.71429	1.66667	0.00575352	0.0377415	0.0300015	0.0283626	0.0347281	1.0467	0.528703	0.110438
53647	1266	1891	2169	3462	4589	41	71	784	816	1.49368	1.14701	1.59613	1.32553	0.00893441	1.73171	11.0423	1.04082	0.0670326	0.0477462	0.0397105	0.0270424	0.0117904	1.55364	0.756788	0.0689672
53659	3468	1197	1205	1052	933	77	106	691	702	0.345156	1.00668	0.873029	0.886882	0.0825295	1.37662	6.51887	1.01592	0.0154897	0.0419048	0.0217203	0.0180934	0.108911	1.23507	0.446775	0.0673174
53660	756	961	778	691	816	34	36	461	346	1.27116	0.809573	0.888175	1.1809	0.0416667	1.05882	12.8056	0.750542	0.0570466	0.0336998	0.0220972	0.0240916	0.0549861	0.949947	0.877637	0.0497329
53665	630	2	0	0	0	0	0	0	3	0.0031746	0	#DIV/0!	#DIV/0!	#DIV/0!	#DIV/0!	#DIV/0!	#DIV/0!	0.000142468	0	#DIV/0!	#DIV/0!	#DIV/0!	#DIV/0!	#DIV/0!	#DIV/0!
53669	1086	2049	2821	3724	4549	53	70	1134	1346	1.88674	1.37677	1.3201	1.22154	0.0116509	1.32075	16.2	1.18695	0.0846721	0.0573102	0.0328431	0.0249207	0.0153753	1.18494	1.11028	0.0786503
53672	1467	761	890	904	1143	22	23	392	515	0.518746	1.16951	1.01573	1.26438	0.0192476	1.04545	17.0435	1.31378	0.02328	0.0486829	0.0252707	0.0257948	0.0254004	0.937953	1.16809	0.0870541
53673	1176	2717	5079	5770	5726	51	97	4699	3761	2.31037	1.86934	1.13605	0.992374	0.00890674	1.90196	48.4433	0.800383	0.103684	0.0778143	0.0282641	0.0202456	0.0117539	1.70639	3.32009	0.0530354
53684	1521	446	447	339	449	29	32	264	285	0.293228	1.00224	0.758389	1.32448	0.064588	1.10345	8.25	1.07955	0.0131593	0.0417199	0.0188682	0.027021	0.0852346	0.989983	0.565419	0.0715335
53685	2340	1612	1501	2310	3140	58	89	1090	1345	0.688889	0.931141	1.53897	1.35931	0.0184713	1.53448	12.2472	1.23394	0.0309156	0.0387603	0.0382886	0.0277314	0.024376	1.3767	0.839369	0.0817644
53701	342	258	223	388	473	5	6	188	195	0.754386	0.864341	1.73991	1.21907	0.0105708	1.2	31.3333	1.03723	0.0338549	0.0359796	0.0432877	0.0248705	0.01395	1.07661	2.14745	0.0687298
53721	666	1166	1302	1493	1591	31	66	611	488	1.75075	1.11664	1.1467	1.06564	0.0194846	2.12903	9.25758	0.798691	0.0785692	0.0464819	0.028529	0.0217403	0.0257132	1.91011	0.634474	0.0529233
53722	846	2032	2015	1425	665	8	12	17	13	2.40189	0.991634	0.707196	0.466667	0.0120301	1.5	1.41667	0.764706	0.107791	0.0412784	0.0175945	0.00952053	0.0158757	1.34576	0.0970921	0.0506714
53728	870	9042	8572	10945	9154	262	300	3594	3455	10.3931	0.94802	1.27683	0.836364	0.0286214	1.14504	11.98	0.961324	0.466416	0.0394629	0.0317667	0.0170628	0.0377707	1.0273	0.821057	0.0636998
53731	1224	494	472	725	1325	23	29	937	1045	0.403595	0.955466	1.53602	1.82759	0.0173585	1.26087	32.3103	1.11526	0.0181123	0.0397728	0.038215	0.0372848	0.0229074	1.13122	2.21441	0.0739001
53747	1938	214	192	254	171	9	9	119	81	0.110423	0.897196	1.32292	0.673228	0.0526316	1	13.2222	0.680672	0.00495551	0.0373472	0.0329132	0.0137346	0.0694562	0.897172	0.906193	0.0451031
53753	309	503	285	638	493	7	9	125	118	1.62783	0.5666	2.2386	0.772727	0.0141988	1.28571	13.8889	0.944	0.0730529	0.0235857	0.0556947	0.0157645	0.0187377	1.15351	0.951884	0.0625519
53776	1347	1060	2349	2228	1983	47	86	958	932	0.786934	2.21604	0.948489	0.890036	0.0237015	1.82979	11.1395	0.97286	0.0353156	0.0922461	0.0235977	0.0181577	0.031278	1.64163	0.763455	0.0644642
53777	1434	716	301	483	470	21	21	337	200	0.499303	0.420391	1.60465	0.973085	0.0446809	1	16.0476	0.593472	0.0224074	0.0174995	0.0399226	0.019852	0.0589638	0.897172	1.09983	0.039325
53785	4149	4836	4773	6207	6172	173	300	3245	2813	1.16558	0.986973	1.30044	0.994361	0.0280298	1.7341	10.8167	0.866872	0.0523083	0.0410843	0.032354	0.0202861	0.03699	1.55579	0.741327	0.0574412
53796	1386	284	177	329	381	12	14	134	185	0.204906	0.623239	1.85876	1.15805	0.0314961	1.16667	9.57143	1.3806	0.00919566	0.0259433	0.0462446	0.0236256	0.0415643	1.0467	0.655984	0.0914819
53811	3024	3805	2716	3683	3501	119	154	1781	2045	1.25827	0.713798	1.35604	0.950584	0.0339903	1.29412	11.5649	1.14823	0.0564678	0.029713	0.0337373	0.019393	0.0448559	1.16105	0.79261	0.0760848
53812	324	1530	1038	1488	982	41	37	544	361	4.72222	0.678431	1.43353	0.659946	0.0417515	0.902439	14.7027	0.663603	0.211921	0.0282408	0.0356651	0.0134637	0.0550981	0.809643	1.00766	0.043972
53815	687	602	424	444	356	22	21	245	140	0.876274	0.704319	1.04717	0.801802	0.0617978	0.954545	11.6667	0.571429	0.0393249	0.0293184	0.0260528	0.0163577	0.0815524	0.856392	0.799582	0.0378643
53818	864	519	224	253	352	9	14	80	146	0.600694	0.431599	1.12946	1.3913	0.0255682	1.55556	5.71429	1.825	0.0269576	0.017966	0.0281003	0.0283842	0.0337415	1.3956	0.391632	0.120929
53824	867	0	0	0	0	9	15	104	22	0	#DIV/0!	#DIV/0!	#DIV/0!	#DIV/0!	1.66667	6.93333	0.211538	0	#DIV/0!	#DIV/0!	#DIV/0!	#DIV/0!	1.49529	0.47518	0.0140171
53848	1962	2251	2408	3923	3824	94	110	1624	1575	1.1473	1.06975	1.62915	0.974764	0.0245816	1.17021	14.7636	0.969828	0.0514878	0.0445299	0.0405322	0.0198863	0.0324395	1.04988	1.01184	0.0642633
53858	942	285	232	197	189	11	23	152	109	0.302548	0.814035	0.849138	0.959391	0.0582011	2.09091	6.6087	0.717105	0.0135776	0.0338855	0.021126	0.0195727	0.076806	1.87591	0.452931	0.0475172
53859	1029	265	83	171	314	2	6	85	99	0.257532	0.313208	2.06024	1.83626	0.00636943	3	14.1667	1.16471	0.0115574	0.0130378	0.0512573	0.0374617	0.00840552	2.69152	0.970921	0.0771764
53862	996	5	13	12	21	3	1	47	18	0.00502008	2.6	0.923077	1.75	0.142857	0.333333	47	0.382979	0.000225288	0.108229	0.0229655	0.035702	0.188524	0.299057	3.22117	0.0253772
53863	1245	10	7	10	37	0	0	7	13	0.00803213	0.7	1.42857	3.7	0	#DIV/0!	#DIV/0!	1.85714	0.000360461	0.0291386	0.0355418	0.0754842	0	#DIV/0!	#DIV/0!	0.123059
53868	1236	110	24	27	1	25	16	334	15	0.0889968	0.218182	1.125	0.037037	25	0.64	20.875	0.0449102	0.00399395	0.00908217	0.0279892	0.000755598	32.9917	0.57419	1.43068	0.00297586
53870	1734	937	731	1152	1262	30	52	414	410	0.540369	0.780149	1.57592	1.09549	0.0237718	1.73333	7.96154	0.990338	0.0242504	0.032475	0.0392079	0.0223492	0.0313708	1.5551	0.545649	0.0656224
53872	1851	16	24	17	11	0	0	2	3	0.00864398	1.5	0.708333	0.647059	0	#DIV/0!	#DIV/0!	1.5	0.000387919	0.0624399	0.0176228	0.0132007	0	#DIV/0!	#DIV/0!	0.0993939
53877	2292	956	869	964	1163	28	36	552	439	0.417103	0.908996	1.10932	1.20643	0.0240757	1.28571	15.3333	0.79529	0.0187185	0.0378384	0.0275991	0.0246126	0.0317719	1.15351	1.05088	0.052698
53888	900	161	128	124	187	7	8	101	104	0.178889	0.795031	0.96875	1.50806	0.0374332	1.14286	12.625	1.0297	0.00802807	0.0330945	0.0241018	0.0307662	0.0493993	1.02534	0.865262	0.0682308
53893	822	17087	17109	41153	49475	51	169	1444	2521	20.7871	1.00129	2.40534	1.20222	0.00103082	3.31373	8.54438	1.74584	0.932872	0.0416802	0.0598432	0.0245267	0.00136034	2.97298	0.585594	0.115684
53900	1266	2	0	3	0	0	0	3	3	0.00157978	0	#DIV/0!	0	#DIV/0!	#DIV/0!	#DIV/0!	1	7.08964e-05	0	#DIV/0!	0	#DIV/0!	#DIV/0!	#DIV/0!	0.0662626
53902	2193	842	627	1144	1122	30	45	668	664	0.383949	0.744656	1.82456	0.980769	0.026738	1.5	14.8444	0.994012	0.0172306	0.0309975	0.0453938	0.0200088	0.0352852	1.34576	1.01737	0.0658658
53903	1650	1989	680	550	811	14	413	107	84	1.20545	0.34188	0.808824	1.47455	0.0172626	29.5	0.25908	0.785047	0.0540977	0.0142313	0.020123	0.0300824	0.0227809	26.4666	0.0177562	0.0520192
53939	1689	695	675	831	801	40	60	482	444	0.411486	0.971223	1.23111	0.963899	0.0499376	1.5	8.03333	0.921162	0.0184664	0.0404287	0.0306292	0.0196646	0.065901	1.34576	0.55057	0.0610386
53947	603	14085	9957	11241	15679	396	410	3400	7257	23.3582	0.706922	1.12895	1.3948	0.0252567	1.03535	8.29268	2.13441	1.04826	0.0294268	0.0280876	0.0284556	0.0333304	0.928891	0.568344	0.141432
53949	3123	0	2	0	0	0	0	1	0	0	#DIV/0!	0	#DIV/0!	#DIV/0!	#DIV/0!	#DIV/0!	0	0	#DIV/0!	0	#DIV/0!	#DIV/0!	#DIV/0!	#DIV/0!	0
53952	528	304	205	288	323	14	12	145	132	0.575758	0.674342	1.40488	1.12153	0.0433437	0.857143	12.0833	0.910345	0.0258385	0.0280706	0.0349524	0.0228804	0.0571992	0.769005	0.828139	0.0603218
53956	1089	410	454	546	610	19	24	314	291	0.376492	1.10732	1.20264	1.11722	0.0311475	1.26316	13.0833	0.926752	0.016896	0.0460939	0.0299209	0.0227925	0.0411044	1.13327	0.896675	0.0614089
53961	1200	78	201	120	94	12	35	148	107	0.065	2.57692	0.597015	0.783333	0.12766	2.91667	4.22857	0.722973	0.00291703	0.107269	0.0148533	0.0159809	0.168468	2.61675	0.289808	0.0479061
53964	1224	0	0	0	2	0	0	1	1	0	#DIV/0!	#DIV/0!	#DIV/0!	0	#DIV/0!	#DIV/0!	1	0	#DIV/0!	#DIV/0!	#DIV/0!	0	#DIV/0!	#DIV/0!	0.0662626
53972	1683	529	454	1473	1204	3	25	173	263	0.31432	0.858223	3.24449	0.817379	0.00249169	8.33333	6.92	1.52023	0.0141059	0.0357249	0.0807207	0.0166755	0.00328821	7.47644	0.474267	0.100734
53981	633	392	260	322	438	16	21	153	208	0.619273	0.663265	1.23846	1.36025	0.0365297	1.3125	7.28571	1.35948	0.0277914	0.0276095	0.030812	0.0277506	0.048207	1.17754	0.499331	0.0900825
53986	1197	889	864	1141	669	21	51	491	351	0.74269	0.971879	1.3206	0.586328	0.0313901	2.42857	9.62745	0.714868	0.03333	0.040456	0.0328556	0.0119618	0.0414245	2.17885	0.659823	0.047369
53989	855	574	408	562	434	17	30	271	232	0.671345	0.710801	1.37745	0.772242	0.0391705	1.76471	9.03333	0.856089	0.0301282	0.0295883	0.03427	0.0157546	0.051692	1.58325	0.619105	0.0567266
53995	1104	200	164	261	350	5	14	236	161	0.181159	0.82	1.59146	1.341	0.0142857	2.8	16.8571	0.682203	0.00812997	0.0341338	0.0395945	0.0273578	0.0188524	2.51208	1.15531	0.0452046
54005	1701	1633	440	240	161	102	26	125	91	0.960024	0.269443	0.545455	0.670833	0.63354	0.254902	4.80769	0.728	0.0430834	0.011216	0.0135705	0.0136858	0.836062	0.228691	0.329498	0.0482392
54007	258	4	12	9	10	0	1	2	1	0.0155039	3	0.75	1.11111	0	#DIV/0!	2	0.5	0.000695774	0.12488	0.0186595	0.0226679	0	#DIV/0!	0.137071	0.0331313
54036	1653	311	461	981	1903	18	21	520	790	0.188143	1.48232	2.12798	1.93986	0.00945875	1.16667	24.7619	1.51923	0.00844336	0.0617038	0.0529427	0.0395753	0.0124824	1.0467	1.69707	0.100668
54042	2421	1397	1809	2070	2140	75	87	921	933	0.577034	1.29492	1.14428	1.03382	0.0350467	1.16	10.5862	1.01303	0.0258958	0.053903	0.0284688	0.021091	0.04625	1.04072	0.725532	0.0671259
54048	903	95	93	65	66	6	9	142	137	0.105205	0.978947	0.698925	1.01538	0.0909091	1.5	15.7778	0.964789	0.00472132	0.0407503	0.0173888	0.020715	0.11997	1.34576	1.08134	0.0639294
54052	183	4	0	33	11	0	5	3	38	0.0218579	0	#DIV/0!	0.333333	0	#DIV/0!	0.6	12.6667	0.000980927	0	#DIV/0!	0.00680038	0	#DIV/0!	0.0411214	0.839326
54064	1839	403	334	1018	621	3	21	201	239	0.219141	0.828784	3.0479	0.61002	0.00483092	7	9.57143	1.18905	0.00983448	0.0344995	0.0758297	0.0124451	0.0063752	6.28021	0.655984	0.0787898
54071	2052	5141	4894	5987	4138	236	262	2885	2521	2.50536	0.951955	1.22333	0.691164	0.0570324	1.11017	11.0115	0.87383	0.112434	0.0396267	0.0304357	0.0141005	0.0752637	0.996013	0.754677	0.0579022
54086	831	1480	2391	3209	3737	18	56	1109	1407	1.78099	1.61554	1.34212	1.16454	0.0048167	3.11111	19.8036	1.26871	0.0799261	0.0672495	0.0333909	0.0237579	0.00635644	2.7912	1.35725	0.084068
54089	1353	5	3	0	11	1	1	3	0	0.00369549	0.6	0	#DIV/0!	0.0909091	1	3	0	0.000165844	0.024976	0	#DIV/0!	0.11997	0.897172	0.205607	0
54128	1146	433	310	316	332	14	9	140	213	0.377836	0.715935	1.01935	1.05063	0.0421687	0.642857	15.5556	1.52143	0.0169563	0.029802	0.0253608	0.0214341	0.0556486	0.576754	1.06611	0.100814
54129	1014	17	10	20	6	1	1	16	24	0.0167653	0.588235	2	0.3	0.166667	1	16	1.5	0.000752383	0.0244862	0.0497586	0.00612034	0.219944	0.897172	1.09657	0.0993939
54134	828	45	68	90	91	2	6	66	43	0.0543478	1.51111	1.32353	1.01111	0.021978	3	11	0.651515	0.00243899	0.0629024	0.0329285	0.0206278	0.0290037	2.69152	0.753892	0.0431711
54144	2481	1324	1310	1400	3172	65	80	789	933	0.533656	0.989426	1.0687	2.26571	0.0204918	1.23077	9.8625	1.18251	0.0239491	0.0411865	0.0265886	0.0462231	0.0270424	1.10421	0.675933	0.0783561
54157	942	1962	1356	2038	1860	79	90	1002	648	2.0828	0.691131	1.50295	0.912659	0.0424731	1.13924	11.1333	0.646707	0.0934708	0.0287695	0.0373923	0.0186193	0.0560504	1.0221	0.76303	0.0428524
54160	1344	0	1	0	0	0	0	0	0	0	#DIV/0!	0	#DIV/0!	#DIV/0!	#DIV/0!	#DIV/0!	#DIV/0!	0	#DIV/0!	0	#DIV/0!	#DIV/0!	#DIV/0!	#DIV/0!	#DIV/0!
54166	1341	1043	766	948	1000	30	37	388	421	0.777778	0.73442	1.2376	1.05485	0.03	1.23333	10.4865	1.08505	0.0349047	0.0305714	0.0307906	0.0215202	0.03959	1.10651	0.718698	0.0718983
54171	1293	421	342	232	148	12	26	207	126	0.325599	0.812352	0.678363	0.637931	0.0810811	2.16667	7.96154	0.608696	0.0146121	0.0338154	0.0168772	0.0130145	0.107	1.94387	0.545649	0.0403337
54179	663	5	4	0	0	0	0	3	5	0.00754148	0.8	0	#DIV/0!	#DIV/0!	#DIV/0!	#DIV/0!	1.66667	0.000338442	0.0333013	0	#DIV/0!	#DIV/0!	#DIV/0!	#DIV/0!	0.110438
54181	777	378	301	531	521	17	16	250	353	0.486486	0.796296	1.76412	0.981168	0.0326296	0.941176	15.625	1.412	0.0218323	0.0331471	0.0438901	0.0200169	0.0430601	0.844398	1.07087	0.0935628
54195	1311	3111	3009	5047	4040	55	99	955	743	2.373	0.967213	1.6773	0.800476	0.0136139	1.8	9.64646	0.77801	0.106494	0.0402618	0.0417301	0.0163306	0.0179658	1.61491	0.661127	0.051553
54198	774	2318	2737	2189	1212	142	118	1564	1102	2.99483	1.18076	0.799781	0.553677	0.117162	0.830986	13.2542	0.704604	0.1344	0.049151	0.019898	0.0112956	0.154614	0.745538	0.908388	0.0466888
54202	1599	1067	824	1425	1124	27	45	531	432	0.667292	0.772259	1.72937	0.788772	0.0240214	1.66667	11.8	0.813559	0.0299464	0.0321465	0.0430255	0.0160918	0.0317002	1.49529	0.80872	0.0539085
54208	1944	49	38	38	40	2	1	9	13	0.0252058	0.77551	1	1.05263	0.05	0.5	9	1.44444	0.00113117	0.0322819	0.0248793	0.0214749	0.0659833	0.448586	0.616821	0.0957126
54219	642	34	49	78	56	0	0	4	10	0.0529595	1.44118	1.59184	0.717949	0	#DIV/0!	#DIV/0!	2.5	0.00237669	0.0599913	0.0396038	0.014647	0	#DIV/0!	#DIV/0!	0.165656
54223	939	136	225	414	636	6	6	125	200	0.144835	1.65441	1.84	1.53623	0.00943396	1	20.8333	1.6	0.00649982	0.0688676	0.0457779	0.0313409	0.0124497	0.897172	1.42783	0.10602
54226	1140	57	474	278	184	7	7	249	124	0.05	8.31579	0.586498	0.661871	0.0380435	1	35.5714	0.497992	0.00224387	0.346158	0.0145917	0.0135029	0.0502047	0.897172	2.43791	0.0329982
54227	1047	930	2661	1468	864	6	14	297	123	0.888252	2.86129	0.551672	0.588556	0.00694444	2.33333	21.2143	0.414141	0.0398625	0.119106	0.0137252	0.0120072	0.00916435	2.0934	1.45393	0.0274421
54230	1590	37	31	39	69	0	2	29	49	0.0232704	0.837838	1.25806	1.76923	0	#DIV/0!	14.5	1.68966	0.00104432	0.0348764	0.0312998	0.0360943	0	#DIV/0!	0.993767	0.111961
54239	1833	382	298	80	28	4	6	32	29	0.208402	0.780105	0.268456	0.35	0.142857	1.5	5.33333	0.90625	0.00935253	0.0324731	0.00667901	0.0071404	0.188524	1.34576	0.365523	0.0600505
54242	2295	706	227	160	160	7	4	45	58	0.307625	0.32153	0.704846	1	0.04375	0.571429	11.25	1.28889	0.0138054	0.0133842	0.0175361	0.0204011	0.0577354	0.51267	0.771026	0.0854051
54244	2370	426	434	455	552	9	19	225	273	0.179747	1.01878	1.04839	1.21319	0.0163043	2.11111	11.8421	1.21333	0.00806658	0.0424083	0.0260831	0.0247504	0.0215163	1.89403	0.811606	0.0803986
54256	1161	239	152	271	306	4	6	50	124	0.205857	0.635983	1.78289	1.12915	0.0130719	1.5	8.33333	2.48	0.00923833	0.0264738	0.0443572	0.023036	0.0172505	1.34576	0.57113	0.164331
54260	1281	92	26	51	29	0	9	56	32	0.0718189	0.282609	1.96154	0.568627	0	#DIV/0!	6.22222	0.571429	0.00322305	0.011764	0.0488017	0.0116006	0	#DIV/0!	0.426444	0.0378643
54283	4188	1660	1297	1913	1959	50	56	396	537	0.396371	0.781325	1.47494	1.02405	0.0255232	1.12	7.07143	1.35606	0.0177881	0.0325239	0.0366955	0.0208917	0.0336822	1.00483	0.484645	0.0898561
54285	441	180	215	336	447	8	10	123	166	0.408163	1.19444	1.56279	1.33036	0.0178971	1.25	12.3	1.34959	0.0183173	0.0497207	0.0388811	0.0271408	0.0236182	1.12147	0.842988	0.0894275
54329	1218	3477	3822	5820	7060	85	134	1588	1706	2.85468	1.09922	1.52276	1.21306	0.0120397	1.57647	11.8507	1.07431	0.128111	0.045757	0.0378853	0.0247478	0.0158883	1.41437	0.812198	0.0711864
54330	1803	1066	787	1554	952	21	24	358	313	0.591237	0.738274	1.97459	0.612613	0.0220588	1.14286	14.9167	0.874302	0.0265332	0.0307318	0.0491263	0.012498	0.0291103	1.02534	1.02232	0.0579335
54335	1956	1790	1416	1759	3123	54	91	1405	1638	0.915133	0.791061	1.24223	1.77544	0.0172911	1.68519	15.4396	1.16584	0.0410688	0.0329292	0.0309058	0.036221	0.0228184	1.5119	1.05816	0.0772513
54349	273	2109	2159	2362	2291	64	68	842	849	7.72527	1.02371	1.09403	0.969941	0.0279354	1.0625	12.3824	1.00831	0.34669	0.0426135	0.0272186	0.0197879	0.0368654	0.953246	0.848632	0.0668135
54352	1065	9	0	4	0	0	0	2	0	0.0084507	0	#DIV/0!	0	#DIV/0!	#DIV/0!	#DIV/0!	0	0.000379246	0	#DIV/0!	0	#DIV/0!	#DIV/0!	#DIV/0!	0
54365	1797	306	332	763	948	11	12	245	414	0.170284	1.08497	2.29819	1.24246	0.0116034	1.09091	20.4167	1.6898	0.0076419	0.0451635	0.0571774	0.0253477	0.0153126	0.978734	1.39927	0.11197
54366	2127	135	169	202	228	7	21	337	175	0.0634697	1.25185	1.19527	1.12871	0.0307018	3	16.0476	0.519288	0.00284836	0.0521104	0.0297374	0.023027	0.0405161	2.69152	1.09983	0.0344093
54372	3441	0	0	0	0	78	80	1000	913	0	#DIV/0!	#DIV/0!	#DIV/0!	#DIV/0!	1.02564	12.5	0.913	0	#DIV/0!	#DIV/0!	#DIV/0!	#DIV/0!	0.920177	0.856695	0.0604977
54384	414	376	303	655	921	7	24	203	276	0.908213	0.805851	2.16172	1.40611	0.00760043	3.42857	8.45833	1.35961	0.0407582	0.0335449	0.053782	0.0286862	0.01003	3.07602	0.579697	0.090091
54391	1236	447	417	488	603	25	19	216	205	0.36165	0.932886	1.17026	1.23566	0.0414594	0.76	11.3684	0.949074	0.0162299	0.0388329	0.0291153	0.0252088	0.0547126	0.681851	0.779142	0.0628881
54393	888	62	115	108	153	0	7	59	51	0.0698198	1.85484	0.93913	1.41667	0	#DIV/0!	8.42857	0.864407	0.00313333	0.0772107	0.0233649	0.0289016	0	#DIV/0!	0.577657	0.0572778
54395	1515	774	571	1544	1716	20	26	546	596	0.510891	0.737726	2.70403	1.1114	0.011655	1.3	21	1.09158	0.0229275	0.030709	0.0672743	0.0226738	0.0153807	1.16632	1.43925	0.0723306
54407	258	254	334	475	480	8	19	211	215	0.984496	1.31496	1.42216	1.01053	0.0166667	2.375	11.1053	1.01896	0.0441817	0.0547374	0.0353822	0.0206159	0.0219944	2.13078	0.761106	0.0675187
54408	2424	813	918	1041	1227	45	41	547	561	0.335396	1.12915	1.13399	1.17867	0.0366748	0.911111	13.3415	1.02559	0.0150517	0.0470027	0.0282128	0.0240463	0.0483985	0.817424	0.914366	0.0679585
54419	861	284	314	316	311	13	15	259	224	0.329849	1.10563	1.00637	0.984177	0.0418006	1.15385	17.2667	0.864865	0.0148028	0.0460238	0.0250378	0.0200783	0.0551629	1.0352	1.18338	0.0573082
54426	1221	27	45	50	96	11	1	71	76	0.022113	1.66667	1.11111	1.92	0.114583	0.0909091	71	1.07042	0.000992376	0.0693777	0.0276437	0.0391702	0.151212	0.0815611	4.86603	0.070929
54427	1710	203	159	220	296	15	10	127	163	0.118713	0.783251	1.38365	1.34545	0.0506757	0.666667	12.7	1.28346	0.00532755	0.0326041	0.0344242	0.0274488	0.066875	0.598115	0.870403	0.0850457
54437	2028	210	206	210	251	13	26	242	147	0.10355	0.980952	1.01942	1.19524	0.0517928	2	9.30769	0.607438	0.00464707	0.0408337	0.0253624	0.0243842	0.0683493	1.79434	0.637909	0.0402504
54441	3504	1374	1423	1691	2218	88	118	1595	1384	0.392123	1.03566	1.18833	1.31165	0.0396754	1.34091	13.5169	0.867712	0.0175975	0.0431111	0.0295649	0.0267591	0.0523583	1.20303	0.926393	0.0574968
54444	639	149	167	178	140	18	13	119	90	0.233177	1.12081	1.06587	0.786517	0.128571	0.722222	9.15385	0.756303	0.0104644	0.0466553	0.0265181	0.0160458	0.169671	0.647958	0.627365	0.0501146
54448	1065	541	573	783	681	23	33	381	339	0.507981	1.05915	1.36649	0.869732	0.0337739	1.43478	11.5455	0.889764	0.0227969	0.0440888	0.0339974	0.0177435	0.0445702	1.28725	0.791275	0.058958
54450	1176	2102	2048	2904	2233	71	122	1436	1294	1.78741	0.97431	1.41797	0.768939	0.0317958	1.71831	11.7705	0.901114	0.0802146	0.0405572	0.0352781	0.0156872	0.0419599	1.54162	0.806698	0.0597101
54454	1272	2772	2500	3351	2864	148	163	1629	1326	2.17925	0.901876	1.3404	0.85467	0.051676	1.10135	9.99387	0.813996	0.0977989	0.037542	0.0333482	0.0174362	0.0681951	0.988102	0.684936	0.0539375
54458	1272	844	694	972	1420	17	24	719	539	0.663522	0.822275	1.40058	1.46091	0.0119718	1.41176	29.9583	0.749652	0.0297772	0.0342285	0.0348454	0.0298041	0.0157988	1.2666	2.05321	0.0496739
54461	1437	3	0	6	24	0	0	0	4	0.00208768	0	#DIV/0!	4	0	#DIV/0!	#DIV/0!	#DIV/0!	9.36898e-05	0	#DIV/0!	0.0816045	0	#DIV/0!	#DIV/0!	#DIV/0!
54462	1338	2	0	0	0	0	0	3	0	0.00149477	0	#DIV/0!	#DIV/0!	#DIV/0!	#DIV/0!	#DIV/0!	0	6.70814e-05	0	#DIV/0!	#DIV/0!	#DIV/0!	#DIV/0!	#DIV/0!	0
54469	2319	2097	1827	2606	2855	83	87	1421	1409	0.904269	0.871245	1.42638	1.09555	0.0290718	1.04819	16.3333	0.991555	0.0405813	0.036267	0.0354874	0.0223504	0.0383651	0.94041	1.11942	0.065703
54471	3033	898	860	1327	2129	35	42	538	658	0.296076	0.957684	1.54302	1.60437	0.0164396	1.2	12.8095	1.22305	0.0132872	0.0398651	0.0383893	0.032731	0.0216949	1.07661	0.877909	0.0810423
54487	1284	762	552	671	521	27	32	372	283	0.593458	0.724409	1.21558	0.776453	0.0518234	1.18519	11.625	0.760753	0.0266329	0.0301547	0.0302428	0.0158405	0.0683896	1.06332	0.796727	0.0504094
54502	1701	1181	982	1060	1043	35	54	277	264	0.694297	0.831499	1.07943	0.983962	0.033557	1.54286	5.12963	0.953069	0.0311583	0.0346125	0.0268555	0.0200739	0.0442841	1.38421	0.351562	0.0631528
54508	501	534	386	354	223	15	18	174	111	1.06587	0.722846	0.917098	0.629944	0.0672646	1.2	9.66667	0.637931	0.0478334	0.0300897	0.0228168	0.0128516	0.0887668	1.07661	0.662511	0.042271
54511	906	1981	1461	1840	1227	65	89	716	1025	2.18653	0.737506	1.25941	0.666848	0.0529747	1.36923	8.04494	1.43156	0.098126	0.0306999	0.0313333	0.0136045	0.069909	1.22844	0.551365	0.0948591
54514	1026	653	718	1057	1060	30	37	474	473	0.636452	1.09954	1.47214	1.00284	0.0283019	1.23333	12.8108	0.99789	0.0285623	0.0457702	0.0366259	0.020459	0.0373491	1.10651	0.877997	0.0661228
54521	1188	1747	1249	2074	1834	56	68	914	855	1.47054	0.71494	1.66053	0.884282	0.0305344	1.21429	13.4412	0.935449	0.065994	0.0297605	0.0413128	0.0180403	0.0402952	1.08942	0.9212	0.0619852
54525	1644	2136	787	739	1002	166	147	210	406	1.29927	0.368446	0.939009	1.35589	0.165669	0.885542	1.42857	1.93333	0.0583079	0.0153371	0.0233619	0.0276616	0.218627	0.794484	0.097908	0.128108
54535	2184	305	744	1258	1164	4	15	277	423	0.139652	2.43934	1.69086	0.925278	0.00343643	3.75	18.4667	1.52708	0.00626722	0.101542	0.0420674	0.0188767	0.00453494	3.3644	1.26562	0.101188
54541	3600	2920	3012	3352	4193	161	264	2541	2372	0.811111	1.03151	1.11288	1.25089	0.0383973	1.63975	9.625	0.933491	0.0364006	0.0429381	0.0276877	0.0255197	0.0506717	1.47114	0.659655	0.0618555
54550	858	392	222	158	174	2	16	144	85	0.456876	0.566327	0.711712	1.10127	0.0114943	8	9	0.590278	0.0205034	0.0235743	0.0177069	0.0224671	0.0151686	7.17738	0.616821	0.0391133
54554	678	1898	2459	3211	2831	85	69	1573	797	2.79941	1.29557	1.30582	0.881657	0.0300247	0.811765	22.7971	0.506675	0.12563	0.0539304	0.0324878	0.0179868	0.0396226	0.728293	1.56241	0.0335736
54564	1272	799	433	550	654	46	69	379	348	0.628145	0.541927	1.27021	1.18909	0.0703364	1.5	5.49275	0.918206	0.0281895	0.0225586	0.0316019	0.0242588	0.0928206	1.34576	0.376449	0.0608427
54567	2694	1528	1573	2292	2486	93	92	971	999	0.567186	1.02945	1.45709	1.08464	0.0374095	0.989247	10.5543	1.02884	0.0254539	0.0428525	0.0362513	0.0221279	0.0493681	0.887525	0.723349	0.0681733
54583	822	157	107	103	186	8	12	82	89	0.190998	0.681529	0.962617	1.80583	0.0430108	1.5	6.83333	1.08537	0.00857148	0.0283697	0.0239492	0.0368409	0.0567599	1.34576	0.468327	0.0719191
54589	846	437	274	400	565	20	19	199	247	0.516548	0.627002	1.45985	1.4125	0.0353982	0.95	10.4737	1.24121	0.0231814	0.0261	0.0363201	0.0288166	0.0467139	0.852314	0.717821	0.0822455
54596	1299	292	183	450	332	6	14	128	129	0.224788	0.626712	2.45902	0.737778	0.0180723	2.33333	9.14286	1.00781	0.0100879	0.0260879	0.0611786	0.0150515	0.0238494	2.0934	0.626612	0.0667803
54598	1704	490	476	727	1121	12	19	218	369	0.287559	0.971429	1.52731	1.54195	0.0107047	1.58333	11.4737	1.69266	0.0129049	0.0404373	0.0379984	0.0314576	0.0141267	1.42052	0.786356	0.11216
54611	600	905	765	1079	1555	32	32	673	691	1.50833	0.845304	1.41046	1.44115	0.0205788	1	21.0312	1.02675	0.0676901	0.0351871	0.0350912	0.0294011	0.0271571	0.897172	1.44139	0.0680348
54615	1011	292	245	325	501	11	17	157	214	0.288823	0.839041	1.32653	1.54154	0.0219561	1.54545	9.23529	1.36306	0.0129616	0.0349264	0.0330031	0.0314491	0.0289747	1.38654	0.632947	0.0903197
54616	852	749	321	739	923	38	35	444	906	0.879108	0.428571	2.30218	1.24899	0.0411701	0.921053	12.6857	2.04054	0.0394521	0.01784	0.0572766	0.0254807	0.0543308	0.826343	0.869423	0.135211
54622	330	4	23	15	13	0	0	2	2	0.0121212	5.75	0.652174	0.866667	0	#DIV/0!	#DIV/0!	1	0.000543969	0.239353	0.0162256	0.017681	0	#DIV/0!	#DIV/0!	0.0662626
54632	1377	628	10425	12917	20838	17	98	2144	4386	0.456064	16.6003	1.23904	1.61322	0.000815817	5.76471	21.8776	2.04571	0.020467	0.691015	0.0308265	0.0329116	0.00107661	5.17193	1.49939	0.135554
54633	1341	1138	822	1738	2335	57	55	777	1076	0.84862	0.72232	2.11436	1.3435	0.0244111	0.964912	14.1273	1.38481	0.0380839	0.0300677	0.0526037	0.0274089	0.0322146	0.865693	0.968222	0.0917613
54659	921	153	89	50	87	0	2	5	3	0.166124	0.581699	0.561798	1.74	0	#DIV/0!	2.5	0.6	0.00745521	0.0242142	0.0139771	0.035498	0	#DIV/0!	0.171339	0.0397575
54667	1734	84	301	449	420	0	0	28	151	0.0484429	3.58333	1.49169	0.935412	0	#DIV/0!	#DIV/0!	5.39286	0.00217399	0.149162	0.0371123	0.0190835	0	#DIV/0!	#DIV/0!	0.357345
54669	1683	1090	1542	1950	2350	74	65	985	1001	0.647653	1.41468	1.26459	1.20513	0.0314894	0.878378	15.1538	1.01624	0.029065	0.0588883	0.0314621	0.024586	0.0415555	0.788057	1.03858	0.0673389
54670	2136	883	913	1503	1488	27	31	565	620	0.41339	1.03398	1.64622	0.99002	0.0181452	1.14815	18.2258	1.09735	0.0185519	0.0430409	0.0409568	0.0201975	0.0239456	1.03009	1.24912	0.0727129
54674	1827	2216	1989	1992	1820	97	88	1039	776	1.21292	0.897563	1.00151	0.913655	0.0532967	0.907216	11.8068	0.746872	0.0544326	0.0373625	0.0249168	0.0186396	0.0703339	0.81393	0.809188	0.0494897
54675	1887	832	3026	4324	9179	158	246	3546	3234	0.440911	3.63702	1.42895	2.1228	0.0172132	1.55696	14.4146	0.912014	0.019787	0.151397	0.0355512	0.0433076	0.0227157	1.39686	0.987916	0.0604324
54676	186	687	651	952	566	20	15	378	234	3.69355	0.947598	1.46237	0.594538	0.0353357	0.75	25.2	0.619048	0.165757	0.0394453	0.0363826	0.0121292	0.0466313	0.672879	1.7271	0.0410197
54683	3723	4911	4153	6007	6456	200	243	2936	2812	1.3191	0.845653	1.44642	1.07475	0.0309789	1.215	12.0823	0.957766	0.0591977	0.0352017	0.035986	0.021926	0.0408819	1.09006	0.828068	0.063464
54686	501	454	444	757	716	7	10	131	230	0.906188	0.977974	1.70495	0.945839	0.00977654	1.42857	13.1	1.75573	0.0406674	0.0407097	0.0424181	0.0192962	0.0129018	1.28167	0.897817	0.116339
54694	1134	1289	1368	725	526	22	26	2588	542	1.13668	1.06129	0.529971	0.725517	0.0418251	1.18182	99.5385	0.209428	0.0510115	0.0441778	0.0131853	0.0148014	0.0551952	1.06029	6.82193	0.0138772
54703	1692	411	582	1194	2993	16	19	680	821	0.242908	1.41606	2.05155	2.5067	0.00534581	1.1875	35.7895	1.20735	0.0109011	0.0589457	0.051041	0.0511395	0.00705468	1.06539	2.45285	0.0800023
54709	447	642	655	1187	1007	27	42	389	317	1.43624	1.02025	1.81221	0.848357	0.0268123	1.55556	9.2619	0.81491	0.0644548	0.0424695	0.0450866	0.0173075	0.0353833	1.3956	0.634771	0.053998
54710	2406	786	860	928	1093	33	56	462	523	0.326683	1.09415	1.07907	1.1778	0.0301921	1.69697	8.25	1.13203	0.0146607	0.0455457	0.0268465	0.0240285	0.0398436	1.52247	0.565419	0.0750115
54722	1152	120	117	151	301	3	9	78	111	0.104167	0.975	1.2906	1.99338	0.00996678	3	8.66667	1.42308	0.00467473	0.0405859	0.0321092	0.0406672	0.0131528	2.69152	0.593975	0.0942967
54723	831	0	0	0	1	0	0	3	3	0	#DIV/0!	#DIV/0!	#DIV/0!	0	#DIV/0!	#DIV/0!	1	0	#DIV/0!	#DIV/0!	#DIV/0!	0	#DIV/0!	#DIV/0!	0.0662626
54736	1686	6410	6542	18055	19585	112	249	2178	3487	3.8019	1.02059	2.75986	1.08474	0.00571866	2.22321	8.74699	1.60101	0.170619	0.0424838	0.0686634	0.0221299	0.00754673	1.99461	0.59948	0.106087
54761	1152	7	13	21	17	4	4	12	11	0.00607639	1.85714	1.61538	0.809524	0.235294	1	3	0.916667	0.000272693	0.0773066	0.0401896	0.0165152	0.31051	0.897172	0.205607	0.0607407
54768	1554	279	264	210	38	2	0	19	104	0.179537	0.946237	0.795455	0.180952	0.0526316	0	#DIV/0!	5.47368	0.00805715	0.0393886	0.0197903	0.00369163	0.0694562	0	#DIV/0!	0.3627
54781	444	191	188	198	208	1	7	84	94	0.43018	0.984293	1.05319	1.05051	0.00480769	7	12	1.11905	0.0193054	0.0409728	0.0262027	0.0214315	0.00634455	6.28021	0.822428	0.074151
54784	828	0	0	0	0	0	0	0	0	0	#DIV/0!	#DIV/0!	#DIV/0!	#DIV/0!	#DIV/0!	#DIV/0!	#DIV/0!	0	#DIV/0!	#DIV/0!	#DIV/0!	#DIV/0!	#DIV/0!	#DIV/0!	#DIV/0!
54789	792	1	1	0	0	0	0	2	0	0.00126263	1	0	#DIV/0!	#DIV/0!	#DIV/0!	#DIV/0!	0	5.66634e-05	0.0416266	0	#DIV/0!	#DIV/0!	#DIV/0!	#DIV/0!	0
54790	387	28	15	9	3	1	0	12	13	0.0723514	0.535714	0.6	0.333333	0.333333	0	#DIV/0!	1.08333	0.00324695	0.0223	0.0149276	0.00680038	0.439889	0	#DIV/0!	0.0717845
54809	1857	237	437	877	1546	13	28	358	495	0.127625	1.84388	2.00686	1.76283	0.0084088	2.15385	12.7857	1.38268	0.00572749	0.0767546	0.0499294	0.0359637	0.0110968	1.93237	0.876277	0.09162
54813	2250	974	971	1215	1291	43	50	720	602	0.432889	0.99692	1.25129	1.06255	0.0333075	1.16279	14.4	0.836111	0.0194269	0.0414984	0.0311311	0.0216773	0.0439548	1.04322	0.986913	0.0554029
54819	690	134	168	183	303	7	10	105	113	0.194203	1.25373	1.08929	1.65574	0.0231023	1.42857	10.5	1.07619	0.00871533	0.0521886	0.0271007	0.0337789	0.0304874	1.28167	0.719624	0.0713112
54846	2709	344	379	381	299	7	15	382	315	0.126984	1.10174	1.00528	0.784777	0.0234114	2.14286	25.4667	0.824607	0.00569872	0.0458619	0.0250106	0.0160103	0.0308952	1.92251	1.74537	0.0546406
54850	537	226	356	426	416	12	10	174	157	0.420857	1.57522	1.19663	0.976526	0.0288462	0.833333	17.4	0.902299	0.018887	0.0655711	0.0297713	0.0199222	0.0380673	0.747644	1.19252	0.0597886
54852	900	1871	1525	2486	2583	44	54	597	685	2.07889	0.815072	1.63016	1.03902	0.0170345	1.22727	11.0556	1.1474	0.0932952	0.0339287	0.0405573	0.0211972	0.0224798	1.10108	0.7577	0.0760299
54858	903	234	373	377	538	18	15	258	209	0.259136	1.59402	1.01072	1.42706	0.0334572	0.833333	17.2	0.810078	0.0116294	0.0663535	0.0251461	0.0291136	0.0441524	0.747644	1.17881	0.0536778
54865	1563	49	35	36	74	2	2	15	17	0.03135	0.714286	1.02857	2.05556	0.027027	1	7.5	1.13333	0.00140691	0.0297333	0.0255901	0.0419357	0.0356667	0.897172	0.514017	0.0750976
54868	1545	744	679	1435	2014	19	39	768	666	0.481553	0.912634	2.1134	1.40348	0.00943396	2.05263	19.6923	0.867188	0.0216109	0.0379899	0.05258	0.0286327	0.0124497	1.84156	1.34962	0.0574621
54870	2109	2534	2423	1866	1647	129	143	1361	828	1.20152	0.956196	0.77012	0.882637	0.0783242	1.10853	9.51748	0.608376	0.053921	0.0398032	0.01916	0.0180068	0.103362	0.99454	0.652287	0.0403126
54886	717	71	40	62	90	2	4	13	19	0.0990237	0.56338	1.55	1.45161	0.0222222	2	3.25	1.46154	0.00444393	0.0234516	0.0385629	0.0296146	0.0293259	1.79434	0.222741	0.0968453
54890	939	1082	858	1750	3190	53	41	770	1097	1.15229	0.792976	2.03963	1.82286	0.0166144	0.773585	18.7805	1.42468	0.0517118	0.0330089	0.0507445	0.0371884	0.0219255	0.694039	1.28713	0.0944027
54893	837	1436	1284	1102	1174	61	72	561	448	1.71565	0.89415	0.858255	1.06534	0.0519591	1.18033	7.79167	0.798574	0.076994	0.0372205	0.0213528	0.0217341	0.0685687	1.05896	0.534007	0.0529156
54902	1392	332	368	547	558	15	10	244	188	0.238506	1.10843	1.48641	1.02011	0.0268817	0.666667	24.4	0.770492	0.0107035	0.0461403	0.0369809	0.0208114	0.0354749	0.598115	1.67227	0.0510548
54926	639	7	6	2	1	0	0	15	8	0.0109546	0.857143	0.333333	0.5	0	#DIV/0!	#DIV/0!	0.533333	0.000491615	0.03568	0.0082931	0.0102006	0	#DIV/0!	#DIV/0!	0.03534
54954	4134	933	891	1084	1281	83	128	754	1089	0.225689	0.954984	1.21661	1.18173	0.0647931	1.54217	5.89062	1.4443	0.0101284	0.0397527	0.0302684	0.0241087	0.0855053	1.38359	0.403718	0.0957028
54956	774	336	331	379	345	11	13	203	176	0.434109	0.985119	1.14502	0.91029	0.0318841	1.18182	15.6154	0.866995	0.0194817	0.0410072	0.0284872	0.018571	0.0420763	1.06029	1.07021	0.0574493
54961	990	602	344	546	770	18	22	172	354	0.608081	0.571429	1.58721	1.41026	0.0233766	1.22222	7.81818	2.05814	0.0272891	0.0237866	0.0394886	0.0287708	0.0308494	1.09654	0.535824	0.136378
54962	1047	221	1587	97	130	26	148	548	111	0.211079	7.181	0.0611216	1.34021	0.2	5.69231	3.7027	0.202555	0.0094727	0.298921	0.00152066	0.0273417	0.263933	5.10698	0.253767	0.0134218
54972	1614	41	37	47	30	4	3	61	28	0.0254027	0.902439	1.27027	0.638298	0.133333	0.75	20.3333	0.459016	0.00114001	0.0375655	0.0316034	0.013022	0.175956	0.672879	1.39356	0.0304156
54991	1110	3098	2711	2466	2919	111	164	986	743	2.79099	0.875081	0.909627	1.1837	0.0380267	1.47748	6.0122	0.75355	0.125253	0.0364266	0.0226309	0.0241488	0.0501826	1.32555	0.41205	0.0499321
54997	1743	12	12	33	60	0	0	12	20	0.00688468	1	2.75	1.81818	0	#DIV/0!	#DIV/0!	1.66667	0.000308967	0.0416266	0.0684181	0.037093	0	#DIV/0!	#DIV/0!	0.110438
54999	1635	89	37	46	86	6	3	13	34	0.0544343	0.41573	1.24324	1.86957	0.0697674	0.5	4.33333	2.61538	0.00244287	0.0173054	0.030931	0.0381413	0.0920698	0.448586	0.296988	0.173302
55005	1461	751	730	806	916	43	53	796	477	0.514031	0.972037	1.10411	1.13648	0.0469432	1.23256	15.0189	0.599246	0.0230684	0.0404626	0.0274695	0.0231854	0.0619494	1.10582	1.02933	0.0397076
55029	1449	171	244	381	405	4	6	108	221	0.118012	1.4269	1.56148	1.06299	0.00987654	1.5	18	2.0463	0.00529609	0.059397	0.0388484	0.0216862	0.0130337	1.34576	1.23364	0.135593
55034	2856	1190	794	1982	2792	29	34	512	727	0.416667	0.667227	2.49622	1.40868	0.0103868	1.17241	15.0588	1.41992	0.0186989	0.0277744	0.0621042	0.0287386	0.0137071	1.05186	1.03207	0.0940877
55036	180	74	199	168	159	2	3	34	22	0.411111	2.68919	0.844221	0.946429	0.0125786	1.5	11.3333	0.647059	0.0184496	0.111942	0.0210036	0.0193082	0.0165996	1.34576	0.776737	0.0428758
55039	534	121	153	117	180	3	8	127	92	0.226592	1.26446	0.764706	1.53846	0.0166667	2.66667	15.875	0.724409	0.0101689	0.0526353	0.0190253	0.0313864	0.0219944	2.39246	1.088	0.0480012
55041	489	563	604	323	355	8	6	173	68	1.15133	1.07282	0.534768	1.09907	0.0225352	0.75	28.8333	0.393064	0.0516687	0.044658	0.0133047	0.0224223	0.029739	0.672879	1.97611	0.0260454
55049	1020	28	19	26	95	6	14	101	71	0.027451	0.678571	1.36842	3.65385	0.0631579	2.33333	7.21429	0.70297	0.00123193	0.0282466	0.0340454	0.0745426	0.0833474	2.0934	0.494436	0.0465806
55052	1767	581	654	448	472	34	34	297	235	0.328806	1.12565	0.685015	1.05357	0.0720339	1	8.73529	0.791246	0.014756	0.0468568	0.0170427	0.0214941	0.0950607	0.897172	0.598679	0.05243
55055	1815	1131	2831	3790	4028	37	57	661	723	0.62314	2.50309	1.33875	1.0628	0.0091857	1.54054	11.5965	1.0938	0.0279649	0.104195	0.0333071	0.0216823	0.0121221	1.38213	0.794773	0.0724778
55060	2781	3605	4389	5219	4057	212	261	2423	2107	1.2963	1.21748	1.18911	0.777352	0.0522554	1.23113	9.28352	0.869583	0.0581744	0.0506794	0.0295842	0.0158589	0.0689597	1.10454	0.636252	0.0576208
55062	582	171	149	132	103	5	8	115	23	0.293814	0.871345	0.885906	0.780303	0.0485437	1.6	14.375	0.2	0.0131856	0.0362711	0.0220407	0.0159191	0.0640615	1.43548	0.9852	0.0132525
55067	699	1920	1388	1966	1819	56	57	951	953	2.74678	0.722917	1.41643	0.925229	0.0307861	1.01786	16.6842	1.0021	0.123268	0.0300926	0.0352397	0.0188757	0.0406275	0.913193	1.14346	0.0664019
55073	1299	475	289	446	572	12	9	138	250	0.365666	0.608421	1.54325	1.28251	0.020979	0.75	15.3333	1.81159	0.0164101	0.0253265	0.038395	0.0261647	0.0276853	0.672879	1.05088	0.120041
55077	1605	916	800	832	890	11	17	127	105	0.570717	0.873362	1.04	1.06971	0.0123596	1.54545	7.47059	0.826772	0.0256123	0.0363551	0.0258745	0.0218233	0.0163105	1.38654	0.512001	0.054784
55088	600	3222	3586	4229	3409	113	125	1600	1507	5.37	1.11297	1.17931	0.806101	0.0331476	1.10619	12.8	0.941875	0.240992	0.0463293	0.0293404	0.0164454	0.0437437	0.992447	0.877256	0.0624111
55099	1551	1404	1391	1843	1720	64	77	1176	849	0.905222	0.990741	1.32495	0.933261	0.0372093	1.20312	15.2727	0.721939	0.0406241	0.0412412	0.0329637	0.0190396	0.0491039	1.07941	1.04673	0.0478375
55105	1635	180	229	337	537	5	9	47	85	0.110092	1.27222	1.47162	1.59347	0.00931099	1.8	5.22222	1.80851	0.00494063	0.0529583	0.0366128	0.0325086	0.0122874	1.61491	0.357908	0.119837
55114	2019	2667	2741	5589	4654	112	140	1588	1797	1.32095	1.02775	2.03904	0.832707	0.0240653	1.25	11.3429	1.13161	0.0592809	0.0427816	0.0507298	0.0169882	0.0317582	1.12147	0.77739	0.0749835
55123	1815	415	579	530	758	31	21	433	374	0.22865	1.39518	0.915371	1.43019	0.0408971	0.677419	20.619	0.863741	0.0102612	0.0580767	0.0227738	0.0291775	0.0539705	0.607762	1.41314	0.0572337
55125	4860	2458	2261	2519	2190	118	173	1422	1136	0.505761	0.919854	1.11411	0.869393	0.0538813	1.4661	8.21965	0.798875	0.0226973	0.0382904	0.0277182	0.0177366	0.0711053	1.31535	0.563339	0.0529355
55126	360	11	19	4	8	0	2	17	10	0.0305556	1.72727	0.210526	2	0	#DIV/0!	8.5	0.588235	0.00137125	0.0719005	0.00523775	0.0408023	0	#DIV/0!	0.582553	0.038978
55161	1425	2377	1723	2109	2178	51	81	1051	935	1.66807	0.724863	1.22403	1.03272	0.023416	1.58824	12.9753	0.889629	0.0748587	0.0301736	0.0304529	0.0210686	0.0309013	1.42492	0.889271	0.0589491
55172	864	528	642	1017	1045	11	13	253	378	0.611111	1.21591	1.58411	1.02753	0.0105263	1.18182	19.4615	1.49407	0.0274251	0.0506142	0.0394116	0.0209628	0.0138912	1.06029	1.33381	0.099001
55179	1173	1068	1044	1022	813	24	43	380	298	0.910486	0.977528	0.978927	0.795499	0.0295203	1.79167	8.83721	0.784211	0.0408603	0.0406912	0.024355	0.0162291	0.038957	1.60743	0.605664	0.0519638
55180	1254	1276	1129	1345	1441	59	71	747	642	1.01754	0.884796	1.19132	1.07138	0.0409438	1.20339	10.5211	0.859438	0.0456648	0.0368311	0.0296392	0.0218573	0.0540322	1.07965	0.721072	0.0569486
55183	1356	256	214	694	770	6	18	94	202	0.188791	0.835938	3.24299	1.10951	0.00779221	3	5.22222	2.14894	0.00847244	0.0347972	0.0806833	0.0226353	0.0102831	2.69152	0.357908	0.142394
[truncated: 7,132 more rows]

## Sheet: Run25
ID	length	RutC30_T0	RutC30_T1	NG14_T0	NG14_T1
1673	804	440	348	1574	716
1679	873	182	171	439	313
1683	4758	5614	3945	5423	4719
1692	639	1255	607	2276	944
1702	3153	1318	1211	1135	1010
1735	1035	422	279	818	516
1737	1152	625	366	973	590
1751	1899	18789	19376	12734	11912
1766	1236	1214	1257	2369	1855
1777	513	4154	1346	4435	2485
1818	486	74065	51232	9360	22998
1847	3576	3344	2783	7453	4819
1857	1278	1605	950	634	533
1879	3426	1799	2501	6566	4647
1885	1899	10209	5287	55215	11319
1912	819	1556	1275	1615	1128
1925	1107	16010	19386	8166	6451
1927	639	192	38	83	51
1935	2697	3060	4484	8214	5645
1941	879	94	52	208	205
1947	318	1435	746	783	825
1949	636	289	82	474	272
1958	900	780	509	1613	771
1959	831	75	65	237	100
1960	855	686	257	1711	762
1977	2760	3259	2284	6091	4069
1983	606	1087	523	1817	795
1992	627	167	108	233	104
1993	1350	906	675	2333	1207
1997	2202	1820	1192	2062	2126
1999	312	4701	1313	1716	1059
2015	570	320	162	251	161
2033	1428	5	4	82	91
2036	972	1106	89	202	8793
2038	1074	279	369	58	103
2044	1839	625	464	997	811
2050	4758	5941	4395	8449	4942
2068	1518	0	0	2	1
2071	1056	520	779	2112	884
2076	1080	471	184	156	182
2087	1011	734	380	990	586
2089	1941	87	36	44	55
2091	2367	7012	3373	9948	4437
2095	3318	2717	1982	5851	3889
2096	2025	463	191	754	536
2100	501	4410	3235	2643	4769
2108	3624	3829	3008	5751	3910
2125	1467	2024	1120	3644	2517
2148	2655	1757	1158	6743	3441
2173	1980	295	320	749	463
2185	705	78	48	192	87
2186	624	1357	805	1384	749
2200	906	13	6	26	20
2211	2076	364	869	150	497
2223	942	658	561	854	630
2231	366	1401	611	1876	1661
2241	1842	1663	1096	3274	1839
2250	561	147	104	192	95
2268	3396	3899	2113	5528	4343
2269	3543	6730	3479	10859	8166
2316	783	3414	687	1185	667
2319	828	537	326	852	546
2322	1053	318	373	619	588
2343	621	55	37	204	190
2348	663	239	108	320	277
2358	606	956	354	2008	793
2362	1074	56	20	77	42
2365	1224	789	593	1970	1088
2369	2649	349	259	729	492
2373	747	336	221	573	471
2374	2241	1764	1156	4985	2463
2384	1494	1096	543	1816	1074
2392	2649	24930	6631	55809	23889
2399	1017	190	136	146	102
2433	855	1217	411	5779	2134
2439	609	1644	710	4127	1543
2441	1869	775	732	1971	1152
2451	612	3515	2457	5573	3123
2474	2676	3199	2138	7519	4801
2476	771	4856	2660	7718	4611
2489	708	863	705	506	463
2492	1026	685	231	627	415
2499	852	634	195	358	356
2501	846	4067	2155	5550	4647
2508	1590	7847	4940	15255	7697
2517	1263	7	9	19	11
2521	1080	979	439	1039	632
2529	297	492	191	1005	365
2537	597	4073	2363	8117	4381
2540	1593	34	23	58	47
2558	984	725	379	911	523
2561	2052	2097	1114	4036	2311
2568	2376	2206	1410	3501	1678
2570	846	8	8	86	29
2574	1287	10119	3653	13025	6087
2583	717	97	55	211	124
2591	843	325	252	525	326
2599	477	648	532	759	628
2629	432	1619	697	1014	550
2634	1446	982	724	1814	1272
2648	1911	6077	3357	1369	2712
2660	1092	9005	4806	14868	7301
2662	2031	3533	4184	7765	4588
2666	2778	2829	2516	4773	3562
2676	381	5996	4091	8495	4391
2687	2175	3291	2373	5442	3264
2698	588	6357	2782	4657	2385
2703	1197	797	282	3156	871
2707	2643	1830	1635	4789	2498
2716	1221	283	182	318	219
2721	1110	2080	1045	2013	1131
2730	1392	530	487	495	333
2735	1479	709	407	943	600
2745	1407	8089	4448	9419	4426
2759	5598	9906	6966	17391	10624
2776	390	280	119	474	232
2790	1623	1912	1522	2821	1750
2826	3114	456	349	616	446
2829	2844	2812	1726	3694	3229
2830	621	1595	1017	2291	1298
2835	1563	1860	804	4429	2079
2837	549	540	403	1114	863
2845	1065	1915	1542	3945	1989
2852	546	158	27	483	163
2869	1911	2998	1933	3730	2837
2902	954	794	220	1487	603
2912	936	1042	883	1546	951
2916	783	1212	664	2616	1765
2956	11988	22867	14656	31937	20718
2981	963	1450	1254	1649	1171
2987	2097	3496	2999	7443	5333
3001	1674	1855	1259	2447	1874
3007	252	22410	13214	29093	26836
3027	2457	507	387	1082	733
3043	795	0	0	1	0
3049	1023	1370	820	978	696
3055	819	1242	176	99	64
3063	2049	5109	1978	4321	3223
3067	1005	1749	925	2495	1673
3094	1473	18	18	51	31
3101	825	1306	988	1354	628
3121	1506	39	18	5	7
3129	1086	301	312	778	515
3196	3234	11463	5400	15995	13021
3208	3288	387	298	1232	657
3212	1974	2804	1995	4941	3417
3262	1335	2	2	1	0
3267	822	885	303	193	91
3283	996	49	52	65	48
3287	978	27	15	83	48
3292	822	215	108	138	80
3310	555	305	173	468	292
3327	1233	2032	1340	8060	3087
3330	1302	9	3	16	10
3333	960	363	193	248	263
3340	966	989	941	2735	1806
3345	255	423	276	554	389
3350	1122	1076	509	2447	1231
3351	843	348	201	593	371
3362	2343	4134	2643	7415	4517
3363	990	98	39	107	39
3364	1092	2087	1044	2645	1313
3372	1278	2104	1041	3446	2222
3374	1092	2014	1860	3260	3374
3394	993	450	311	220	390
3397	1359	1014	730	2352	1161
3400	1089	2435	1606	3857	2274
3405	1530	312810	846765	260899	660970
3412	1563	4500	3408	3375	2525
3419	1401	2149	1291	4462	2531
3422	1221	10	9	59	29
3434	1170	4655	1161	1451	1141
3447	1005	31	4	32	21
3449	2262	2844	471	4001	939
3462	987	431	170	689	362
3464	1359	11101	2602	6713	4730
3481	1998	2714	1614	2683	2382
3488	1287	2217	1588	3222	2433
3501	1674	276	162	409	265
3506	1038	657	347	1169	641
3508	1350	1887	1402	3570	2355
3525	642	1444	1038	2803	1716
3529	951	1080	908	2133	1173
3532	1422	33	29	42	44
3568	1731	581	145	965	607
3579	3636	363	366	300	261
3580	444	662	446	682	372
3591	858	2558	1839	1996	1084
3596	1041	91	55	391	114
3600	1419	926	558	1252	872
3605	1269	358	204	354	232
3641	1827	1336	762	1943	1005
3645	387	7884	3964	6138	3946
3653	1194	9282	5788	11655	5885
3662	1854	585	298	918	564
3671	627	670	937	409	417
3707	4263	2904	1782	5828	3242
3716	387	3830	1402	59186	18539
3717	996	357	120	14496	3573
3718	1455	155	70	8352	2145
3719	1041	88	40	14	7
3739	1662	1223	1851	337	1000
3741	411	203	100	408	177
3765	777	74	55	24	41
3779	6687	2910	2216	5055	3440
3783	1167	577	358	1375	880
3787	981	1519	591	628	399
3803	2976	2665	1717	2846	2010
3813	612	3876	2123	5018	2793
3817	2379	3382	2748	7344	4418
3823	1188	4043	2549	1053	1436
3824	1026	2022	693	4080	1746
3830	4455	2783	2285	5911	4151
3835	2778	1353	697	2342	1291
3847	906	1119	683	950	599
3856	1218	3750	2169	5350	3660
3873	1578	1781	693	2469	1655
3889	717	3176	1171	3396	1946
3891	2349	202	202	277	198
3892	3060	4850	3772	6326	4400
3909	387	1578	901	2063	981
3914	1632	76	20	0	0
3918	468	622	484	1476	670
3949	6006	2929	3295	5643	3765
3976	1077	1748	1314	1862	2032
3984	1317	373	419	768	527
3987	894	2415	1308	5222	2451
4004	1725	2893	2016	5869	3221
4009	993	28832	16410	44832	29651
4027	981	163	113	209	117
4040	1059	444	348	483	337
4064	1647	1891	2127	2845	1348
4069	1713	1662	906	3510	1439
4097	1251	1607	1133	2633	1577
4104	1095	1230	767	1331	1145
4109	1191	870	427	1362	810
4114	1539	231	106	208	296
4117	3489	2024	2133	4835	1783
4124	1050	14	12	24	22
4146	1359	155	42	45	281
4152	1593	896	1063	936	563
4154	351	1391	932	1975	1090
4170	1542	577	390	1449	871
4171	1098	27	8	65	75
4179	903	39	35	101	57
4196	609	1716	917	2863	1575
4213	774	1434	9179	2342	8203
4221	1149	105	32	140	45
4231	1665	2128	1973	1812	1212
4240	1401	73	31	103	75
4244	2526	389	284	394	303
4265	930	1404	857	2452	1375
4284	999	595	240	1547	654
4290	1125	1585	1055	1763	1626
4294	3732	877	1012	435	462
4308	2655	14371	7917	47171	26360
4366	2163	497	350	934	773
4370	573	1073	986	1529	1116
4373	321	371	216	338	241
4421	1065	441	350	881	487
4422	2064	1585	844	2957	1423
4426	1977	21	17	122	67
4428	1572	908	365	1437	1028
4430	1779	45	39	261	162
4442	1017	93	51	225	121
4454	507	263	55	128	125
4475	984	2311	1313	2866	1937
4479	354	1639	1260	2915	1681
4480	1770	15995	6379	17477	12757
4484	549	312	252	369	284
4494	852	507	304	1141	651
4508	906	739	570	1452	861
4514	675	187	76	249	89
4517	1647	79	53	101	92
4526	378	137	182	501	363
4536	1425	917	573	1685	925
4537	2865	10955	7936	20256	11739
4558	3465	2714	1156	3107	2061
4561	1200	1352	210	5925	1980
4592	1620	418	303	909	501
4622	954	960	486	1994	967
4626	3489	4481	1275	4337	2557
4654	2586	1467	1412	2267	885
4659	1074	584	287	707	527
4663	1896	1087	1028	1626	1214
4668	1362	1302	625	1300	573
4677	1122	407	295	694	503
4682	798	608	506	359	343
4694	591	343	135	1092	420
4705	2109	5397	3252	11243	8766
4707	3441	5002	2364	9983	5657
4721	1890	4484	2887	4390	3266
4726	1548	0	0	0	0
4737	918	565	311	1287	655
4744	1038	2242	1474	4625	2835
4748	1839	2545	2078	5463	3915
4751	2949	2064	1519	4220	2702
4767	1005	1101	466	2242	1132
4774	1416	290	168	45	82
4791	1008	795	579	1080	648
4843	948	1367	806	2579	1551
4847	294	191	98	405	169
4851	822	853	332	1639	1584
4860	1719	787	981	622	439
4862	948	404	319	537	380
4875	1053	1610	936	1620	1048
4876	945	5405	3295	4354	3634
4878	426	7093	6593	7547	4655
4885	2142	1778	3955	2399	2809
4886	5526	4450	2145	10315	7948
4901	348	812	524	647	431
4905	405	1131	435	1111	851
4913	1104	1106	804	2124	1397
4915	1545	1699	1434	3671	2279
4921	876	608	696	1444	1429
4933	963	3708	2407	3103	1918
4936	3135	2199	1294	4360	2512
4939	3552	2257	1695	3577	2171
4941	1665	4320	2067	941	778
4945	2463	3429	2364	6105	3589
4947	492	1332	592	1661	769
4950	2034	460	499	768	564
4952	960	124	245	284	314
4981	1815	1389	1167	3213	1425
4982	474	634	333	858	445
4989	1719	1227	857	1666	1466
4990	1020	27	25	81	41
4996	1335	760	309	1881	939
4999	1359	302	136	4	6
5000	1458	8	0	11	14
5007	1050	295	205	559	320
5011	255	1114	400	529	600
5013	792	733	474	1957	962
5016	810	3234	695	2042	963
5026	789	1093	519	573	683
5041	1221	1591	980	2288	1487
5048	318	2879	2020	4093	2506
5058	2517	3251	1579	4114	2684
5063	1830	2022	1376	2987	1738
5064	582	528	520	687	418
5066	660	1355	2299	3661	2529
5072	1569	443	329	1079	590
5084	225	280	107	19	17
5088	699	430	273	807	411
5091	933	461	281	521	356
5095	735	1011	834	2486	1602
5107	1077	231	582	27	23
5112	861	67	37	103	40
5119	1803	9096	6409	2760	1960
5127	846	979	631	1257	1051
5135	1557	710	493	958	664
5140	726	631	450	1211	758
5148	2388	3252	2319	8202	4258
5164	1320	751	489	438	530
5182	966	161	23	387	190
5196	966	409	216	422	270
5202	2163	3207	1841	4627	3056
5206	1284	325	533	587	358
5209	630	9475	5937	16261	10916
5227	3213	4677	3302	12282	5201
5233	1278	11962	10842	12751	6559
5247	363	28	19	49	41
5249	969	1618	583	2602	1391
5250	612	1080	377	1393	872
5270	1383	2689	906	5954	2615
5275	588	8257	4109	3053	1693
5278	510	1140	762	1033	803
5296	2142	898	929	1815	1230
5308	1128	1	0	0	1
5319	1572	512	96	249	107
5324	396	725	531	1018	534
5330	627	22	27	30	22
5337	1779	1085	523	1013	928
5345	1362	3667	6793	1397	2771
5347	1134	301	295	100	108
5350	825	1120	621	1947	1069
5359	468	2926	2176	61	117
5363	366	495	228	393	431
5366	681	2271	548	2080	1593
5368	885	0	6	2	2
5369	1329	2	18	2	6
5371	1467	926	658	1599	1022
5377	762	1478	631	1495	1019
5387	789	1879	917	2882	1249
5400	1995	2494	2041	4243	2505
5403	912	1243	375	1848	777
5407	1425	1475	885	2370	1364
5431	1833	3467	1921	4998	3040
5436	459	748	298	1387	642
5446	1185	1494	1205	2023	1198
5460	837	647	496	1977	919
5466	897	3010	2427	4206	2651
5502	1032	1092	388	632	369
5504	753	2127	1565	2711	1291
5506	3576	3483	2756	3928	2411
5530	891	686	338	934	447
5536	642	576	455	944	579
5578	1680	1464	859	4487	2334
5598	1455	1995	1323	4251	2584
5607	1434	688	526	1368	1159
5610	1770	4967	3506	9485	5525
5612	1512	252	132	338	183
5614	1287	433	825	1146	2532
5633	1011	1467	869	2090	1323
5645	1824	1022	292	1889	670
5647	1245	7	1	263	69
5651	507	569	206	1248	662
5656	1518	1083	448	235	154
5659	2484	1185	1036	2018	1414
5664	2091	942	689	2416	1522
5675	1008	1838	1419	3288	1883
5710	2736	768	761	440	418
5737	834	408	143	833	417
5742	384	326	228	355	306
5771	864	967	759	1294	913
5776	1662	11017	7088	22239	9946
5787	1614	154	90	464	143
5789	1413	466	165	246	231
5807	2268	833	497	92	90
5812	990	723	289	812	292
5818	675	232	83	632	108
5836	2709	639	432	372	277
5844	1269	1097	457	1819	1063
5847	1080	412	222	890	447
5849	615	836	602	1154	644
5850	1203	1706	1276	5962	2555
5855	1092	32	13	31	20
5863	834	1596	529	3847	1630
5868	1848	2054	1270	3694	2724
5871	4362	6094	4020	9414	6304
5888	1536	8	29	17	33
5889	993	1087	1046	438	626
5890	1518	72	114	87	78
5894	1023	658	273	994	591
5898	1581	897	550	2281	1315
5899	2487	3018	2727	6138	4243
5912	2766	3067	1776	5231	3285
5916	3276	2152	1386	4032	2607
5917	1185	583	561	1248	887
5924	858	276	242	706	636
5927	2190	2250	1813	4262	2296
5942	738	605	243	681	451
5970	1506	468	323	357	268
5971	921	103	63	80	66
5979	1641	2399	1434	4820	2744
5991	2988	2683	2478	5012	3593
6005	1509	27	13	34	19
6011	2769	4135	1990	3394	2150
6014	1395	1221	625	2415	1400
6015	5001	1092	1309	1393	819
6037	960	10640	7263	18809	13619
6057	3570	1378	883	1806	1265
6067	1935	623	315	1573	546
6085	819	744	1606	80	147
6096	717	585	388	1311	738
6103	1401	1361	1044	4775	3307
6107	2238	93	156	182	168
6108	1053	1147	2035	3904	3477
21120	1365	980	323	1595	601
21129	885	1816	1110	2076	2057
21135	854	3536	1632	5761	2800
21150	1302	2161	1053	2485	1632
21152	1494	1773	1078	3505	2200
21166	1709	2613	1652	2968	1919
21168	1476	1389	1140	4086	2491
21170	681	12384	13966	14777	9358
21174	1604	872	487	1000	906
21176	1016	339	267	334	351
21181	1570	4299	2460	6816	3313
21193	1421	8647	3819	12742	7073
21198	853	1928	1292	2659	1393
21211	2232	4144	2078	6148	3706
21214	2082	5622	2771	11998	6162
21215	3210	2255	1646	3305	2446
21221	3506	3120	2047	5041	3347
21226	1833	1131	785	2845	1582
21246	1230	4484	2282	4436	2461
21249	2736	1250	758	1730	1164
21250	1487	2899	2129	4593	3095
21255	1557	8611	4938	7210	6299
21256	1876	3682	1970	6227	3842
21270	1233	47892	31148	59976	43430
21278	703	748	425	490	444
21279	2595	5746	2703	10541	6159
21288	2124	2517	1478	4471	2435
21293	3708	2027	1353	4537	2154
21294	1183	6054	3838	14956	7724
21306	2908	5770	5185	6842	4916
21324	1875	7124	4594	13099	7046
21327	958	2986	2117	3446	2265
21330	2148	1298	802	2385	1460
21342	2714	3643	2178	5352	3163
21345	2869	2599	1585	4389	3218
21358	1199	2139	1359	3605	2200
21363	1552	1595	919	879	1075
21373	1902	8840	3309	7126	6433
21384	2262	5289	4637	10015	6040
21388	750	717	498	276	771
21392	1233	10068	4102	6966	5016
21396	1977	2749	2348	4767	3097
21398	972	926	552	1196	925
21406	1437	19478	14927	22497	11193
21407	2075	1387	1137	2995	2019
21412	756	31661	14328	38996	26582
21415	2631	1916	1478	3834	2631
21416	1630	2143	1111	7482	3032
21422	2760	686	697	2277	1584
21425	1786	13816	10162	21558	11931
21426	2719	7188	4755	10907	7533
21433	1414	10322	10950	10600	12176
21435	711	2300	1971	3216	1925
21437	3188	3159	1935	5615	3356
21440	1015	3547	2114	4812	3079
21441	1236	1843	785	2873	1580
21442	1377	1063	1005	2048	1380
21444	3037	2708	1816	3603	2631
21450	1407	6945	2993	6440	4687
21452	3543	12506	9347	10254	6254
21453	2292	807	553	299	694
21460	2220	647	381	1192	893
21461	2950	7011	3858	12872	6710
21468	945	1199	1001	3373	1591
21481	855	2610	1625	2934	1917
21498	446	515	717	1346	805
21505	1068	2685	1603	4358	2622
21509	740	2292	430	1332	654
21534	1350	1355	1160	2789	1820
21535	716	4864	2954	9349	3854
21542	1509	3238	1636	4998	3603
21549	882	1465	1123	1412	888
21553	1573	3602	2257	5307	3288
21557	2214	7003	4303	13774	8705
21564	2384	8820	8619	14212	8796
21571	2295	4015	2499	5731	3655
21576	1794	12140	9635	22078	11465
21588	2067	2723	2034	5658	3262
21595	1869	556	333	371	222
21606	519	7118	4846	7260	4228
21609	1118	10447	6222	13398	6388
21618	528	380	289	997	541
21633	3257	6583	4205	13581	7331
21635	1656	1973	1386	2881	1947
21641	4603	9613	5747	23524	13176
21646	1539	9689	3759	8770	5297
21649	1350	2501	1726	3610	1975
21653	1020	655	469	859	628
21658	949	12861	13385	16333	10120
21659	2196	23659	9822	60546	28035
21663	1253	1238	742	3095	2352
21664	504	2759	1880	4209	2605
21668	2075	10287	5359	23429	13481
21673	1976	49195	43874	86151	44685
21677	739	341	252	727	438
21716	1617	53530	33443	10669	11017
21725	1837	2361	942	8497	4253
21737	1154	4947	2977	10570	6634
21742	1338	16040	8947	18262	11336
21743	1211	2289	1080	3990	1900
21745	1160	3197	2945	6320	4143
21746	601	1563	889	1696	1079
21747	735	114	39	126	64
21749	1613	3806	2467	3867	2484
21752	1750	6918	2865	9602	5324
21758	1753	34738	14566	49542	32221
21773	604	1457	767	1594	1286
21775	4896	4482	2990	7861	5577
21782	1193	1479	1146	2241	1419
21784	1324	724	393	1307	727
21798	2160	2910	1672	4252	2608
21817	1323	1661	1251	2649	2608
21824	942	6213	1954	10495	4543
21836	1866	22612	7880	26148	13887
21846	2306	2149	1770	3909	2899
21873	1884	6142	2162	16451	7583
21876	963	233	105	396	244
21890	685	8275	9472	11759	7650
21900	1089	2317	1549	5302	3151
21907	1231	1690	2168	3442	3399
21908	1499	721	2794	1727	2112
21919	1690	4573	3148	5020	3200
21924	1806	3842	2634	5803	3703
21937	1692	14881	10610	17983	10639
21953	3402	3861	2251	5667	3265
21957	3677	24505	15289	48458	33795
21960	1896	1173	1614	1591	1686
21971	1552	1236	740	2408	1696
21972	467	2311	1601	3065	2119
21982	990	2495	2858	6931	5185
21997	1557	1409	1104	3241	1924
22000	665	3038	1559	847	597
22004	1022	2994	5686	5891	4582
22005	3154	8631	10282	21438	11886
22009	1552	1426	1114	3523	2390
22012	1162	2443	1351	3489	2400
22013	1800	2387	2023	1504	1158
22030	1731	9980	5706	9827	5595
22035	975	1650	994	2734	1716
22050	1848	4175	2731	9368	5950
22064	2012	33653	19318	19573	11880
22072	2534	3653	3167	7717	3919
22076	1008	4464	1975	6228	2929
22093	1583	8097	7254	17382	17535
22104	4968	5269	3270	8323	4287
22110	1494	132	123	435	355
22115	2133	568	323	3075	1555
22117	4956	5236	3216	7264	4458
22119	1485	2919	2365	5228	3339
22129	1432	1574	1164	1940	991
22143	1413	1679	1270	2508	1686
22148	1699	9243	5434	12916	8299
22153	764	6158	1407	5867	3246
22154	2427	5612	2758	9554	5721
22164	1694	2170	3205	7612	4242
22168	1277	606	274	1704	922
22181	1668	1008	902	1973	1487
22191	1740	10003	6247	14100	7569
22197	1455	4497	29531	26621	42868
22201	339	793	188	1202	440
22210	1299	2466	494	8690	3815
22221	2220	2194	1422	5093	2813
22245	1359	5423	2180	6821	3830
22251	1152	392	289	1275	704
22252	2998	8419	9826	13770	11946
22257	678	475	751	308	458
22264	1656	1152	752	345	757
22271	1195	46	25	1301	233
22277	1650	2478	1805	6581	4017
22283	2389	8327	6799	5931	4324
22284	1023	10495	49460	8930	20166
22287	1994	1329	1209	3183	1953
22294	1494	3936	2424	6678	4205
22300	1271	6384	3059	8753	5026
22314	1727	7283	7194	14428	9382
22331	1980	607	142	558	203
22332	422	1577	1159	2185	1472
22341	2531	13802	5020	10241	10928
22351	1536	1172	2016	3676	2097
22365	1362	1607	901	3064	1711
22375	2410	3561	1845	5273	3769
22381	2122	12236	8783	15094	9541
22386	1000	587	388	1340	677
22388	1847	1038	532	1190	702
22402	1528	823	540	1621	1235
22415	1128	4148	1321	10216	3781
22417	3535	2663	1469	3175	2607
22426	1146	1777	1068	15017	5722
22453	739	352	141	2945	974
22459	1329	1428	326	2604	1292
22464	3523	2465	1103	2916	1562
22466	2349	1448	1290	2671	1354
22472	1131	2820	2012	4646	2631
22481	1709	2171	1323	5179	2619
22484	698	10233	4483	17332	7475
22489	793	4019	1419	9770	5728
22492	1656	314	298	614	419
22496	3477	1665	1291	2123	1484
22510	1035	4758	2725	4016	3128
22512	1304	192	258	1025	631
22515	1595	396	477	1104	779
22527	2223	10745	13697	19724	12924
22528	1990	4035	3122	4322	3173
22531	898	4084	2262	5664	2970
22532	1959	28591	11512	46835	29299
22535	2469	2015	1584	1669	1059
22538	2882	3940	2204	6376	3915
22559	2580	10395	8633	14619	10304
22560	1221	259	2147	989	682
22563	2006	8491	4322	15632	9463
22564	914	13984	4310	8017	3531
22573	1425	269	211	725	429
22589	1676	1283	857	2751	1761
22590	2184	933	373	2414	2641
22598	2090	6954	4948	10199	6312
22608	905	10231	6595	17017	9003
22611	1009	1676	1223	1246	1179
22618	1234	6357	5531	6927	8024
22625	1083	388	578	1128	634
22632	2436	767	517	2298	1024
22633	1266	25196	13149	20036	13560
22637	1547	919	333	1208	540
22645	1932	1117	740	2417	1443
22647	1199	454	132	1017	525
22654	1659	14207	2728	12758	5303
22660	1768	1483	672	2810	1445
22661	2695	2051	1758	5648	3748
22667	1052	313	307	348	337
22678	1293	1587	1139	3177	2187
22689	2063	2365	2049	781	1252
22694	1905	3523	1560	3573	2365
22699	1535	5070	2543	6889	4875
22705	2508	1373	811	2346	1820
22707	727	8147	4724	11095	5544
22712	609	1863	796	3415	1771
22713	2998	2866	1938	4661	2885
22718	1342	1242	2125	2612	1876
22731	1711	2068	1253	3373	2160
22737	1278	11550	8156	6931	5152
22739	1155	21613	10024	36221	22631
22741	2395	8292	3346	11684	4299
22752	1929	8725	6758	13467	8822
22755	2797	5020	5118	13952	9663
22771	943	4350	994	2128	1553
22774	3087	13189	11295	13543	11213
22783	4461	1463	1032	2029	1483
22785	2682	6237	3490	6955	6545
22798	1259	631	616	1911	869
22799	4068	3700	3038	8823	5237
22804	1997	2220	1117	4710	2355
22816	1058	15781	10703	21166	11034
22821	1073	3983	2875	5807	3378
22826	1079	2204	1742	3212	2273
22830	795	937	772	1467	1113
22831	1807	1744	1104	2737	1845
22839	2315	3550	2551	7483	3900
22841	2115	4802	2870	4058	3598
22845	1602	1655	1621	5466	3279
22863	3393	8975	3602	15710	7926
22869	1314	751	329	1156	810
22874	1284	3751	4692	11520	6341
22875	2383	3656	2177	7177	4218
22879	1626	1298	468	1674	699
22881	2634	3155	2404	7014	4391
22885	960	728	359	1371	583
22891	676	3849	2186	5933	3304
22910	1071	4063	2878	7408	3131
22911	2210	9580	6052	12847	7718
22912	5792	14611	7441	11443	3325
22914	1840	26464	26055	47626	30160
22915	1785	1889	602	399	495
22925	2321	25224	19758	26289	17660
22945	868	8124	3486	9756	5932
22950	2216	2785	2213	5082	3251
22994	2621	20596	12829	56133	26515
23001	2454	1624	1597	4107	2456
23015	1261	4650	4173	3042	2038
23028	6036	10142	7078	17482	11713
23034	1296	2712	2535	5875	3595
23048	732	2028	1109	936	892
23050	762	1948	1118	3275	1946
23059	587	6631	6517	7804	4597
23062	806	1308	1713	1376	2123
23063	902	2405	1369	4145	2253
23070	1847	8653	4259	15018	7746
23083	1369	449	444	152	80
23087	2048	854	747	2272	1448
23090	885	1241	535	8027	2105
23111	2602	2599	1848	4115	2414
23115	1296	2332	5684	20528	15186
23118	3044	1648	1065	3743	2345
23124	834	3110	2544	4114	2532
23146	2227	1237	913	2117	2022
23152	1791	1847	781	2550	1877
23154	3420	3902	2734	7521	5265
23171	62622	475	582	6301	5160
23173	1650	512	284	1199	640
23181	7242	5614	4356	8213	4787
23184	1071	1717	1635	2493	974
23190	1380	1847	845	4276	2135
23193	3623	9616	9113	8524	7133
23200	1213	24201	11911	29187	15020
23206	1494	8944	5152	18362	9214
23208	2291	362	322	303	245
23209	2167	1361	1104	3857	2286
23221	3957	6920	8433	15736	8849
23228	1545	1359	1899	1050	845
23237	1001	1962	1354	3546	1829
23238	1375	6020	3409	3147	2428
23240	831	177	122	650	344
23263	1067	4213	3820	7960	4412
23268	778	712	530	538	339
23271	1430	1801	3957	6572	3994
23276	1034	3393	3211	8604	4086
23287	1029	522	310	1010	600
23292	1070	69	15	124	89
23294	2166	1398	867	2234	1767
23295	2112	4474	4661	6469	3017
23297	1093	4225	3220	5475	3154
23298	1458	3708	4635	3026	1618
23316	919	53586	23741	53740	28525
23323	854	1227	668	1478	1265
23327	2487	1835	1800	1937	1758
23332	2622	2240	1068	3440	2073
23338	4931	4640	2571	7770	3968
23346	1867	13222	9237	3374	3154
23347	2901	3223	1839	5906	3700
23353	1797	29	12	79	72
23363	965	4823	2272	8877	5166
23367	1632	5971	2174	10672	5025
23368	1832	4876	3764	3688	4364
23382	991	153	74	9127	1263
23408	1761	7983	2558	9765	6931
23413	1133	1529	1100	2244	1360
23415	1805	691	359	1791	371
23417	510	1401	866	1898	1164
23420	1091	4519	2246	9266	4245
23431	548	5418	4560	6947	3804
23446	929	2022	1170	2720	2049
23452	2011	8605	6077	12990	7426
23455	855	4481	2520	5203	3546
23458	896	601	196	658	316
23462	4097	5405	3519	9880	5574
23475	2985	12630	4297	12564	5861
23489	1341	2701	1537	2151	1824
24586	6570	4	5	6	7
24889	3462	2462	1744	5758	3398
25018	3516	2138	1672	3587	2388
25040	3051	3913	2613	6745	4064
25159	2667	5345	3476	7006	5115
25224	2811	0	0	0	0
25225	3084	1367	1042	3189	1877
25244	2865	2813	4035	5069	4444
25703	2403	6051	3300	9230	6568
25739	2199	1525	870	2822	1877
25874	2382	1033	765	2367	1455
25947	2193	775	728	1158	1228
26019	1959	416	244	759	450
26029	2202	1025	844	1871	1323
26151	1722	1141	683	2205	1289
26160	1686	36	18	67	72
26163	1824	631	1346	525	1668
26187	1965	0	4	117	46
26214	2175	1726	876	2164	1729
26255	2040	131	61	330	175
26277	2130	1057	715	1663	1242
26462	1917	676	874	3077	2125
26575	2037	1465	1314	3395	2939
26598	1317	375	281	821	473
26642	1551	610	386	1340	902
26746	1845	3225	1821	5157	3021
26787	1812	1854	1021	5093	1974
26871	1713	2757	1550	3718	2219
26994	1668	1282	1079	2470	2299
27020	1635	2641	1597	3141	1830
27025	1761	3242	2362	5886	4293
27042	1632	852	361	1431	885
27085	1914	1538	993	770	980
27132	1536	675	204	1126	485
27181	1692	592	554	1310	1511
27219	1215	72	28	69	60
27259	1338	91	53	84	47
27357	1659	2329	1176	3544	1610
27384	1596	2160	1408	3988	2566
27395	1530	1875	623	1018	753
27398	1485	352	184	785	407
27406	1776	1226	768	1495	1075
27422	1530	100	73	120	90
27492	1521	1495	1301	1941	1330
27554	978	96	108	67	47
27599	1524	653	391	860	535
27600	1704	1088	890	1551	829
27649	1575	9300	2031	7152	5332
27689	1560	870	1498	5194	3173
27697	1596	266	150	218	174
27706	1527	31	18	123	125
27719	1341	889	798	2328	1604
27722	1464	31	11	184	106
27770	1284	440	214	245	171
27939	1350	821	579	1240	1389
27948	1107	1452	675	2440	1485
27983	990	19	9	21	8
27992	984	221	124	219	137
28036	1362	266	68	96	61
28050	1518	1254	992	2341	1523
28159	1293	2276	1390	3346	1686
28185	1269	125	57	273	89
28199	1419	3663	2369	3930	2565
28353	1272	305	240	837	394
28409	1128	937	1206	284	269
28563	1410	688	1167	934	801
28655	1227	1737	1460	2679	2137
28731	1122	383	753	2556	2367
28781	1398	371	306	618	407
28787	1059	1096	720	2100	1381
28865	1185	596	337	943	477
28928	1302	2762	2117	4605	1775
28975	1260	3363	1216	2385	1666
29108	1368	444	223	745	321
29115	1275	1220	871	1767	1111
29142	1110	1332	663	2154	1256
29220	1251	532	280	1420	551
29275	1125	103	51	213	92
29333	1140	468	454	234	699
29346	1026	947	179	294	152
29439	975	1447	937	4330	2536
29568	1068	844	400	1088	580
29619	1323	1012	555	590	468
29642	1329	14	5	3	3
29709	921	750	375	2014	718
29710	1068	2242	836	6131	3010
29713	999	174	188	241	190
29716	1170	1356	662	1673	947
29756	942	2487	1761	2694	1616
29770	1182	8412	4088	10269	5570
29932	1110	3726	1664	7140	3977
29957	1128	3323	1385	4599	2685
29993	1104	905	575	1780	1340
30017	1029	34	45	91	36
30018	1098	1413	831	1045	766
30068	936	213	142	477	443
30075	1020	198	156	453	324
30084	912	33	54	208	199
30144	1029	581	253	1036	494
30166	1023	936	349	481	306
30214	1059	753	399	1222	582
30250	933	632	368	848	568
30274	1200	360	268	337	439
30275	1026	4534	2233	6575	3554
30330	1107	1849	1260	3977	2496
30455	1089	1488	3408	5648	3988
30465	867	1668	511	3700	3697
30476	714	527	233	856	353
30478	1071	262	193	658	368
30578	822	249	82	204	147
30635	984	180	145	566	275
30668	798	421	384	524	450
30758	837	1280	278	1244	710
30759	978	627	320	15320	5197
30776	813	1	4	10	6
30805	750	309	196	914	369
30969	654	57	64	70	45
31041	696	88	30	125	108
31069	666	7	16	35	27
31075	774	536	329	648	666
31118	885	240	209	645	377
31134	750	2145	2100	5675	4618
31210	669	437	136	863	653
31227	783	1111	739	1536	1033
31248	909	949	373	1810	975
31367	885	548	279	877	583
31415	798	2023	840	3452	2106
31447	651	15	13	13	14
31481	864	763	400	1493	843
31521	498	1777	855	3024	1687
31551	741	777	580	1118	855
31559	936	139	102	269	185
31611	696	879	347	1268	495
31658	954	39	36	20	29
31733	861	2879	1935	4045	2606
31798	696	871	268	1710	623
31812	864	159	122	373	232
31869	729	544	185	1448	456
31976	642	586	437	1371	667
32002	927	1273	767	1305	1016
32027	768	29	21	32	29
32069	714	226	161	402	279
32087	780	3	1	16	9
32149	759	1461	890	2636	1593
32203	579	2009	2188	2379	1492
32204	573	1015	760	2939	1321
32212	633	0	9	1	0
32243	714	1048	441	1560	1857
32261	471	1523	874	395	393
32263	681	762	555	1145	749
32293	720	153	47	39	61
32364	687	966	411	1142	882
32402	600	2	0	0	0
32473	720	1175	805	2106	1155
32478	555	0	0	0	3
32543	618	145	56	250	125
32639	555	3	0	9	7
32712	483	812	358	2367	1287
32714	459	715	417	717	375
32716	354	426	267	878	655
32747	606	0	0	5	2
32755	648	19	12	45	32
32798	594	590	580	1847	498
32849	471	3008	991	1961	1162
33029	480	17	9	26	27
33058	369	284	176	500	314
33067	507	516	407	1284	653
33085	471	1297	551	2796	1599
33090	615	1422	745	1527	945
33169	534	185	87	218	151
33197	429	1649	791	2900	1109
33207	525	425	258	678	341
33263	453	39	13	57	25
33273	519	1253	685	2066	1091
33312	510	4222	1917	1953	1659
33342	375	637	674	1195	709
33359	531	1247	587	2228	1102
33371	489	3	0	5	8
33387	471	495	71	283	509
33475	336	2357	2159	3561	2037
33482	459	116	107	279	146
33502	324	159	81	168	132
33582	321	145	104	183	108
33586	468	10877	8451	10854	5897
33632	435	211	135	506	323
33637	465	1026	635	1731	871
33650	429	329	246	570	314
33660	399	287	118	532	349
33692	441	1668	1862	2530	1456
33704	438	226	126	658	383
33723	276	22	7	328	180
33728	390	1341	853	1928	1043
33763	303	400	299	348	240
33811	408	27	10	22	19
33815	279	157	81	425	189
33827	408	568	134	4168	1068
33840	393	262	205	335	347
33894	288	459	276	668	442
33895	396	1667	1581	3021	1154
33949	249	0	0	0	0
33960	264	1072	653	1434	928
34079	342	847	557	1532	908
34112	318	4763	5360	4787	2977
34149	300	1149	719	1876	1118
34183	330	85	58	39	24
34197	324	258	164	176	134
34221	300	140	46	29	17
34248	288	83	60	125	93
34252	318	621	144	199	152
34272	165	49	24	81	39
34274	159	3142	963	2541	940
34277	261	1845	833	4348	2987
34280	222	334	166	311	191
34297	300	2662	2989	393	267
34306	210	1539	1163	2354	1504
34312	264	0	0	0	1
34327	258	2685	2075	3542	2203
34353	210	109	74	355	186
34378	201	4128	2266	4675	2117
34386	240	1877	874	2188	1973
34389	219	9981	9829	11856	7236
34402	165	8866	5829	6916	4967
34413	294	0	0	0	0
34611	6624	5658	4681	6374	5434
34726	3561	5181	3653	7234	4391
34985	3132	864	3927	842	1191
35109	3309	55	30	302	237
35137	2802	0	2	17	7
35183	2763	3005	3007	5636	3704
35186	2673	1211	615	1190	1060
35202	2631	136	119	150	98
35240	2637	1117	751	1665	1124
35316	2682	6760	4931	12068	8132
35317	2988	3250	1826	5400	3213
35375	3201	1032	508	1860	1036
35386	2958	1141	781	1877	1283
35454	2952	3136	2283	5635	3035
35465	2955	2604	6454	10514	5559
35522	2439	2635	1882	3313	2524
35534	2751	75	73	960	640
35552	2109	1897	1601	5884	7385
35556	2817	750	484	1822	1113
35726	2616	3	0	2	0
35768	2262	1466	755	4420	2937
35777	2166	4627	2303	9990	7133
35867	2493	2095	1666	3205	2379
36006	2193	7397	3376	8248	5468
36134	2358	2698	2034	5299	3497
36159	2376	345	219	588	319
36267	1701	2427	1271	5128	2625
36335	1662	572	411	464	352
36373	2040	564	445	5026	2986
36391	2004	6276	3859	11802	7077
36468	1848	37	26	70	37
36530	1542	122	85	369	205
36543	1902	1277	1010	2406	1579
36576	1818	3556	2264	4350	2627
36608	1890	2855	2015	9698	5193
36639	1800	2120	1016	2563	2371
36703	1542	320	365	722	518
36727	1905	8538	4312	10359	7380
36822	1833	26	22	35	28
36855	1746	414	253	752	456
36913	1593	154	90	332	228
36941	1830	938	854	613	1080
37060	1713	7798	5054	7163	4833
37067	1773	1789	1038	3719	3351
37214	1701	1538	748	2932	1323
37262	1401	1606	988	2459	1488
37271	1644	1707	1975	3457	2156
37316	1602	3	0	0	0
37366	1701	3074	1739	2164	1349
37368	1623	4078	1492	6780	3898
37525	1587	87	112	12	24
37593	1620	545	352	872	595
37665	1497	448	654	2579	1511
37761	1617	3390	2676	7315	4325
37783	1506	429	180	350	225
37827	1497	23	60	44	23
37833	1071	238	90	607	278
37921	1383	218	274	504	438
37933	1467	801	597	1208	834
37950	1410	2	0	0	2
38048	1317	259	141	290	214
38080	1359	2143	1106	4036	1846
38227	1395	958	561	1663	1215
38274	1212	231	203	896	634
38341	1284	229	109	197	126
38372	1395	804	393	857	606
38441	1371	1468	1216	3250	1769
38527	1305	151	62	118	75
38536	873	125	90	170	139
38573	1284	35	39	82	53
38603	1164	455	239	614	318
38640	1362	2904	1729	6059	6026
38672	1203	63	87	193	246
38749	1272	129	167	154	214
38767	1470	430	240	980	576
38781	1059	482	288	421	418
38812	1332	4475	5008	3129	6716
38833	1347	280	224	474	294
38863	1170	1341	1052	2589	2190
38876	1290	14	4	84	95
39156	855	2	6	33	85
39221	1383	381	265	1487	635
39285	1194	649	416	1103	699
39351	927	73	52	81	45
39387	1251	1260	433	3033	1448
39426	1044	163	83	2731	4407
39535	1251	1585	1166	3545	2425
39578	771	89	94	139	80
39587	1149	0	0	5	4
[truncated: 8,015 more rows]

## Sheet: Feuil3
		Run24_RutC30_T0	Run24_RutC30_T1	Run24_RutC30_T6	Run24_RutC30_T24	Run24_NG14_T0	Run24_NG14_T1	Run24_NG14_T6	Run24_NG14_T24	Run25_RutC30_T0	Run25_RutC30_T1	Run25_NG14_T0	Run25_NG14_T1
[truncated: 1 more rows]

[truncated: 3 more sheets: run24&25, Feuil5, Feuil6]
