# Supplementary material for: Kinetic transcriptome analysis reveals an essentially intact induction system in a cellulase hyper-producer Trichoderma reesei strain
Source: Biotechnol Biofuels. 2014 Dec 12;7:173. doi: 10.1186/s13068-014-0173-z (PMC4279801; doi:10.1186/s13068-014-0173-z)
Supplement: Additional file 7: Table S4. — Updated list of mutations in NG 14 and RUT C30 strains. We took into account published work as indicated in the text. Only mutations close to genes are shown (see Materials and methods for details). [file 13068_2014_173_MOESM7_ESM.xls]

## Sheet: supp_Table 4
ID	Position	Mutation type	Element	Strain(s)
1751	scaffold_1:628614	SNV	prom	RutC30
2583	scaffold_3:645601	SNV	prom	RutC30
3027	scaffold_4:1771912	SNV	exon	NG14 & RutC30
3501	scaffold_7:482522	SNV	prom	NG14 & RutC30
4726	scaffold_15(1060-86600)	LSV	exon	NG14 & RutC30
4921	scaffold_16:817482	SNV	prom	NG14 & RutC30
5403	scaffold_23:201961	SNV	intron	RutC30
6014	scaffold_39:43573	SNV	prom	NG14 & RutC30
22294	scaffold_9:452495	SNV	exon	RutC30
22365	scaffold_9:1203561	SNV	exon	RutC30
22841	scaffold_16:357390	SNV	exon	NG14 & RutC30
22994	scaffold_20:147482	SNV	exon	RutC30
23001	scaffold_20:220114	SNV	exon	RutC30
25224	scaffold_15(1060-86600)	LSV	exon	NG14 & RutC30
26255	scaffold_3:172993	SNV	exon	RutC30
28409	scaffold_43:20860	SNV	exon	NG14 & RutC30
28731	scaffold_18:453399	SNV	prom	RutC30
31118	scaffold_11:317062, scaffold_11:317062, scaffold_11:317063	3 SNV	prom	RutC30
35768	scaffold_2:1157914	SNV	exon	NG14 & RutC30
36543	scaffold_4:748276-1204826	LSV	exon	NG14 & RutC30
40758	scaffold_16:648564	SNV	prom	NG14 & RutC30
40945	scaffold_4:1814727	SNV	intron	NG14 & RutC30
43418	scaffold_15(1060-86600)	LSV	exon	NG14 & RutC30
43599	scaffold_1:161998	SNV	exon	RutC30
44504	scaffold_1:3248660	SNV	prom	RutC30
45456	scaffold_3:906436	SNV	intron	NG14 & RutC30
49946	scaffold_15(1060-86600)	LSV	exon	NG14 & RutC30
52368	scaffold_30:222170	SNV	exon	RutC30
52520	scaffold_34:5546	SNV	prom	NG14 & RutC30
53492	scaffold_1:1045635	SNV	intron	NG14 & RutC30
53811	scaffold_1:3525497	SNV	exon	RutC30
53870	scaffold_1:1379818	SNV	term	RutC30
54157	scaffold_1:3628875	SNV	exon	RutC30
54511	scaffold_1:2181474	SNV	prom	RutC30
55887	scaffold_2:835149	SNV	intron	RutC30
56077	scaffold_2:690339	SNV	prom	RutC30
56726	scaffold_3:1866373	SNV	prom	RutC30
57609	scaffold_4:1729373	SNV	exon	NG14 & RutC30
58073	scaffold_4:63637	SNV	exon	RutC30
58161	scaffold_4:1288657, scaffold_4:1288658	2 SNV	term	NG14 & RutC30
58391	scaffold_5:1001779	SNV	exon	NG14 & RutC30
58561	scaffold_5:1670554	SNV	prom	NG14 & RutC30
58628	scaffold_5:696116	SNV	exon	RutC30
58790	scaffold_5:1462623	SNV	exon	RutC30
59147	scaffold_6:1419065	SNV	term	RutC30
59388	scaffold_6:298667	SNV	exon	RutC30
59801	scaffold_7:1413954	SNV	exon	RutC30
59952	scaffold_7:1395780	SNV	exon	RutC30
60243	scaffold_7:772040	SNV	intron	NG14 & RutC30
60458	scaffold_7:1346112, scaffold_7:1346454, scaffold_7:1348265	3 SNV	exon	RutC30
62380	scaffold_10:1130446	SNV	prom	RutC30
63702	scaffold_12:213823	SNV	exon	RutC30
63935	scaffold_13:632142	SNV	exon	RutC30
64866	scaffold_14:658748	SNV	prom	NG14 & RutC30
64882	scaffold_15:721460	SNV	term	NG14 & RutC30
64906	scaffold_15(1060-86600)	LSV	exon	NG14 & RutC30
64956	scaffold_15(1060-86600)	LSV	exon	NG14 & RutC30
64959	scaffold_15(1060-86600)	LSV	exon	NG14 & RutC30
64971	scaffold_15(1060-86600)	LSV	exon	NG14 & RutC30
65036	scaffold_15(1060-86600)	LSV	exon	NG14 & RutC30
65041	scaffold_15(1060-86600)	LSV	exon	NG14 & RutC30
65067	scaffold_15(1060-86600)	LSV	exon	NG14 & RutC30
65097	scaffold_15(1060-86600)	LSV	exon	NG14 & RutC30
65104	scaffold_15:165438	SNV	exon	NG14 & RutC30
65106	scaffold_15:494858	SNV	exon	RutC30
65117	scaffold_15(1060-86600)	LSV	exon	NG14 & RutC30
65142	scaffold_15(1060-86600)	LSV	exon	NG14 & RutC30
65172	scaffold_15(1060-86600)	LSV	exon	NG14 & RutC30
65191	scaffold_15(1060-86600)	LSV	exon	NG14 & RutC30
65215	scaffold_15(1060-86600)	LSV	exon	NG14 & RutC30
65773	scaffold_17:787350	SNV	exon	RutC30
66895	scaffold_20:37856	SNV	exon	NG14 & RutC30
67024	scaffold_20:307918	SNV	prom	RutC30
67030	scaffold_20:340466	SNV	prom	NG14 & RutC30
67658	scaffold_22:475328	SNV	prom	NG14 & RutC30
67732	scaffold_22:344826	SNV	exon	RutC30
67806	scaffold_22:52366	SNV	term	RutC30
68425	scaffold_25:284474	SNV	prom	NG14 & RutC30
68926	scaffold_27:312897	SNV	intron	RutC30
69181	scaffold_28:384711	SNV	prom	NG14 & RutC30
69437	scaffold_28:29750	SNV	exon	NG14 & RutC30
70071	scaffold_32:137382	SNV	exon	NG14 & RutC30
71037	scaffold_49:24126	SNV	prom	NG14 & RutC30
71817	scaffold_15(1060-86600)	LSV	exon	NG14 & RutC30
71823	scaffold_15(1060-86600)	LSV	exon	NG14 & RutC30
73525	scaffold_1:143292	SNV	term	RutC30
73912	scaffold_1:1379818	SNV	term	RutC30
74570	scaffold_2:80111	SNV	exon	NG14 & RutC30
74765	scaffold_2:767703	SNV	prom	NG14 & RutC30
75072	scaffold_2:1901218	SNV	prom	NG14 & RutC30
75105	scaffold_2:1967974	SNV	exon	RutC30
75879	scaffold_4:748276-1204826	LSV	exon	NG14 & RutC30
76515	scaffold_5:1246681	SNV	intron	RutC30
77336	scaffold_8:17560	SNV	prom	RutC30
78042	scaffold_9:880288	SNV	term	NG14 & RutC30
78158	scaffold_10:8461	SNV	exon	RutC30
78268	scaffold_10:300196	SNV	prom	RutC30
78301	scaffold_10:391939	SNV	prom	RutC30
78320	scaffold_10:466417	SNV	prom	NG14 & RutC30
78465	scaffold_10:964271	SNV	exon	RutC30
79014	scaffold_12:472221	SNV	exon	RutC30
79304	scaffold_13:436645	SNV	exon	RutC30
79405	scaffold_13:845372	SNV	prom	NG14 & RutC30
79725	scaffold_15(1060-86600)	LSV	exon	NG14 & RutC30
79726	scaffold_15(1060-86600)	LSV	exon	NG14 & RutC30
80332	scaffold_18:101068	SNV	prom	NG14 & RutC30
80691	scaffold_20:114297	SNV	exon	RutC30
81149	scaffold_23:66573	SNV	prom	RutC30
82153	scaffold_32:40433	SNV	exon	NG14 & RutC30
82499	scaffold_39:38576	SNV	exon	RutC30
82606	scaffold_43:62022	SNV	intron	RutC30
102776	scaffold_1:1546930, scaffold_1:1546931	2 SNV	prom	RutC30
103031	scaffold_1:2408137	InDel	prom	NG14 & RutC30
103032	scaffold_1:2408137	InDel	term	NG14 & RutC30
103049	scaffold_1:2497406	SNV	term	NG14 & RutC30
103061	scaffold_1:2532137	SNV	exon	RutC30
103447	scaffold_2:124683	SNV	term	NG14 & RutC30
104161	scaffold_3:336690	SNV	prom	NG14 & RutC30
104599	scaffold_3:1846706	SNV	term	NG14 & RutC30
105391	scaffold_5:543850	SNV	exon	RutC30
105866	scaffold_6:246104	SNV	prom	NG14 & RutC30
105874	scaffold_6:285837, scaffold_6:285840	2 SNV	intron	NG14 & RutC30
106009	scaffold_6:740034	SNV	exon	RutC30
106981	scaffold_8:760525	SNV	prom	NG14 & RutC30
107072	scaffold_8:1033975	SNV	term	NG14 & RutC30
107078	scaffold_8:1047504	SNV	exon	RutC30
107601	scaffold_9:1194759	SNV	prom	NG14 & RutC30
108133	scaffold_11:317061, scaffold_11:317062, scaffold_11:317063	3 SNV	prom	RutC30
108591	scaffold_12:766999	SNV	term	RutC30
108962	scaffold_14:120114	SNV	exon	RutC30
109199	scaffold_15(1060-86600)	LSV	exon	NG14 & RutC30
109201	scaffold_15(1060-86600)	LSV	exon	NG14 & RutC30
109206	scaffold_15(1060-86600)	LSV	exon	NG14 & RutC30
109211	scaffold_15(1060-86600)	LSV	exon	NG14 & RutC30
109219	scaffold_15(1060-86600)	LSV	exon	NG14 & RutC30
109221	scaffold_15(1060-86600)	LSV	exon	NG14 & RutC30
109320	scaffold_15:458201	SNV	prom	NG14 & RutC30
109432	scaffold_16:53679, scaffold_16:53680	2 SNV	prom	NG14 & RutC30
109619	scaffold_16:655396	SNV	exon	NG14 & RutC30
110570	scaffold_21:125067	SNV	exon	RutC30
110882	scaffold_23:50203	SNV	exon	RutC30
111109	scaffold_24:360786	SNV	prom	RutC30
111110	scaffold_24:360786	SNV	prom	RutC30
111236	scaffold_25:199189	SNV	exon	RutC30
111861	scaffold_29:379440	SNV	intron	NG14 & RutC30
112215	scaffold_34:150673	SNV	intron	RutC30
112231	scaffold_35:33801	SNV	exon	NG14 & RutC30
112346	scaffold_37:74188	SNV	exon	NG14 & RutC30
119768	scaffold_1:1830362	SNV	exon	RutC30
119999	scaffold_2:62033	SNV	exon	RutC30
120117	scaffold_2:786555-789431	LSV	exon	NG14 & RutC30
121087	scaffold_5:1553311	SNV	prom	NG14 & RutC30
121351	scaffold_7:430671	InDel	exon	NG14 & RutC30
121453	scaffold_7:1019614	SNV	exon	RutC30
122050	scaffold_10:492107	SNV	prom	NG14 & RutC30
122212	scaffold_11:230007	SNV	exon	RutC30
122689	scaffold_14:347926	SNV	exon	RutC30
122778	scaffold_15(1060-86600)	LSV	exon	NG14 & RutC30
122780	scaffold_15(1060-86600)	LSV	exon	NG14 & RutC30
123126	scaffold_18:356116	SNV	exon	RutC30
123786	scaffold_26:315805	SNV	exon	RutC30
124172	scaffold_37:26185	SNV	term	NG14 & RutC30
104762	scaffold_4:419150	SNV	exon	RutC30
79244	scaffold_13:248935	SNV	exon	RutC30
80265	scaffold_17:696248	SNV	exon	RutC30
